# Supplementary material for: The adaptation of the gut microbiome to social environmental changes in an Asian langur
Source: iScience. 2026 Jul 21;29(8):116779. doi: 10.1016/j.isci.2026.116779 (PMC13392869; doi:10.1016/j.isci.2026.116779)
Supplement: Table S1. The information of 16S rRNA and metagenomic sequencing of all samples in the white-headed langursʹ gut microbiome (M1: the period dominated by alpha male 1, M2: the period dominated by alpha male 2, M3: the period dominated by alpha male 3) [file mmc2.xlsx]

## Sheet: 16S rRNA sequencing
The information of 16S rRNA sequencing of all samples in the white-headed langursʹ gut microbiome
Sample name	Group	Optimization of sequence numbers	Valid sequence reads
BL183	mixed-sex group	68675	24751
BL184	mixed-sex group	57848	24751
BL186	mixed-sex group	69573	24751
BL187	mixed-sex group	62760	24751
BL188	mixed-sex group	62598	24751
BL189	mixed-sex group	67339	24751
BL190	mixed-sex group	67053	24751
BL191	mixed-sex group	65867	24751
BL192	mixed-sex group	57098	24751
BL193	mixed-sex group	60053	24751
BL194	mixed-sex group	60490	24751
BL195	mixed-sex group	65890	24751
BL196	mixed-sex group	84336	24751
BL197	mixed-sex group	61512	24751
BL235	mixed-sex group	82083	24751
BL236	mixed-sex group	75153	24751
BL237	mixed-sex group	74550	24751
BL238	mixed-sex group	77017	24751
BL239	mixed-sex group	90518	24751
BL240	mixed-sex group	75403	24751
BL241	mixed-sex group	64609	24751
BL242	mixed-sex group	79998	24751
BL243	mixed-sex group	81927	24751
BL244	mixed-sex group	84790	24751
BL245	mixed-sex group	67385	24751
BL247	mixed-sex group	69586	24751
BL248	mixed-sex group	94869	24751
BL249	mixed-sex group	80304	24751
BL262	mixed-sex group	58401	24751
BL263	mixed-sex group	69580	24751
BL264	mixed-sex group	76088	24751
BL265	mixed-sex group	55762	24751
BL266	mixed-sex group	60085	24751
BL267	mixed-sex group	67771	24751
BL268	mixed-sex group	51818	24751
BL269	mixed-sex group	71962	24751
BL270	mixed-sex group	61993	24751
BL271	mixed-sex group	67908	24751
BL272	mixed-sex group	56796	24751
BL273	mixed-sex group	63938	24751
BL274	mixed-sex group	65320	24751
BL275	mixed-sex group	66402	24751
BL359	mixed-sex group	78546	24751
BL360	mixed-sex group	65950	24751
BL361	mixed-sex group	80230	24751
BL362	mixed-sex group	71166	24751
BL363	mixed-sex group	74795	24751
BL364	mixed-sex group	80911	24751
BL365	mixed-sex group	69206	24751
BL366	mixed-sex group	76452	24751
BL367	mixed-sex group	76436	24751
BL368	mixed-sex group	88395	24751
BL369	mixed-sex group	81978	24751
BL370	mixed-sex group	72375	24751
BL371	mixed-sex group	90543	24751
BL372	mixed-sex group	60836	24751
BL373	mixed-sex group	75971	24751
BL374	mixed-sex group	73638	24751
BL375	mixed-sex group	63984	24751
BL377	mixed-sex group	62340	24751
BL378	mixed-sex group	68682	24751
BL379	mixed-sex group	58731	24751
BL380	mixed-sex group	61848	24751
BL381	mixed-sex group	70465	24751
BL382	mixed-sex group	81181	24751
BL383	mixed-sex group	74352	24751
BL384	mixed-sex group	61771	24751
BL385	mixed-sex group	65356	24751
BL386	mixed-sex group	61412	24751
BL387	mixed-sex group	70698	24751
BL418	mixed-sex group	77185	24751
BL420	mixed-sex group	83803	24751
BL421	mixed-sex group	80073	24751
BL422	mixed-sex group	78973	24751
BL423	mixed-sex group	77586	24751
BL424	mixed-sex group	85155	24751
BL425	mixed-sex group	90755	24751
BL426	mixed-sex group	88172	24751
BL427	mixed-sex group	52774	24751
BL428	mixed-sex group	69126	24751
BL429	mixed-sex group	84382	24751
BL430	mixed-sex group	84116	24751
BL431	mixed-sex group	90465	24751
BL432	mixed-sex group	81891	24751
BL433	mixed-sex group	80637	24751
BL434	mixed-sex group	68159	24751
BL435	mixed-sex group	87991	24751
BL437	mixed-sex group	68566	24751
BL438	mixed-sex group	72123	24751
BL439	mixed-sex group	71307	24751
BL440	mixed-sex group	70275	24751
BL441	mixed-sex group	84473	24751
BL442	mixed-sex group	72337	24751
BL443	mixed-sex group	166605	24751
BL444	mixed-sex group	74392	24751
BL445	mixed-sex group	98587	24751
BL446	mixed-sex group	84620	24751
BL447	mixed-sex group	113942	24751
NS001	mixed-sex group	69517	24751
NS002	mixed-sex group	69620	24751
NS003	mixed-sex group	69822	24751
NS004	mixed-sex group	67245	24751
NS005	mixed-sex group	81103	24751
NS007	mixed-sex group	87363	24751
NS008	mixed-sex group	88095	24751
NS009	mixed-sex group	84741	24751
NS010	mixed-sex group	69746	24751
NS011	mixed-sex group	74170	24751
NS012	mixed-sex group	86526	24751
NS013	mixed-sex group	101843	24751
NS014	mixed-sex group	159190	24751
NS015	mixed-sex group	86280	24751
SKS001	mixed-sex group	79205	24751
SKS002	mixed-sex group	85885	24751
SKS003	mixed-sex group	81796	24751
SKS004	mixed-sex group	80557	24751
SKS005	mixed-sex group	68604	24751
SKS006	mixed-sex group	86736	24751
SKS007	mixed-sex group	76887	24751
SKS008	mixed-sex group	80978	24751
SKS009	mixed-sex group	82820	24751
SKS010	mixed-sex group	78419	24751
SKS011	mixed-sex group	89757	24751
SKS012	mixed-sex group	92030	24751
SKS013	mixed-sex group	90242	24751
SKS014	mixed-sex group	88406	24751
BL211	all-male group	68081	24751
BL212	all-male group	68624	24751
BL213	all-male group	65430	24751
BL214	all-male group	69413	24751
BL215	all-male group	71184	24751
BL216	all-male group	69878	24751
BL217	all-male group	65713	24751
BL218	all-male group	67771	24751
BL219	all-male group	65572	24751
BL220	all-male group	81083	24751
BL221	all-male group	76392	24751
BL250	all-male group	74011	24751
BL251	all-male group	89066	24751
BL252	all-male group	78189	24751
BL253	all-male group	89975	24751
BL254	all-male group	75896	24751
BL255	all-male group	80580	24751
BL256	all-male group	80480	24751
BL257	all-male group	86737	24751
BL258	all-male group	71458	24751
BL259	all-male group	79912	24751
BL260	all-male group	81558	24751
BL261	all-male group	71380	24751
BL347	all-male group	83697	24751
BL348	all-male group	78543	24751
BL349	all-male group	132362	24751
BL350	all-male group	71505	24751
BL351	all-male group	113336	24751
BL352	all-male group	81192	24751
BL353	all-male group	78909	24751
BL354	all-male group	82862	24751
BL355	all-male group	84183	24751
BL356	all-male group	68119	24751
BL357	all-male group	67551	24751
BL358	all-male group	66789	24751
BL403	all-male group	73282	24751
BL405	all-male group	66065	24751
BL406	all-male group	60467	24751
BL407	all-male group	64210	24751
BL409	all-male group	67285	24751
BL410	all-male group	72335	24751
BL411	all-male group	70770	24751
BL412	all-male group	58413	24751
BL413	all-male group	69749	24751
BL414	all-male group	65031	24751
BL415	all-male group	70193	24751
BL416	all-male group	68118	24751
BL417	all-male group	59320	24751
HS001	all-male group	57369	24751
HS002	all-male group	69174	24751
HS003	all-male group	70195	24751
HS004	all-male group	66685	24751
HS005	all-male group	66443	24751
HS006	all-male group	78256	24751
HS007	all-male group	75969	24751
HS008	all-male group	78678	24751
HS009	all-male group	67519	24751
HS010	all-male group	66542	24751
HS011	all-male group	67504	24751
HS012	all-male group	78672	24751
ZWY01	M1	73614	24751
ZWY02	M1	65572	24751
ZWY03	M1	66137	24751
ZWY04	M1	72335	24751
ZWY05	M1	71213	24751
ZWY06	M1	71148	24751
ZWY07	M1	61979	24751
ZWY08	M1	60972	24751
ZWY09	M1	71167	24751
ZWY10	M1	74071	24751
ZWY11	M1	75261	24751
ZWY12	M1	75647	24751
ZWY13	M1	58744	24751
ZWY14	M1	65939	24751
ZWY15	M1	70155	24751
ZWY16	M1	69199	24751
ZWY17	M1	60969	24751
ZWY18	M1	64428	24751
ZWY19	M1	49305	24751
ZWY20	M1	66573	24751
ZWY21	M1	53432	24751
ZWY22	M1	63351	24751
ZWY23	M1	64273	24751
ZWY24	M1	77816	24751
ZWY25	M1	69803	24751
ZWY26	M1	66189	24751
ZWY27	M1	69660	24751
ZWY28	M1	69122	24751
ZWY29	M1	67745	24751
ZWY30	M1	65370	24751
ZWY31	M1	61995	24751
ZWY32	M1	72776	24751
ZWY33	M1	61601	24751
ZWY34	M1	57342	24751
ZWY35	M1	74341	24751
ZWY36	M1	62262	24751
ZWY37	M1	62261	24751
ZWY38	M1	68117	24751
ZWY39	M1	54178	24751
ZWY40	M1	71387	24751
ZWY41	M1	65522	24751
ZWY42	M1	65307	24751
ZWY43	M1	62516	24751
ZWY44	M2	68456	24751
ZWY45	M2	58373	24751
ZWY46	M2	62479	24751
ZWY47	M2	71070	24751
ZWY48	M2	69029	24751
ZWY49	M2	79700	24751
ZWY50	M2	81708	24751
ZWY51	M2	84762	24751
ZWY52	M2	79024	24751
ZWY53	M2	78751	24751
ZWY54	M2	80261	24751
ZWY55	M2	69989	24751
ZWY56	M2	73188	24751
ZWY57	M2	64868	24751
ZWY58	M2	77654	24751
ZWY59	M2	81536	24751
ZWY60	M2	73227	24751
ZWY61	M2	62308	24751
ZWY62	M2	78138	24751
ZWY63	M2	67344	24751
ZWY64	M2	75558	24751
ZWY65	M2	75420	24751
ZWY66	M2	61419	24751
ZWY67	M2	58345	24751
ZWY68	M2	74532	24751
ZWY_100	M3	59200	24751
ZWY_101	M3	64956	24751
ZWY_102	M3	66537	24751
ZWY_103	M3	64772	24751
ZWY_104	M3	62921	24751
ZWY_105	M3	59457	24751
ZWY_106	M3	65483	24751
ZWY_107	M3	63085	24751
ZWY_108	M3	53560	24751
ZWY_109	M3	55803	24751
ZWY_110	M3	49456	24751
ZWY_111	M3	59656	24751
ZWY_112	M3	64701	24751
ZWY_113	M3	65140	24751
ZWY_114	M3	59014	24751
ZWY_115	M3	60399	24751
ZWY_116	M3	61949	24751
ZWY_117	M3	51025	24751
ZWY_118	M3	61650	24751
ZWY_119	M3	60276	24751
ZWY_120	M3	62668	24751
ZWY_121	M3	63631	24751
ZWY_122	M3	45818	24751
ZWY_123	M3	50881	24751
ZWY_124	M3	48935	24751
ZWY_125	M3	51314	24751
ZWY_126	M3	61395	24751
ZWY_127	M3	64819	24751
ZWY_128	M3	65473	24751
ZWY_129	M3	60125	24751
ZWY_130	M3	67798	24751
ZWY_131	M3	59112	24751
ZWY_132	M3	58176	24751
ZWY_133	M3	60703	24751
ZWY_134	M3	55090	24751
ZWY_135	M3	53985	24751
ZWY_136	M3	63400	24751
ZWY_137	M3	59725	24751
ZWY_138	M3	63361	24751
ZWY_69	M3	59553	24751
ZWY_70	M3	60212	24751
ZWY_71	M3	59254	24751
ZWY_72	M3	53622	24751
ZWY_73	M3	56702	24751
ZWY_74	M3	57678	24751
ZWY_75	M3	55705	24751
ZWY_76	M3	57502	24751
ZWY_77	M3	60435	24751
ZWY_78	M3	62171	24751
ZWY_79	M3	62995	24751
ZWY_80	M3	63689	24751
ZWY_81	M3	57954	24751
ZWY_82	M3	61398	24751
ZWY_83	M3	62241	24751
ZWY_84	M3	63784	24751
ZWY_85	M3	56446	24751
ZWY_86	M3	62224	24751
ZWY_87	M3	58171	24751
ZWY_88	M3	58361	24751
ZWY_89	M3	62798	24751
ZWY_90	M3	60875	24751
ZWY_901	M3	61563	24751
ZWY_902	M3	64517	24751
ZWY_903	M3	59345	24751
ZWY_904	M3	61004	24751
ZWY_905	M3	63254	24751
ZWY_906	M3	59089	24751
ZWY_907	M3	64587	24751
ZWY_908	M3	60251	24751
ZWY_909	M3	87759	24751
ZWY_91	M3	60817	24751
ZWY_910	M3	64039	24751
ZWY_92	M3	59327	24751
ZWY_93	M3	52420	24751
ZWY_94	M3	56101	24751
ZWY_95	M3	61564	24751
ZWY_96	M3	56504	24751
ZWY_97	M3	61670	24751
ZWY_98	M3	61822	24751
ZWY_99	M3	58639	24751

## Sheet: metagenomic sequencing
The information of metagenomic sequencing of all samples in the white-headed langursʹ gut microbiome
Sample name	Group	Raw reads	Clean reads	Clean Q20	Clean Q30	Clean GC content	Contigs	ORFs
BL183	mixed-sex group	52612036	52161976	0.9898	0.9658	0.4157	397669	585293
BL190	mixed-sex group	62881160	62266176	0.9898	0.9654	0.4131	437259	642021
BL193	mixed-sex group	42761056	42501690	0.99	0.9665	0.4353	334323	498965
BL235	mixed-sex group	66773978	66154024	0.989	0.9633	0.5145	308069	460611
BL244	mixed-sex group	42718024	42455058	0.9901	0.9668	0.4456	382211	552168
BL249	mixed-sex group	55631260	54846790	0.987	0.9594	0.5677	419319	553883
BL264	mixed-sex group	44923964	44546696	0.9884	0.9622	0.4847	428212	601798
BL267	mixed-sex group	62191524	61591548	0.9875	0.959	0.5119	344183	526140
BL272	mixed-sex group	53503270	53123358	0.9899	0.9661	0.4195	354620	526773
BL363	mixed-sex group	40572970	40343154	0.99	0.9662	0.4429	311989	461686
BL368	mixed-sex group	59957776	59409520	0.9903	0.9672	0.4139	333672	543789
BL369	mixed-sex group	58436278	58061558	0.9896	0.9648	0.4586	337057	531233
BL378	mixed-sex group	42382528	42137878	0.9899	0.9657	0.412	328730	501108
BL383	mixed-sex group	46870852	46575362	0.9898	0.966	0.4319	354379	546155
BL387	mixed-sex group	45935912	45580626	0.9879	0.9601	0.4706	265416	430242
BL422	mixed-sex group	52128960	51612710	0.9902	0.9672	0.463	335999	489924
BL425	mixed-sex group	45169588	44865886	0.9892	0.964	0.4444	260740	380402
BL431	mixed-sex group	45888430	45631274	0.9902	0.9673	0.4048	328684	501485
BL434	mixed-sex group	61893138	61199838	0.9899	0.9659	0.4492	348003	527570
BL441	mixed-sex group	61214438	60738622	0.9897	0.965	0.4632	361986	548584
BL442	mixed-sex group	57875038	57287082	0.9902	0.9669	0.4659	290995	420970
NS003	mixed-sex group	44016502	43749906	0.9898	0.9656	0.434	296233	449633
NS012	mixed-sex group	52786576	52444222	0.9899	0.9659	0.4487	316982	474768
NS015	mixed-sex group	56930228	56431416	0.9885	0.9622	0.4739	339557	503045
SKS003	mixed-sex group	46021068	45699302	0.9891	0.9641	0.4337	326421	475096
SKS007	mixed-sex group	64953738	64517948	0.9893	0.9636	0.4685	360490	537664
SKS013	mixed-sex group	65600690	65027404	0.9896	0.965	0.4972	345127	508280
BL213	all-male group	45131932	44739938	0.9876	0.9597	0.4599	344161	507775
BL214	all-male group	53826832	53410308	0.9904	0.9676	0.4241	374491	548210
BL221	all-male group	52399878	52025870	0.9901	0.9667	0.4299	298327	469254
BL253	all-male group	47086882	46864050	0.9907	0.9692	0.4223	365367	549754
BL259	all-male group	44023552	43761244	0.9892	0.9635	0.4128	338073	513508
BL260	all-male group	62868070	62556160	0.9907	0.9684	0.418	380588	589340
BL347	all-male group	47241388	46935080	0.9898	0.9662	0.409	280560	453693
BL355	all-male group	42677934	42455240	0.9901	0.9666	0.3971	276518	431935
BL357	all-male group	41910156	41678932	0.9903	0.967	0.4389	304300	462360
BL410	all-male group	44771854	44456740	0.9888	0.9626	0.4461	308285	479013
BL415	all-male group	45352546	45062706	0.9896	0.9653	0.413	330713	509711
BL416	all-male group	64004984	63612038	0.9903	0.9672	0.4633	411052	604588
HS006	all-male group	60724684	60293928	0.9898	0.9656	0.4494	419481	617218
HS007	all-male group	42947050	42677544	0.9898	0.9655	0.4138	253687	407784
HS009	all-male group	64513810	64058320	0.9898	0.9655	0.4501	317658	502723
ZWY42	M1	44298048	43598084	0.972	0.9496	0.4915	431647	609530
ZWY41	M1	45163184	44505688	0.9732	0.9491	0.4709	481364	640044
ZWY39	M1	45481858	44826176	0.9736	0.949	0.453	415348	641563
ZWY24	M1	51761772	51451496	0.9892	0.9632	0.4209	310003	498349
ZWY23	M1	55134864	54621902	0.9899	0.9662	0.4888	216391	333055
ZWY17	M1	56879544	56542218	0.9899	0.9655	0.422	300332	480490
ZWY13	M1	52328500	51825446	0.9862	0.9554	0.5288	449908	657493
ZWY12	M1	42421726	41854452	0.9829	0.9461	0.6257	558711	767374
ZWY06	M1	51505824	51119858	0.9885	0.962	0.49	398583	584139
ZWY64	M2	45380410	44838828	0.9758	0.9526	0.4106	352212	536674
ZWY62	M2	51692646	51085254	0.975	0.957	0.4562	382254	493354
ZWY58	M2	46291616	45690126	0.9744	0.9554	0.4377	325460	458153
ZWY52	M2	50464298	49850994	0.9748	0.9566	0.4637	305937	443763
ZWY51	M2	43659532	43099034	0.9741	0.9551	0.4567	341468	517459
ZWY48	M2	45149886	44489506	0.9725	0.9493	0.4886	408805	604292
ZWY_95	M3	44265698	44025160	0.99	0.9663	0.3813	414778	621679
ZWY_910	M3	44587236	44306834	0.9897	0.9653	0.4125	367961	567211
ZWY_905	M3	47037118	46736086	0.99	0.9667	0.3935	393348	587916
ZWY_901	M3	63872008	63494864	0.99	0.966	0.4093	388202	608970
ZWY_89	M3	61275552	60923188	0.9902	0.9666	0.4441	567066	868308
ZWY_86	M3	45333384	45019112	0.9895	0.9648	0.4069	345386	536375
ZWY_83	M3	46954958	46749756	0.9905	0.9673	0.3505	325132	512913
ZWY_82	M3	43318322	43058512	0.9897	0.9653	0.4058	370415	558619
ZWY_79	M3	43189492	42932670	0.9903	0.9675	0.4172	374946	552520
ZWY_69	M3	46189650	45921884	0.9897	0.9653	0.4035	349462	547570
ZWY_138	M3	44457296	44198494	0.9896	0.965	0.4111	395247	600777
ZWY_133	M3	40322532	40088836	0.9902	0.9665	0.4504	427546	614560
ZWY_128	M3	43692552	43425654	0.9901	0.9665	0.4722	348662	519297
ZWY_121	M3	44154484	43835916	0.9885	0.9614	0.4638	251890	397415
ZWY_120	M3	43380414	43109888	0.9899	0.966	0.441	267016	387017
ZWY_118	M3	42930514	42592300	0.9881	0.9603	0.5061	342026	523721
ZWY_113	M3	43639782	43413472	0.9904	0.9674	0.4202	427092	631470
ZWY_112	M3	40102336	39863908	0.9896	0.9643	0.4341	413806	626948
ZWY_106	M3	43137642	42913568	0.9907	0.9684	0.3997	425611	608186
ZWY_104	M3	44030828	43770030	0.99	0.9663	0.399	432354	637129
ZWY_102	M3	43511454	43267718	0.9896	0.9649	0.4037	436920	645323
