# Supplementary material for: The adaptation of the gut microbiome to social environmental changes in an Asian langur
Source: iScience. 2026 Jul 21;29(8):116779. doi: 10.1016/j.isci.2026.116779 (PMC13392869; doi:10.1016/j.isci.2026.116779)
Supplement: Table S2. The relative abundance of composition and functional genes of the gut microbiome in white-headed langurs [file mmc3.xlsx]

## Sheet: phylum level
The relative abundance of compositon at the phylum level of the gut microbiome in whith-headed langurs
Sample name	p__Bacillota	p__Pseudomonadota	p__Actinomycetota	p__Bacteroidota	p__Verrucomicrobiota	p__Spirochaetota	p__Cyanobacteria	p__Campilobacterota	p__Patescibacteria	p__Desulfobacterota	p__Chloroflexi	p__Acidobacteriota	others
BL183	0.914185	0.0118783	0.049897	0.00993899	0.00250495	0.00153529	0.00193932	0.00581795	0.00145449	0	0	0	0.000848451
BL184	0.841057	0.0212113	0.0500586	0.0249687	0.0269484	0.0100198	0.0247667	0.000686841	0.00016161	0.000121207	0	0	0
BL186	0.766232	0.061048	0.142782	0.0159994	0.000202012	0.00101006	0.00767646	0.00238374	0.00121207	0.000565634	0.000606036	0	0.000282817
BL187	0.459739	0.3755	0.0597956	0.0967234	0.0032726	0.000686841	0.000484829	0.000727243	0.00193932	0.00016161	0	0	0.000969658
BL188	0.848814	0.0141004	0.0982991	0.0212921	0.00969658	0.00282817	0.00113127	0.00193932	0.00153529	0.000121207	0	0	0.000242414
BL189	0.93378	0.00274736	0.047594	0.00755525	0.00262616	0.000404024	0.00210093	0.00105046	0.000363622	8.08048e-05	0.000646439	0.000202012	0.000848451
BL190	0.844289	0.0103026	0.105248	0.00820169	0.000363622	0.00416145	0.00565634	0.0179791	0.00193932	0.00141408	0.000444426	0	0
BL191	0.726516	0.132964	0.130136	0.00444426	0.00189891	0.00113127	0.00105046	0.000484829	0.000929255	0.000202012	4.04024e-05	0	0.000202012
BL192	0.912448	0.00783807	0.063149	0.00694921	0.00210093	0.000808048	0.00218173	0.003313	0.00109087	8.08048e-05	0	0	4.04024e-05
BL193	0.856208	0.0510686	0.0584623	0.0151913	0.00872692	0.00202012	0.00226253	0.00222213	0.00311099	0.00016161	4.04024e-05	0	0.000525231
BL194	0.875803	0.0716739	0.0365238	0.00513111	0.0034342	0.00484829	0.00141408	0.000121207	0.000888853	0.00016161	0	0	0
BL195	0.698073	0.00177771	0.286817	0.0033534	0.000565634	0.00109087	0.000404024	0.00363622	0.00408064	8.08048e-05	0	0	0.000121207
BL196	0.944366	0.000686841	0.0376954	0.00715123	0.00016161	0.00113127	0.00177771	0.00585835	0.000363622	0.000808048	0	0	0
BL197	0.706315	0.00193932	0.286534	0.00153529	0	0.000323219	0.000686841	0.00177771	0.000686841	0.00016161	0	0	4.04024e-05
BL211	0.83334	0.101572	0.0260192	0.0301806	0.000282817	0.00529272	0.00290897	0.000323219	8.08048e-05	0	0	0	0
BL212	0.811078	0.147792	0.0157165	0.0145449	0.0016161	0.0049695	0.00282817	0.000282817	0.000565634	0	0	0	0.000606036
BL213	0.865056	0.00541392	0.0820573	0.0244435	0.00731284	0.00965618	0.00460587	0.000323219	0.000363622	0	0.000323219	4.04024e-05	0.000404024
BL214	0.889419	0.0123631	0.063957	0.010343	0.00298978	0.00266656	0.0140196	0.00286857	0.000969658	0	0.000121207	0	0.000282817
BL215	0.961052	0.00416145	0.0162822	0.0135348	0.000565634	0.00133328	0.000484829	0.00222213	0.000202012	0	0	0	0.00016161
BL216	0.928771	0.00686841	0.0297362	0.0213325	0.000323219	0.00880772	0.0032726	0.000727243	8.08048e-05	0	0	0	8.08048e-05
BL217	0.91568	0.00517151	0.0383419	0.0227466	0.000969658	0.0135752	0.00290897	4.04024e-05	0	0	0	0	0.000565634
BL218	0.664539	0.305159	0.0174134	0.00577754	0.003313	0.000767646	0.00137368	0.000929255	0.00016161	0	0	0	0.000565634
BL219	0.931235	0.0513111	0.00355541	0.00537352	0.00525231	0.00266656	0.000565634	0	0	0	0	0	4.04024e-05
BL220	0.853662	0.00913094	0.0601996	0.0641186	0.00440386	0.00266656	0.00424225	0.000484829	0.000767646	0	0	0	0.000323219
BL221	0.900448	0.0115551	0.063755	0.00993899	0.00258575	0.00230294	0.00367662	0.00286857	0.000525231	0	0.00117167	0.000727243	0.000444426
BL235	0.917256	0.0141004	0.032928	0.0290089	0.00109087	0.00286857	0.0016565	0.00016161	0.000606036	0.00016161	0	0	0.00016161
BL236	0.310088	0.611652	0.0354329	0.0391499	8.08048e-05	0.000282817	8.08048e-05	0	0.000767646	0	0.000404024	0	0.00206052
BL237	0.456305	0.488465	0.0427053	0.00917135	0	0.000404024	0.000969658	0.000727243	0.000606036	0	0.000282817	8.08048e-05	0.000282817
BL238	0.43675	0.312391	0.225082	0.019676	0.000686841	0	0.00238374	0.000121207	0.00149489	0	0.000808048	8.08048e-05	0.000525231
BL239	0.936447	0.00298978	0.0474728	0.0109895	0.000202012	0.000525231	0.000242414	0.000242414	0.000727243	0	0	0	0.00016161
BL240	0.82627	0.0658559	0.0719971	0.0208072	0.00210093	0.000525231	0.00367662	0.000242414	0.0032726	0	0.00222213	0.00109087	0.00193932
BL241	0.659084	0.321078	0.0114743	0.00383823	0.00210093	0.000282817	0.000848451	0.000323219	0.000484829	0	0	0.000121207	0.000363622
BL242	0.886146	0.0713911	0.0282009	0.00444426	0.0049695	0.000404024	0.00230294	0.000848451	0.00101006	0	0	4.04024e-05	0.000242414
BL243	0.430366	0.529393	0.0312715	0.00436346	0.000242414	0.000646439	0.000808048	0.00016161	0.000484829	0	0.000767646	8.08048e-05	0.00141408
BL244	0.92465	0.00375742	0.0449275	0.00432306	0.00323219	0.000525231	0.0155953	0.00105046	0.000848451	0	0.000242414	0.000202012	0.000646439
BL245	0.393156	0.550806	0.0184235	0.0365238	0.000444426	0	0.000242414	8.08048e-05	0	0	0	0	0.000323219
BL247	0.300554	0.665266	0.0319987	0.000848451	0	0.000242414	0.00016161	0.00016161	0.000484829	0	8.08048e-05	0	0.000202012
BL248	0.862349	0.0569674	0.0473516	0.0109895	0.0116763	0.00408064	0.00298978	0.00202012	0.00109087	0	0.000202012	0	0.000282817
BL249	0.734314	0.101531	0.116642	0.0118783	0.00868652	0.00662599	0.00270696	0.000929255	0.00246455	0	0.00658559	0.0033938	0.00424225
BL250	0.831643	0.15563	0.00626237	0.00359581	0.000888853	0.000848451	0.000282817	0.000363622	0	0	0	0	0.000484829
BL251	0.877217	0.00141408	0.0456143	0.0452507	0.0147065	0.00230294	0.0130096	0.000444426	4.04024e-05	0	0	0	0
BL252	0.927356	0.0116359	0.0191103	0.0261404	0.00630278	0.00113127	0.00597956	0.00202012	0	0	0	0	0.000323219
BL253	0.858511	0.00525231	0.0298978	0.0758757	0.00238374	0.0050907	0.0190295	0.00258575	0.00129288	4.04024e-05	0	0	4.04024e-05
BL254	0.865824	0.00278777	0.0236354	0.0984203	0.00121207	0.00286857	0.00347461	0.00117167	0.000484829	0	4.04024e-05	4.04024e-05	4.04024e-05
BL255	0.764616	0.169771	0.0362814	0.0211709	0.000929255	0.00359581	0.00153529	0.00105046	0.000363622	0	0	0	0.000686841
BL256	0.934144	0.00121207	0.0277969	0.0116763	0.0133328	0.00153529	0.00771686	8.08048e-05	0.00189891	0.000242414	0	0	0.000363622
BL257	0.884732	0.0109491	0.0515939	0.0315947	0.00747445	0.000565634	0.00238374	0.000727243	0.00472708	0	0.00133328	0.000969658	0.00294938
BL258	0.824169	0.00286857	0.0940164	0.0390287	0.0164842	0.00375742	0.013656	0.000565634	0.00513111	0.000202012	4.04024e-05	0	8.08048e-05
BL259	0.893297	0.00250495	0.0246051	0.032726	0.0382611	0.0016969	0.00589875	0.00101006	0	0	0	0	0
BL260	0.891075	0.0202012	0.0349481	0.0452911	0.00101006	0.00153529	0.00404024	0.000363622	0.00133328	0	0	0	0.000202012
BL261	0.938346	0.00117167	0.0115147	0.0278777	0.013454	0.00193932	0.00412105	8.08048e-05	0.00141408	0	0	0	8.08048e-05
BL262	0.893338	0.0017373	0.0406448	0.0328876	0.000969658	0.0216557	0.00432306	0.0033534	0.00101006	0	0	0	8.08048e-05
BL263	0.968648	0.00101006	0.0124035	0.00896933	0.000848451	0.000929255	0.000202012	0.0066664	0.000282817	4.04024e-05	0	0	0
BL264	0.753505	0.0447255	0.184639	0.00727243	0.00157569	0.0016565	0.00214133	0.000484829	0.00307058	0	0.000404024	0	0.000525231
BL265	0.913943	0.000606036	0.0287261	0.0220193	0.00355541	0.0233526	0.00448467	0.00311099	0.00016161	4.04024e-05	0	0	0
BL266	0.957254	0.000727243	0.0194336	0.00791887	0.00101006	0.00731284	0.00153529	0.00387863	0.000888853	0	0	0	4.04024e-05
BL267	0.914872	0.00525231	0.0519979	0.00775726	0.00117167	0.00113127	0.00113127	0.0140196	0.00218173	8.08048e-05	0.000404024	0	0
BL268	0.89661	0.0484829	0.047594	0.00412105	0.000121207	0.000444426	0.000565634	0.000888853	0.000686841	0	0.000242414	0	0.000242414
BL269	0.516222	0.275181	0.129651	0.059836	4.04024e-05	0.00375742	0.00323219	0.00274736	0.00812088	0	0.000969658	0	0.000242414
BL270	0.949941	0.00105046	0.0252111	0.00452507	0.000323219	0.0141812	0.00129288	0.00246455	0.000969658	0	0	0	4.04024e-05
BL271	0.801947	0.0248879	0.140802	0.0118379	0.000323219	0.00949457	0.00113127	0.00488869	0.0016969	0	0.00254535	0	0.000444426
BL272	0.810957	0.0356753	0.126096	0.00981779	0	0.00618157	0.00719163	0.00202012	0.000888853	0	0.00109087	0	8.08048e-05
BL273	0.983718	0.00238374	0.00658559	0.00379783	0	0.000323219	0.0016969	0.000888853	0.000565634	0	0	0	4.04024e-05
BL274	0.80724	0.0658559	0.113329	0.00444426	0	0.00270696	0.00206052	0.00371702	0.000404024	0	4.04024e-05	0	0.000202012
BL275	0.835037	0.0167266	0.108561	0.0292917	4.04024e-05	0.00278777	0.00420185	0.00105046	0.000323219	0	0.00137368	0	0.000606036
BL347	0.936972	0.00468668	0.0152317	0.0311907	0.00311099	0.00303018	0.00133328	0.00379783	8.08048e-05	0	0	0	0.000565634
BL348	0.923841	0.00137368	0.0104642	0.024201	0.00274736	0.0319583	0.00367662	0.00145449	0.000121207	8.08048e-05	0	0	8.08048e-05
BL349	0.96792	0.00816129	0.00436346	0.0137772	0.00181811	0.00218173	0.000686841	0.000929255	4.04024e-05	0	0	0	0.000121207
BL350	0.860935	0.00105046	0.0115955	0.110137	0.0136156	0.00117167	0.00101006	0.00016161	8.08048e-05	0	0	0	0.000242414
BL351	0.906186	0.0126056	0.0285241	0.0463416	0.000727243	0.00294938	0.00230294	0.000242414	4.04024e-05	0	0	0	8.08048e-05
BL352	0.844612	0.00141408	0.0242414	0.118137	0.00125247	0.00464628	0.00529272	0.000202012	4.04024e-05	0	0	0	0.00016161
BL353	0.857097	0.0016565	0.0371702	0.0924003	0.00319179	0.00569674	0.00210093	0.000404024	0.000202012	0	0	0	8.08048e-05
BL354	0.862268	0.00177771	0.00246455	0.118702	0.00129288	0.00573714	0.0049695	0.00242414	4.04024e-05	0	0	0	0.000323219
BL355	0.953295	0.00129288	0.00820169	0.0220193	0.00262616	0.0107066	0.000929255	0.000848451	0	0	0	0	8.08048e-05
BL356	0.967597	0.00105046	0.00420185	0.0179387	0	0.0050099	0.00177771	0.00234334	0	0	0	0	8.08048e-05
BL357	0.963921	0.00703002	0.00420185	0.0191507	0.00444426	0.000323219	0.000282817	0.000404024	0	0	0	0	0.000242414
BL358	0.707931	0.210901	0.0591491	0.0168074	0.00109087	0.00298978	0.000404024	0.000121207	8.08048e-05	0	0.000242414	0	0.000282817
BL359	0.868086	0.00533312	0.0214133	0.0852087	0.0032726	0.00323219	0.00307058	0.00270696	0.000929255	0.0066664	0	0	8.08048e-05
BL360	0.857056	0.00739364	0.0124035	0.094784	0.00460587	0.00258575	0.00480789	0.00440386	0.000525231	0.0111915	0	0	0.000242414
BL361	0.925983	0.00618157	0.00767646	0.0357561	0.00202012	0.00492909	0.00153529	0.00698962	0.00105046	0.00779766	0	0	8.08048e-05
BL362	0.863359	0.00456547	0.0207264	0.0860571	0.00367662	0.00258575	0.00484829	0.00311099	0.00129288	0.00977738	0	0	0
BL363	0.883358	0.0157973	0.0273928	0.0419377	0.00181811	0.00545433	0.00589875	0.00476748	0.000606036	0.00949457	0	0	0.00347461
BL364	0.902105	0.00638358	0.0162822	0.0470688	0.0033938	0.00658559	0.00585835	0.00399984	0.000565634	0.00767646	0	0	8.08048e-05
BL365	0.868005	0.00791887	0.0138984	0.0821785	0.00189891	0.0139388	0.00630278	0.00270696	0.00185851	0.00129288	0	0	0
BL366	0.644136	0.00658559	0.00876732	0.291019	0.00690881	0.0221405	0.0112319	0.00226253	0.000525231	0.00642398	0	0	0
BL367	0.907236	0.00606036	0.0131712	0.0557957	0.0033534	0.00476748	0.0017373	0.00274736	0.000727243	0.00440386	0	0	0
BL368	0.902913	0.00593915	0.0120399	0.050301	0.00246455	0.00828249	0.00892893	0.00274736	0.000484829	0.00589875	0	0	0
BL369	0.878268	0.00387863	0.0101006	0.0863803	0.00125247	0.00658559	0.00787847	0.00193932	0.00141408	0.00230294	0	0	0
BL370	0.856087	0.00711082	0.0380591	0.0693709	0.00876732	0.00480789	0.00513111	0.00262616	0	0.00804008	0	0	0
BL371	0.885257	0.00953497	0.0145853	0.0589875	0.00468668	0.00525231	0.0124843	0.0016161	0.000484829	0.00711082	0	0	0
BL372	0.901539	0.00723203	0.016969	0.040968	0.00395944	0.00638358	0.00852491	0.00246455	0.000969658	0.0109895	0	0	0
BL373	0.884732	0.00569674	0.0199588	0.0624217	0.00747445	0.0138176	0.000242414	0.00557553	0	0	0	8.08048e-05	0
BL374	0.86845	0.00993899	0.017575	0.0870672	0.00303018	0.0101814	0.00129288	0.00214133	0.000323219	0	0	0	0
BL375	0.851723	0.0114339	0.022989	0.0954305	0.00391903	0.0112319	0.000242414	0.00226253	0.000767646	0	0	0	0
BL377	0.906347	0.00626237	0.0166054	0.0555533	0.00262616	0.00541392	0.00416145	0.00303018	0	0	0	0	0
BL378	0.91665	0.00529272	0.0123227	0.0423013	0.00424225	0.00715123	0.00642398	0.00525231	0	0.000242414	0	0	0.000121207
BL379	0.852935	0.00658559	0.0223829	0.0875116	0.00472708	0.0190295	0.00319179	0.00109087	0	0.00234334	0.00016161	4.04024e-05	0
BL380	0.843117	0.00593915	0.0522403	0.0751081	0.00525231	0.0154337	0	0.00286857	0	0	4.04024e-05	0	0
BL381	0.912327	0.00513111	0.0227466	0.040766	0.00270696	0.00703002	0.00565634	0.00363622	0	0	0	0	0
BL382	0.90865	0.00521191	0.0166458	0.0558361	0.00234334	0.00868652	0	0.00246455	0	0	0.00016161	0	0
BL383	0.920932	0.00525231	0.01305	0.0464628	0.00274736	0.00638358	0.00319179	0.00197972	0	0	0	0	0
BL384	0.920367	0.00456547	0.0166054	0.0411297	0.00294938	0.00767646	0.0016161	0.0050907	0	0	0	0	0
BL385	0.883358	0.0107066	0.0195144	0.0632298	0.00460587	0.00977738	0	0.00424225	0	0	0.00145449	0.00121207	0.00189891
BL386	0.827603	0.0199184	0.0606844	0.0722799	0.00238374	0.0119995	0.000404024	0.000606036	0.00125247	0.000363622	0.000646439	0.00109087	0.000767646
BL387	0.785342	0.0350289	0.0643206	0.0726031	0.0033534	0.0111915	0.00250495	0.00395944	0.000404024	0.000323219	0.00557553	0.0050099	0.0103834
BL403	0.912044	0.000969658	0.0413721	0.0201204	0.0174538	0.00303018	0.00307058	0.00105046	0.000646439	0	0	0	0.000242414
BL405	0.939962	0.00181811	0.0285241	0.0223021	0.00145449	0.00181811	0.00222213	0.000929255	0.000686841	0	0	0	0.000282817
BL406	0.926185	0.0183427	0.0355945	0.0113127	0.00363622	0.00189891	0.00197972	0.000727243	0.000282817	0	0	0	4.04024e-05
BL407	0.919438	0.00129288	0.0468668	0.0190699	0.00436346	0.00363622	0.00448467	0.000565634	0.000242414	0	0	0	4.04024e-05
BL409	0.950992	0.00189891	0.0120399	0.0298574	0.000484829	0.000727243	0.00210093	0.00137368	0.000242414	0	0	0	0.000282817
BL410	0.890267	0.00294938	0.0713911	0.0254131	0.000565634	0.00452507	0.0033938	0.000767646	0.000282817	0	0	0	0.000444426
BL411	0.936083	0.000525231	0.0212517	0.0248879	0.0108682	0.0032726	0.00218173	0.000282817	0.000363622	0	0	0	0.000282817
BL412	0.907236	0.00715123	0.0511494	0.0235142	0.00294938	0.00210093	0.00456547	0.000525231	0.000606036	0	0	0	0.000202012
BL413	0.961901	0.00133328	0.00820169	0.0242818	0.000404024	0.000808048	0.00016161	0.00185851	0.000282817	0	0	0	0.000767646
BL414	0.921902	0.000808048	0.0384631	0.0200396	0.00359581	0.00973698	0.00460587	0.000363622	0	0	0	0	0.000484829
BL415	0.912286	0.000767646	0.0340996	0.0435538	0.00246455	0.00234334	0.00181811	0.00153529	0.000808048	0	0	0	0.000323219
BL416	0.92776	0.00133328	0.0388267	0.0213325	0.00416145	0.003313	0.00193932	0.000686841	0.000525231	0	0	0	0.000121207
BL417	0.920205	0.00189891	0.0391903	0.0258171	0.0034342	0.00577754	0.00298978	0.000121207	0.000242414	0	0	0	0.000323219
BL418	0.927316	0.00206052	0.0111107	0.04719	0.00129288	0.00468668	0.00177771	0.0034342	0.000848451	0	4.04024e-05	0	0.000242414
BL420	0.899964	0.00565634	0.0681185	0.0102218	0.0101814	0.0017373	0.000686841	0.00016161	0.000969658	0	0.000848451	0.000888853	0.000565634
BL421	0.924205	0.00117167	0.0320795	0.0254939	0.00771686	0.00315139	0.00399984	0.0017373	0.000242414	0	0	8.08048e-05	0.000121207
BL422	0.852854	0.0253323	0.0780575	0.0299786	0.00646439	0.00193932	0.00105046	0.000484829	0.0016969	0	0.000848451	0.000282817	0.00101006
BL423	0.821381	0.0522807	0.0728859	0.0350693	0.0110703	0.00262616	0.00145449	0.00133328	0.00117167	0	0.000525231	0	0.000202012
BL424	0.937901	0.000767646	0.0132924	0.0084037	0.0358369	0.00121207	0.00189891	0.00016161	0.000282817	0	0	0	0.000242414
BL425	0.848047	0.0731284	0.0405236	0.0169286	0.0119995	0.00408064	0.000565634	4.04024e-05	0.000323219	0	0.00189891	0.000646439	0.00181811
BL426	0.918872	0.00715123	0.0106258	0.0336148	0.0114339	0.00246455	0.00109087	0.0121611	0	0	0.000323219	0.000363622	0.00189891
BL427	0.890711	0.00101006	0.0705426	0.0315947	0.00258575	0.00117167	0.0016969	0.000525231	8.08048e-05	0	0	0	8.08048e-05
BL428	0.888287	0.0226253	0.0436346	0.0311099	0.00452507	0.00242414	0.00286857	0.00307058	0.000282817	0	0.000565634	0.000363622	0.000242414
BL429	0.894873	0.00557553	0.0560785	0.00949457	0.0277969	0.00250495	0.0017373	0.000444426	0.000767646	0	0.000242414	0	0.000484829
BL430	0.919518	0.00945416	0.0402812	0.0252111	0.000444426	0.000202012	0.000404024	0.00290897	0.000121207	8.08048e-05	0.000888853	0	0.000484829
BL431	0.928851	0.00278777	0.0424225	0.00614117	0.0145045	0.00141408	0.0016161	0.000404024	0.000848451	8.08048e-05	0.000363622	0.000121207	0.000444426
BL432	0.797382	0.00747445	0.170741	0.0153933	0.0033938	0.00137368	0.0017373	0.00101006	0.000323219	0	0.000727243	4.04024e-05	0.000404024
BL433	0.925336	0.0155145	0.030827	0.0114743	0.00145449	0.000929255	0.00521191	0.00513111	0.00101006	0	0.00133328	4.04024e-05	0.0017373
BL434	0.886025	0.00210093	0.0557957	0.0406044	0.00391903	0.00573714	0.00379783	0.00121207	0.000565634	4.04024e-05	0.00016161	0	4.04024e-05
BL435	0.895439	0.0354329	0.0451699	0.0207264	4.04024e-05	0.00109087	0.00121207	8.08048e-05	0.000444426	0	8.08048e-05	0	0.000282817
BL437	0.897055	0.0336956	0.043271	0.0221405	0	0.00197972	0.000888853	0.000484829	0.000484829	0	0	0	0
BL438	0.927801	0.00113127	0.0414933	0.0102622	0.00424225	0.00286857	0.00864612	0.000848451	0.00254535	0.00016161	0	0	0
BL439	0.840087	0.0251303	0.0983799	0.0252111	0.000404024	0.00359581	0.00375742	0.00286857	0.000484829	0	0	0	8.08048e-05
BL440	0.887439	0.00319179	0.0783807	0.0202012	0.00416145	0.00234334	0.00262616	0.00101006	0.000565634	0	0	0	8.08048e-05
BL441	0.882227	0.0156761	0.0616541	0.030019	0.00145449	0.00125247	0.00202012	0.000646439	0.000969658	0.00016161	0.00266656	0	0.00125247
BL442	0.907802	0.00529272	0.0369278	0.030423	0.00981779	0.00408064	0.00298978	0.00121207	0.00113127	0.000121207	0.000202012	0	0
BL443	0.914953	0.00303018	0.02008	0.0453315	0.00888853	0.00323219	0.00181811	0.0016969	0.000888853	8.08048e-05	0	0	0
BL444	0.957779	0.000848451	0.0199992	0.0176963	0.00141408	0.00101006	0.000888853	0.000242414	0.000121207	0	0	0	0
BL445	0.971395	0.00121207	0.0109087	0.0138984	0.000646439	0.000646439	0.000525231	0.000363622	0.000363622	0	0	0	4.04024e-05
BL446	0.924003	0.00452507	0.0148277	0.0412509	0.00896933	0.00254535	0.00137368	0.00141408	0.000767646	0.000121207	0	0	0.000202012
BL447	0.916731	0.0016565	0.0271908	0.0159994	0.010747	0.00404024	0.0124035	0.00565634	0.0050503	8.08048e-05	4.04024e-05	4.04024e-05	0.000363622
HS001	0.671084	0.175266	0.0352309	0.0574118	0.00905014	0.0486849	0.00133328	0.00129288	0.000525231	0	0	0	0.000121207
HS002	0.764575	0.168397	0.026302	0.0373318	0.000969658	0.000323219	0.000282817	0.000686841	0.00016161	0	0	0	0.000969658
HS003	0.908973	0.0084037	0.0429478	0.0119995	0.0110703	0.0119995	0.00294938	0.00121207	0.000202012	0	0	0	0.000242414
HS004	0.878631	0.0112723	0.101854	0.00129288	0.00432306	0.000727243	0.00129288	0.000202012	0.000242414	0	0	0	0.00016161
HS005	0.614399	0.168034	0.174983	0.0347461	0.0033938	0.000767646	0.000969658	0.00222213	0.000242414	0	8.08048e-05	0	0.00016161
HS006	0.922872	0.0160398	0.0284029	0.0271908	8.08048e-05	0.00137368	0.00246455	0.000525231	0.000888853	0	0	0	0.00016161
HS007	0.846632	0.0233526	0.0993495	0.00872692	0.0162014	0.00129288	0.00367662	0.000363622	0.000242414	0	0	0	0.00016161
HS008	0.941336	0.0067472	0.0210901	0.0118379	0.0109491	0.00387863	0.00254535	0.00109087	0.000363622	0	0	0	0.00016161
HS009	0.945901	0.0049695	0.0206052	0.0192315	0.00408064	0.00238374	0.0016565	0.000646439	0.000363622	0	0	0	0.00016161
HS010	0.621551	0.204759	0.15361	0.0136964	0.00266656	0.000202012	0.000282817	0.00016161	0.000363622	0	0.000969658	0	0.0017373
HS011	0.890792	0.00379783	0.0927639	0.00323219	0.00323219	0.000888853	0.00351501	0.00105046	0.000202012	0	0	0	0.000525231
HS012	0.932932	0.00101006	0.0417357	0.00799968	0.0123227	0.000929255	0.00141408	0.000969658	0.000565634	0	4.04024e-05	0	8.08048e-05
NS001	0.751162	0.166216	0.0435538	0.0210497	0.00557553	0.00319179	0.00420185	0.0033938	0.000646439	0	0.000606036	8.08048e-05	0.000323219
NS002	0.889903	0.000606036	0.0307058	0.0477152	0.0189891	0.00246455	0.00218173	0.00246455	0.00371702	0.00113127	0	0	0.000121207
NS003	0.605834	0.140237	0.227627	0.0165246	0.000848451	0.000444426	0.00266656	0.000969658	0.00266656	0	0.00109087	0.00016161	0.000929255
NS004	0.89152	0.00294938	0.0418973	0.0387459	0.0033534	0.00282817	0.0017373	0.00472708	0.0116359	0.000282817	4.04024e-05	0	0.000282817
NS005	0.911074	0.000808048	0.0359581	0.0356753	0.00460587	0.00517151	0.000848451	0.00363622	0.00141408	0.000767646	0	0	4.04024e-05
NS007	0.875278	0.00197972	0.0610884	0.046584	0.00290897	0.00601996	0.0034342	0.00016161	0.00234334	4.04024e-05	0	0	0.00016161
NS008	0.944245	0.00707042	0.0310695	0.00545433	0.00650479	0.000565634	0.00197972	0.000646439	0.000727243	0.000121207	0.00117167	0	0.000444426
NS009	0.80021	0.0463416	0.132399	0.0084037	0.00476748	0.00153529	0.000808048	0.00189891	0.00117167	0.000444426	0.000808048	0.000444426	0.000767646
NS010	0.931397	0.000404024	0.0505434	0.0125651	0.000282817	0.00121207	0.00109087	0.000808048	0.00157569	0.000121207	0	0	0
NS011	0.861379	0.0675932	0.0372914	0.0221809	0.00642398	0.00153529	0.00105046	0.00181811	0.000727243	0	0	0	0
NS012	0.870591	0.0188275	0.0765222	0.0174538	0.00294938	0.00129288	0.0067068	0.000323219	0.0033938	0.000121207	0.00101006	0	0.000808048
NS013	0.964688	0.00149489	0.00876732	0.0212113	0.0016161	0.000202012	0.000323219	0.000525231	0.000888853	4.04024e-05	0	0	0.000242414
NS014	0.917215	0.00404024	0.0279585	0.0355945	0.0108682	0.00133328	0.00141408	0.000565634	0.000888853	0	0	0	0.000121207
NS015	0.743162	0.0262212	0.142499	0.0298978	0.0364834	0.00351501	0.00311099	0.00189891	0.0115551	0	0.000808048	0.00016161	0.000686841
SKS001	0.576704	0.377722	0.0182215	0.0166054	0.00428266	0.00117167	0.00262616	0.00141408	0.000606036	0	0	4.04024e-05	0.000606036
SKS002	0.969617	0.00569674	0.00892893	0.00779766	0.00347461	0.000484829	0.000282817	0.00206052	0.000969658	0.000444426	4.04024e-05	0	0.000202012
SKS003	0.78716	0.0346653	0.100683	0.0374934	0.0269484	0.00311099	0.00266656	0.00210093	0.00218173	8.08048e-05	0.000525231	0.000484829	0.00189891
SKS004	0.71484	0.229768	0.0241202	0.023595	0.00375742	0.000565634	0.0016161	0.000646439	0.000565634	0	0	4.04024e-05	0.000484829
SKS005	0.537998	0.319139	0.0371298	0.0842794	0.0164842	0.000565634	0.000404024	0.00101006	0.000808048	0	0.000363622	0	0.00181811
SKS006	0.452628	0.486041	0.0244031	0.0321603	0.000929255	0.000323219	0.000202012	0.000282817	0.000525231	0	0.000686841	8.08048e-05	0.0017373
SKS007	0.754838	0.128278	0.081128	0.0115147	0.00521191	0.00420185	0.00286857	0.00286857	0.00210093	0	0.00286857	0.000363622	0.00375742
SKS008	0.594319	0.342612	0.0143025	0.0384631	0.00662599	0.000282817	0	0.000525231	0.00105046	0	8.08048e-05	0	0.0017373
SKS009	0.360794	0.268353	0.02008	0.34641	0.000282817	0.000767646	0.000727243	0.000888853	0.000484829	0	4.04024e-05	0	0.00117167
SKS010	0.80922	0.0969254	0.0298978	0.0360794	0.0227062	0.000969658	0.000565634	0.000444426	0.00181811	0	0.000525231	4.04024e-05	0.000808048
SKS011	0.78215	0.0570078	0.12553	0.00985819	0.00997939	0.00270696	0.00270696	0.00424225	0.00533312	0	0.00016161	0	0.000323219
SKS012	0.365601	0.515009	0.0382207	0.0719971	0.00363622	0.000808048	0.000606036	0.0016969	0.000323219	0	0	0	0.00210093
SKS013	0.852046	0.00945416	0.103551	0.0119995	0.00921175	0.00258575	0.00662599	0.00278777	0.000606036	0	0.000484829	0	0.000646439
SKS014	0.924245	0.00242414	0.0263828	0.00545433	0.0348673	0.00246455	0.0016565	0.00121207	0.000444426	0	0	0	0.000848451
ZWY01	0.93778	0.00206052	0.0288069	0.0240798	0.000525231	0.00391903	0.00109087	0.000646439	0.000727243	0	0.000202012	0	0.00016161
ZWY02	0.946952	0.0050907	0.0244839	0.0182215	0.000242414	0.00234334	0.000484829	0.000767646	0.00109087	0	0	8.08048e-05	0.000242414
ZWY03	0.816533	0.111147	0.0531292	0.0109895	0.00294938	0.000969658	0.0017373	0.00121207	0.00129288	0	4.04024e-05	0	0
ZWY04	0.609996	0.0658963	0.253848	0.0248879	0.0187467	0.00181811	0.00145449	0.00214133	0.00957537	0	0.00755525	0	0.00408064
ZWY05	0.942427	0.003313	0.0111915	0.0192719	0.0066664	0.0119995	0.00117167	0.00133328	0.00222213	0.000202012	0	0	0.000202012
ZWY06	0.837017	0.0206052	0.110541	0.0176559	0.00141408	0.00290897	0.000404024	0.000606036	0.00492909	0.000202012	0.00222213	4.04024e-05	0.00145449
ZWY07	0.953133	0.00149489	0.0250091	0.0109087	0.00214133	0.000242414	0.000808048	0.00573714	0.000525231	0	0	0	0
ZWY08	0.929336	0.00113127	0.0312715	0.0176963	0.0123227	0.00488869	0.00129288	0.000404024	0.00129288	0.000323219	4.04024e-05	0	0
ZWY09	0.46184	0.0329684	0.478607	0.00751485	0.00246455	0.000484829	0.000363622	0.00121207	0.000686841	0	0.00492909	0.0016565	0.00727243
ZWY10	0.859642	0.0246051	0.0871884	0.0139388	0.000444426	0.00117167	0.000242414	0.000363622	0.00468668	0	0.00416145	0.00016161	0.0033938
ZWY11	0.903075	0.0149893	0.0290493	0.0166054	0.0229486	0.00440386	0.00654519	0.000929255	0.00109087	0.00016161	0	4.04024e-05	0.00016161
ZWY12	0.518605	0.0537352	0.381722	0.013656	0.00266656	0.000444426	0.000202012	0.00222213	0.00961577	0	0.0120803	0.000363622	0.00468668
ZWY13	0.86748	0.013454	0.0865824	0.0151509	0.003313	0.00137368	0.0016565	0.000525231	0.00492909	0.000525231	0.00266656	0	0.00234334
ZWY14	0.905782	0.0686437	0.022787	0.00185851	0	8.08048e-05	0	0.000363622	0	0	0	0	0.000484829
ZWY15	0.831482	0.0466648	0.0493717	0.0561997	0.00391903	0.00767646	0.0016969	0.00141408	0.000606036	0.000646439	0	0	0.000323219
ZWY16	0.605632	0.143509	0.208598	0.0112723	0.0174538	0.000242414	0.000929255	0.000484829	0.000323219	0	0.00456547	0.0017373	0.00525231
ZWY17	0.92566	0.00593915	0.0165246	0.0315947	0.00921175	0.00359581	0.00274736	0.00197972	0.00262616	8.08048e-05	0	0	4.04024e-05
ZWY18	0.92465	0.00363622	0.0215749	0.0244031	0.00525231	0.0138984	0.000727243	0.0050907	0	8.08048e-05	0.000242414	0	0.000444426
ZWY19	0.890752	0.00884813	0.0313927	0.0443618	0.00731284	0.0106662	0.00145449	0.00347461	0.00109087	0.000484829	8.08048e-05	0	8.08048e-05
ZWY20	0.969294	0.00476748	0.00553513	0.0139388	0.00234334	0.00129288	0.000808048	0.00016161	0.00185851	0	0	0	0
ZWY21	0.862026	0.0316351	0.0493313	0.0436346	0.000525231	0.00965618	0.00105046	0.0016161	0.000404024	0	0	0	0.000121207
ZWY22	0.941942	0.00686841	0.016969	0.016969	0.0113531	0.0016161	0.00177771	0.00157569	0.000848451	0	0	0	8.08048e-05
ZWY23	0.940528	0.0016565	0.0157569	0.0248475	0.00993899	0.00424225	0.000969658	0.00141408	0.000363622	0.000282817	0	0	0
ZWY24	0.909337	0.00432306	0.0160398	0.0389075	0.0254939	0.00254535	0.000969658	0.000525231	0.00149489	0	0.000121207	0	0.000242414
ZWY25	0.907357	0.000565634	0.0562402	0.00533312	0.0204436	0.00242414	0.00197972	0.00129288	0.00347461	0	0	0	0.000888853
ZWY26	0.528463	0.0116359	0.442083	0.00739364	0.000121207	8.08048e-05	0.000363622	0.000525231	0.00218173	0	0.00557553	0	0.00157569
ZWY27	0.878672	0.00989859	0.0501394	0.0521999	0.00371702	0.00185851	0.000242414	0.000646439	0.00157569	0	0.000727243	0	0.000323219
ZWY28	0.645105	0.191992	0.111793	0.0410084	0.0050907	0.00101006	0.000323219	0.000484829	0.000848451	0	0.000767646	4.04024e-05	0.00153529
ZWY29	0.851966	0.0181811	0.0768858	0.0395944	0.00787847	0.000848451	0.00197972	0.000282817	0.00214133	0	8.08048e-05	0	0.00016161
ZWY30	0.893216	0.00197972	0.0431498	0.0460183	0.00698962	0.00258575	0.00181811	0.00189891	0.00202012	0	8.08048e-05	0	0.000242414
ZWY31	0.776898	0.11248	0.046786	0.0501798	0.00759565	0.00367662	0.000525231	0.000363622	0.00133328	0	8.08048e-05	0	8.08048e-05
ZWY32	0.74595	0.0851279	0.141449	0.0210497	0.000363622	0.0016969	0.000404024	0.00121207	0.00109087	0.000929255	0.000202012	0	0.000525231
ZWY33	0.893216	0.0212517	0.022787	0.043473	0.00258575	0.0110703	0.00193932	0.00121207	0.00141408	0.000848451	4.04024e-05	8.08048e-05	8.08048e-05
ZWY34	0.883439	0.00658559	0.0473516	0.0460183	0.00311099	0.0114339	0.000929255	8.08048e-05	0.000767646	0	8.08048e-05	8.08048e-05	0.000121207
ZWY35	0.941255	0.00452507	0.00945416	0.037655	0.00206052	0.00355541	0	0.000767646	0.000484829	0	0	0	0.000242414
ZWY36	0.902065	0.00472708	0.0201608	0.0536948	0.00181811	0.0148277	0.000808048	0.000242414	0.00109087	0.000525231	4.04024e-05	0	0
ZWY37	0.714395	0.079916	0.0876328	0.023797	0.0716335	0.000484829	0.00121207	0.000444426	0.000525231	0.00016161	0.00731284	0.010141	0.00234334
ZWY38	0.808654	0.11046	0.0488061	0.0183831	0.00290897	0.00157569	0	0.000202012	0.00210093	0.000202012	0.00214133	0.00230294	0.00226253
ZWY39	0.928811	0.00181811	0.0407256	0.0141408	0.00808048	0.00214133	0.00117167	0.000242414	0.00210093	0.000363622	0	0	0.000404024
ZWY40	0.885661	0.0187467	0.0509878	0.0325643	0.00420185	0.00347461	0.000808048	0.000888853	0.00125247	0	0.00109087	0	0.000323219
ZWY41	0.778393	0.0585027	0.113854	0.0337764	0.000686841	0.00399984	0.000686841	0.00650479	0.00153529	0	0.0016565	0	0.000404024
ZWY42	0.818876	0.0309482	0.104117	0.0289685	0.00294938	0.00383823	0.00016161	0.00298978	0.00303018	0	0.00290897	8.08048e-05	0.00113127
ZWY43	0.909095	0.0110703	0.043271	0.0227466	0.00113127	0.00537352	0.00177771	0.00282817	0.00218173	0.000121207	0.000202012	4.04024e-05	0.00016161
ZWY44	0.885661	0.0418973	0.0255747	0.0322411	0.00351501	0.00682801	0.00371702	8.08048e-05	0.000444426	0	0	4.04024e-05	0
ZWY45	0.867723	0.0353925	0.044079	0.0380187	0.00189891	0.00779766	0.00391903	0.000323219	0.000565634	4.04024e-05	8.08048e-05	0	0.00016161
ZWY46	0.925215	0.00238374	0.0193528	0.0305846	0.00125247	0.0181811	0.000444426	0.000606036	0.0016565	0.000121207	0.000121207	0	8.08048e-05
ZWY47	0.870025	0.00189891	0.0163226	0.0745424	0.0195144	0.0145449	0.00125247	0.000969658	0.000646439	0	0.000121207	4.04024e-05	0.000121207
ZWY48	0.823886	0.0156761	0.0713507	0.0520787	0.00177771	0.00618157	0.000404024	0.0050099	0.0189891	0.00016161	0.00254535	0.000323219	0.0016161
ZWY49	0.912165	0.00133328	0.0355137	0.04719	0.000767646	0.00145449	0.000525231	0.000242414	0.000363622	8.08048e-05	8.08048e-05	0.000121207	0.00016161
ZWY50	0.927397	0.00690881	0.0241606	0.0330896	0.000888853	0.00464628	0.000606036	0.000606036	0.000929255	0	0.000282817	8.08048e-05	0.000404024
ZWY51	0.909135	0.00363622	0.023797	0.0574118	0.00189891	0.00189891	0.000404024	8.08048e-05	0.00109087	0.000202012	0.00016161	0.000121207	0.00016161
ZWY52	0.916286	0.00303018	0.0236354	0.0486445	0.0050099	0.00137368	0.00016161	4.04024e-05	0.000767646	0.000202012	0.000323219	0.000121207	0.000404024
ZWY53	0.903923	0.00230294	0.00973698	0.0587451	0.00290897	0.0156357	0.00101006	0.00448467	0.00109087	0	0	0	0.00016161
ZWY54	0.897055	0.00246455	0.0158781	0.0766434	0.00109087	0.00468668	0.000888853	0.000404024	0.000525231	0	0	4.04024e-05	0.000323219
ZWY55	0.920448	0.00981779	0.0265444	0.0370894	0.000242414	0.000565634	0.0032726	0.000363622	8.08048e-05	0	0.000525231	0.000444426	0.000606036
ZWY56	0.895479	0.00525231	0.0227062	0.0657347	0.00125247	0.00193932	0.00452507	0.00153529	0.000404024	0	0.000525231	0.000323219	0.000323219
ZWY57	0.923155	0.000404024	0.0253323	0.0230294	0.00549473	0.0121207	0.00266656	0.00698962	0.000727243	8.08048e-05	0	0	0
ZWY58	0.922912	0.0136156	0.0248879	0.0282817	0.000525231	0.000727243	0.000848451	0.000404024	0.00109087	0	0.00197972	0.000686841	0.00404024
ZWY59	0.94582	0.0017373	0.0119591	0.0298574	0.00387863	0.00133328	0.00395944	4.04024e-05	0.00133328	0	0	0	8.08048e-05
ZWY60	0.837663	0.0399176	0.0695325	0.0151913	0.00464628	0.00189891	0.00262616	0.00149489	0.00193932	0	0.00601996	0.0118379	0.00723203
ZWY61	0.927518	0.00210093	0.0354329	0.016363	0.00747445	0.0033938	0.00367662	0.00250495	0.00133328	4.04024e-05	4.04024e-05	0	0.000121207
ZWY62	0.743849	0.122662	0.0740172	0.0416953	0.00577754	0.0016565	0.000686841	4.04024e-05	0.00444426	0.000121207	0.0016565	8.08048e-05	0.003313
ZWY63	0.866955	0.0282413	0.0479981	0.0150701	0.0221809	0.00727243	0.00452507	0.000565634	0.00610076	0	0.000606036	4.04024e-05	0.000444426
ZWY64	0.910307	0.000686841	0.0227466	0.0314331	0.0173326	0.0049695	0.00379783	0.00824209	0.000444426	0	0	0	4.04024e-05
ZWY65	0.89152	0.000969658	0.017171	0.0527655	0.0183831	0.0109895	0.00589875	0.000848451	0.000888853	0.000484829	0	0	8.08048e-05
ZWY66	0.909862	0.00395944	0.0334128	0.0172922	0.0166862	0.00961577	0.00117167	0.00101006	0.00593915	0	0.000323219	8.08048e-05	0.000646439
ZWY67	0.848612	0.00105046	0.0258979	0.0531696	0.0162822	0.0448467	0.00779766	0.000242414	0.00189891	0	4.04024e-05	0	0.00016161
ZWY68	0.953658	0.000565634	0.00383823	0.0337764	0.00359581	0.00230294	0.00125247	0.00016161	0.000727243	0	0	0	0.000121207
ZWY_100	0.906145	0.00181811	0.0114339	0.0543008	0.0180195	0.00206052	0.000525231	0	8.08048e-05	0.0050503	0	0	0.000565634
ZWY_101	0.837865	0.00270696	0.00993899	0.101531	0.039958	0.00246455	0.000282817	4.04024e-05	0.000121207	0.00359581	0	0	0.00149489
ZWY_102	0.946588	0.0050099	0.00303018	0.0346249	0.00529272	8.08048e-05	0.000121207	0.000808048	0	0.00266656	0	0	0.00177771
ZWY_103	0.877702	0.00424225	0.0121611	0.0547049	0.0419377	0.00117167	0.000686841	0	8.08048e-05	0.0049695	0.000606036	0.000202012	0.00153529
ZWY_104	0.931154	0.00210093	0.00921175	0.0309886	0.0218577	0.000242414	8.08048e-05	0.000767646	0	0.00274736	0	0	0.000848451
ZWY_105	0.927397	0.000646439	0.00597956	0.043877	0.013252	0.0033938	0.00197972	8.08048e-05	0	0.00298978	0	0	0.000404024
ZWY_106	0.965456	0.00282817	0.003313	0.0207264	0.00238374	0.00303018	0.000282817	0	8.08048e-05	0.000282817	0	0	0.0016161
ZWY_107	0.844087	0.00117167	0.0447659	0.0910266	0.0126864	0.0032726	0.00129288	0.00016161	8.08048e-05	0.000323219	0	0	0.00113127
ZWY_108	0.905418	0.00185851	0.0113531	0.0172922	0.0552301	0.00529272	0.00193932	0.00016161	0	0.000323219	0	0	0.00113127
ZWY_109	0.901822	0.000444426	0.0225041	0.0553917	0.0148681	0.00294938	0.000565634	0.000121207	0.00016161	4.04024e-05	0	0	0.00113127
ZWY_110	0.908973	0.00226253	0.00953497	0.0513111	0.0138176	0.010545	0.00129288	0.000404024	0.000242414	0.000686841	0	0	0.000929255
ZWY_111	0.851158	8.08048e-05	0.0249687	0.0759565	0.0433922	0.00311099	0.000121207	8.08048e-05	0	0	0	0	0.00113127
ZWY_112	0.94073	0.000848451	0.00383823	0.0457759	0.00711082	0.000404024	0	0	0	0	0	0	0.00129288
ZWY_113	0.890105	0.000323219	0.0231102	0.0677144	0.0130904	0.00307058	0.000323219	0	0	0	0	0	0.00226253
ZWY_114	0.904408	0.00105046	0.0235142	0.0482809	0.0179791	0.00238374	0.00121207	0	8.08048e-05	4.04024e-05	0	0	0.00105046
ZWY_115	0.854915	0.000404024	0.0226253	0.0184639	0.101046	0.00113127	0.000323219	0	0	0.000404024	0	0	0.000686841
ZWY_116	0.892085	0.000242414	0.0200396	0.0239182	0.0601592	0.000686841	0.00109087	4.04024e-05	0	0.00101006	0	0	0.000727243
ZWY_117	0.559331	0.309442	0.0208476	0.102218	0.00597956	0.000808048	0.000242414	8.08048e-05	0	0	0	0	0.00105046
ZWY_118	0.133005	0.613591	0.0611288	0.183185	0	0	0.000202012	0	4.04024e-05	0.000282817	0.000686841	0.000565634	0.00731284
ZWY_119	0.329482	0.483172	0.0470284	0.123995	0.0117975	0.000323219	0.000282817	0	8.08048e-05	0	0	0	0.00383823
ZWY_120	0.185205	0.617591	0.064361	0.125288	0	0.000444426	4.04024e-05	0	8.08048e-05	0.000202012	0	0	0.0067876
ZWY_121	0.219466	0.565391	0.0942992	0.103349	0.0113127	8.08048e-05	0.000242414	0	0.00016161	0.000686841	0	0	0.0050099
ZWY_122	0.174983	0.785382	0.0146661	0.0114339	0.0117975	4.04024e-05	0	0	0.00016161	0.000202012	0	0	0.00133328
ZWY_123	0.303664	0.514646	0.0330896	0.143307	8.08048e-05	0.000363622	0.000484829	0	8.08048e-05	0.00121207	0	0	0.00307058
ZWY_124	0.76005	0.0236354	0.0283625	0.0282817	0.14957	0.0016161	0.000323219	0.000242414	0.000202012	0.00731284	0	4.04024e-05	0.000363622
ZWY_125	0.317321	0.48596	0.0433114	0.135388	0.0139792	0.000929255	0.000363622	0	0	0	0	0	0.00274736
ZWY_126	0.924367	0.000444426	0.0238374	0.0366854	0.00820169	0.000484829	0.003313	0.000363622	0	0.000929255	0	0	0.00137368
ZWY_127	0.969213	0.000565634	0.00197972	0.0221809	0.00428266	0.000202012	0.000282817	4.04024e-05	0	0.00105046	0	0	0.000202012
ZWY_128	0.908125	0.000282817	0.00876732	0.0656135	0.0114339	0.00355541	0.000404024	0.000767646	0	0.000323219	0	0	0.000727243
ZWY_129	0.785786	0.00153529	0.0396348	0.0364834	0.122338	0.00941376	0.000767646	0.000323219	0.000121207	0.00133328	0.000565634	0	0.0016969
ZWY_130	0.818876	0.010141	0.0384631	0.0160398	0.112076	0.000808048	0.000444426	4.04024e-05	0	0.00218173	0	0	0.000929255
ZWY_131	0.868894	0.000484829	0.0107066	0.0899358	0.0222213	0.00521191	0.000646439	0.000444426	4.04024e-05	0	0	0	0.00141408
ZWY_132	0.891439	0.00101006	0.0182215	0.0679164	0.0105046	0.00698962	0.000121207	0.0016161	0	0.000242414	8.08048e-05	8.08048e-05	0.00177771
ZWY_133	0.878712	0.00820169	0.033736	0.0430286	0.0273524	0.00177771	0.000323219	0.000444426	0.000121207	0.00347461	0	0	0.00282817
ZWY_134	0.863036	0.010545	0.0138176	0.0694921	0.0317967	0.00888853	0.00109087	0.000323219	8.08048e-05	0	0	0	0.000929255
ZWY_135	0.829138	0.00436346	0.0404832	0.0942588	0.0195952	0.00795927	0.0016565	0.000202012	8.08048e-05	0	0.000686841	0.000121207	0.00145449
ZWY_136	0.904206	0.00294938	0.0301402	0.0553917	0.00262616	0.00238374	0.000323219	0.000202012	0	0	0	0	0.00177771
ZWY_137	0.903479	0.000484829	0.0749061	0.0131712	0.00581795	0.00149489	0.000323219	0.000121207	0	0	0	0	0.000202012
ZWY_138	0.948164	0.000282817	0.0114743	0.0284029	0.00711082	0.00250495	0.000565634	8.08048e-05	0	0.000323219	0	0	0.00109087
ZWY_69	0.761949	0.00464628	0.0282817	0.164963	0.0147469	0.0119995	0.000767646	0.000767646	0	8.08048e-05	0.00480789	0.00125247	0.00573714
ZWY_70	0.875722	0.0016565	0.0195144	0.0715527	0.0186659	0.00359581	0.0017373	0.000404024	0	0.00597956	8.08048e-05	0	0.00109087
ZWY_71	0.779484	0.00254535	0.00816129	0.166256	0.0131712	0.0274736	0.00109087	0.000202012	8.08048e-05	0	0.000444426	8.08048e-05	0.00101006
ZWY_72	0.87649	0.00137368	0.0106662	0.0846834	0.00218173	0.020282	0.00193932	0.000242414	0	0.00016161	0	0	0.00197972
ZWY_73	0.889095	0.00311099	0.0161206	0.044079	0.00355541	0.0376954	0.0016969	0.0017373	0	8.08048e-05	0.000565634	4.04024e-05	0.00222213
ZWY_74	0.935154	0.00731284	0.00622197	0.0454931	0.00181811	0.00214133	0.000484829	0.000323219	0	0.00016161	0	0	0.000888853
ZWY_75	0.874955	0.0124439	0.0125247	0.0544624	0.0363218	0.00448467	0.00157569	0.000686841	0	0.000767646	0.000121207	0	0.0016565
ZWY_76	0.839279	0.00222213	0.0139388	0.0475132	0.0881177	0.00581795	0.000969658	0.000929255	0	0	0	0	0.00121207
ZWY_77	0.919761	0.00189891	0.0145045	0.0246859	0.0335744	0.00185851	0.000888853	0.0017373	0.000242414	0.000767646	0	0	8.08048e-05
ZWY_78	0.937942	0.00246455	0.0254131	0.0265848	0.00460587	0.000242414	0.000202012	0.000525231	0	0.00101006	0	8.08048e-05	0.000929255
ZWY_79	0.931114	0.0034342	0.00743404	0.0229486	0.0247667	0.00395944	0.0016161	8.08048e-05	0.000121207	8.08048e-05	0.00101006	0.000484829	0.00294938
ZWY_80	0.874914	0.00694921	0.0273524	0.0487253	0.0270696	0.00218173	0.000808048	0.00157569	0	0.00525231	0.000808048	0.000727243	0.00363622
ZWY_81	0.906792	0.00420185	0.0127268	0.04016	0.0277969	0.00177771	0.000565634	8.08048e-05	8.08048e-05	0.00262616	0.000686841	0.00101006	0.00149489
ZWY_82	0.884207	0.00105046	0.0120399	0.0717143	0.0221001	0.0050907	0.000727243	0.000282817	0	0.000323219	8.08048e-05	0	0.00238374
ZWY_83	0.843117	0.0116763	0.0168478	0.0486445	0.0669872	0.00953497	0.000484829	0.00129288	8.08048e-05	8.08048e-05	0	0	0.00125247
ZWY_84	0.839966	0.00193932	0.0485637	0.0414529	0.0616945	0.00177771	0.00113127	0.000929255	0.000202012	0.000525231	8.08048e-05	0	0.0017373
ZWY_85	0.927882	0.00242414	0.0324027	0.020484	0.00634318	0.00189891	0.00298978	0.000929255	8.08048e-05	0.00278777	0.000565634	8.08048e-05	0.00113127
ZWY_86	0.866914	0.000848451	0.0134136	0.06727	0.0460183	0.00149489	0.000727243	8.08048e-05	8.08048e-05	0.00177771	0	0	0.00137368
ZWY_87	0.933013	0.000606036	0.0205648	0.0216961	0.020686	0.00218173	0.000727243	0.000323219	0.000121207	0	0	0	8.08048e-05
ZWY_88	0.823603	0.000969658	0.0566038	0.0258575	0.0895317	0.000888853	0.00125247	0.00016161	0	4.04024e-05	0	0	0.00109087
ZWY_89	0.853299	0.00234334	0.0618561	0.0409276	0.0356349	0.0016161	0.00177771	0	0.000202012	0.000848451	0.000606036	0.000202012	0.000686841
ZWY_90	0.927033	0.000484829	0.0181811	0.0244839	0.0249283	0.00262616	0.000969658	0.00016161	4.04024e-05	8.08048e-05	0	0	0.00101006
ZWY_901	0.776373	0.0247667	0.0805624	0.0435942	0.0420185	0.000686841	0.00315139	0.00137368	0.00387863	0.0016565	0.0084037	0.00581795	0.00771686
ZWY_902	0.824775	0.000888853	0.0128076	0.0698962	0.0819765	0.000686841	0.00101006	0.00197972	0	0.00367662	8.08048e-05	0	0.00222213
ZWY_903	0.882873	0.00145449	0.0124035	0.0388671	0.0616945	0.00113127	0.000202012	0.000404024	0	0	0.000121207	0	0.000848451
ZWY_904	0.82227	0.00113127	0.0083229	0.1185	0.030019	0.0134944	0.00189891	0.00016161	0.000242414	0.000686841	0.000484829	0	0.00278777
ZWY_905	0.804937	0.0123631	0.0616137	0.0722395	0.0307462	0.00711082	0.00133328	0.00298978	8.08048e-05	0.000686841	0.000969658	0.000686841	0.00424225
ZWY_906	0.780575	0.0127672	0.129409	0.0478365	0.000404024	0.00294938	0.000404024	0.00101006	0.0016565	0	0.0143833	0.00125247	0.00735324
ZWY_907	0.905822	0.00412105	0.00395944	0.0777342	0.00371702	0.00222213	0.000727243	0	0	0.000323219	0	0	0.00137368
ZWY_908	0.717668	0.00197972	0.0142621	0.229445	0.0275544	0.00589875	0.000242414	0.000121207	0.000121207	0.00109087	0.000202012	0	0.00141408
ZWY_909	0.887883	0.00117167	0.0218981	0.0806432	0.00121207	0.00444426	0.000525231	4.04024e-05	0.000282817	0	0	0	0.00189891
ZWY_91	0.88554	0.0017373	0.0111511	0.0549473	0.0351501	0.00739364	0.000242414	0.000969658	4.04024e-05	0.000848451	0.000686841	0	0.00129288
ZWY_910	0.859642	0.0032726	0.00957537	0.100844	0.0135752	0.00646439	0.00258575	0.000727243	0	0.000242414	0.000404024	0.00016161	0.00250495
ZWY_92	0.91063	0.000969658	0.0269888	0.0390287	0.0185851	0.00157569	0.000606036	0.000202012	0.000202012	0.000727243	0	0	0.000484829
ZWY_93	0.920448	0.000121207	0.0231102	0.0252111	0.0287665	0.000121207	0.000848451	0.000404024	0	0.000242414	0	0	0.000727243
ZWY_94	0.886954	0.00909054	0.0412509	0.0371298	0.0170902	0.00113127	0.000646439	0.000202012	0	0.00452507	0.000444426	0	0.00153529
ZWY_95	0.925094	0.00218173	0.0127672	0.0347865	0.0192315	0.000565634	0.000808048	0.000363622	0	0.00258575	0	0	0.0016161
ZWY_96	0.908287	0.00218173	0.0143429	0.036645	0.0281201	0.000888853	0.000929255	0.00016161	4.04024e-05	0.00630278	8.08048e-05	0	0.00202012
ZWY_97	0.908287	0.00347461	0.0221809	0.0429074	0.0166054	0.00129288	0.000848451	0.000484829	4.04024e-05	0.00202012	0	0	0.00185851
ZWY_98	0.891479	0.0050907	0.00565634	0.0759969	0.0120803	0.00210093	0.000202012	4.04024e-05	0	0.00521191	4.04024e-05	8.08048e-05	0.00202012
ZWY_99	0.923033	0.00371702	0.0137772	0.0429074	0.00731284	0.00133328	0.000444426	8.08048e-05	0.000121207	0.00521191	0.000484829	0.000323219	0.00125247
mean	0.838393	0.0527513	0.0465487	0.0399567	0.0110599	0.00434108	0.00223411	0.00142848	0.000996512	0.00067039	0.000516522	0.000191004	0.00091232
sd	0.147488	0.126198	0.0571181	0.0384951	0.0186074	0.00592864	0.00286567	0.0019719	0.00185483	0.00179285	0.00152894	0.000989614	0.00142003

## Sheet: family level
The relative abundance of compositon at the family level of the gut microbiome in whith-headed langurs
Sample name	f__Oscillospiraceae	f__norank_o__Clostridia_UCG-014	f__Christensenellaceae	f__Lachnospiraceae	f__UCG-010	f__Eubacterium_coprostanoligenes_group	f__Ruminococcaceae	f__Moraxellaceae	f__Monoglobaceae	f__norank_o__RF39	f__Planococcaceae	f__Eggerthellaceae	f__unclassified_c__Clostridia	f__Prevotellaceae	f__Muribaculaceae	f__Akkermansiaceae	f__Micrococcaceae	f__Anaerovoracaceae	f__Corynebacteriaceae	f__Carnobacteriaceae	f__Peptococcaceae	f__Butyricicoccaceae	f__Aerococcaceae	f__Peptostreptococcaceae	f__Spirochaetaceae	f__Rikenellaceae	f__norank_o__Clostridia_vadinBB60_group	f__Staphylococcaceae	f__Weeksellaceae	f__Anaerofustaceae	f__Rhodobacteraceae	f__norank_o__Gastranaerophilales	f__Comamonadaceae	f__Flavobacteriaceae	f__Xanthomonadaceae	f__Sphingobacteriaceae	f__Nocardiaceae	f__Bacteroidaceae	f__Enterobacteriaceae	f__Microbacteriaceae	f__Erysipelotrichaceae	f__Saccharimonadaceae	f__Helicobacteraceae	f__Pseudomonadaceae	f__Caulobacteraceae	f__Propionibacteriaceae	f__norank_o__Coriobacteriales	f__Sphingomonadaceae	f__Nocardioidaceae
BL183	0.163105	0.27405	0.12145	0.0651287	0.0212517	0.0551493	0.0319179	0.00828249	0.046786	0.0815321	0.000282817	0.0254939	0.00892893	0.00197972	0.00440386	0.00242414	0.0067876	0.0166054	0.00153529	0.00230294	0.00266656	0.00363622	0.00202012	0.000282817	0.000525231	0.00347461	0.00468668	0.000363622	0	0.000565634	4.04024e-05	0.00193932	0	0	0	0	0	8.08048e-05	0	0	0.00355541	0.00133328	0.00553513	0	0	0	0.00892893	0	0
BL184	0.289443	0.112036	0.145731	0.0506646	0.020484	0.0926023	0.0146257	0.0184235	0.0297766	0.046786	0.00145449	0.0480789	0.00149489	0.00569674	0.00553513	0.0261808	0.000404024	0.00529272	0	0.000727243	0.000121207	0.000242414	0.000686841	0	0.00989859	0.000969658	0.00391903	0.000202012	0.000606036	0.0153933	0.00016161	0.0247667	0.000202012	0.000121207	0	8.08048e-05	0	0.0107066	0	0	0.00206052	0.000121207	0.000121207	0	0	0	0.000202012	0	0
BL186	0.119793	0.221122	0.0759161	0.0462608	0.0180599	0.0333724	0.026504	0.0487657	0.0218173	0.0256151	0.0487657	0.0931276	0.00517151	0	0.00202012	0	0.0256555	0.00876732	0.00573714	0.0160398	0.0049695	0.00177771	0.0634318	0.00016161	0.000444426	0.00141408	0.0049695	0.0159994	0.000767646	0.000606036	0.00444426	0.00767646	0.00109087	0.00436346	0.00355541	0.00707042	0.00141408	4.04024e-05	0.000202012	0.00125247	0.00133328	0.00113127	0.000484829	0.000363622	0.000565634	0.000202012	0.00545433	0.000444426	0.000444426
BL187	0.054018	0.083633	0.0724011	0.0389075	0.0284433	0.0343016	0.0170094	0.338209	0.00925215	0.0202012	0.0427862	0.00900974	0.00573714	0.000727243	0.00319179	0.0032726	0.0213729	0.00347461	0.00125247	0.0180599	0.00117167	0.00137368	0.00456547	0.00226253	0.000565634	8.08048e-05	0.0016161	0.0126864	0.0547453	0.00262616	0.0113935	0.000484829	0.00933296	0.0260596	0.0033534	0.0116359	0.00363622	4.04024e-05	0.00016161	0.0109491	0.000969658	0.00185851	0.000727243	0.00109087	0.00601996	0	0.00157569	0.0016161	0.00375742
BL188	0.161165	0.219587	0.199265	0.054422	0.0117571	0.0612905	0.0220193	0.00759565	0.022787	0.0408064	0.0123631	0.0439982	0.00424225	0.00230294	0.00141408	0.00941376	0.0292109	0.00921175	0.000888853	0.00311099	0.0105854	0.000808048	0.00125247	0.00460587	0.00218173	8.08048e-05	0.00214133	0.00149489	0.000767646	0.00137368	0.00141408	0.00113127	0.00101006	0.00189891	0.00286857	0.0143833	0.00185851	0.00016161	0	0.0121207	0.000444426	0.00141408	0.00193932	0	8.08048e-05	0.000121207	0.00129288	0	0.00371702
BL189	0.16363	0.192194	0.238536	0.0623005	0.043473	0.047796	0.0299382	0.000484829	0.0279989	0.0792291	0	0.03414	0.00824209	0.00105046	0.00177771	0.00246455	0.00686841	0.00614117	0.000929255	0.000323219	0.00218173	0.00614117	0.00448467	0.00383823	0.000282817	0.00395944	0.00476748	0	4.04024e-05	0.00416145	0.000242414	0.00206052	0	0.000121207	0	0	8.08048e-05	8.08048e-05	0.000404024	0	0.000929255	0.000363622	0.00105046	0	0	0.000121207	0.00197972	8.08048e-05	0.00016161
BL190	0.140762	0.264999	0.109087	0.0742192	0.0174538	0.0728051	0.0312311	0.00347461	0.0269484	0.0383823	0.0016161	0.0663004	0.00662599	0.000565634	0.00290897	0	0.0142216	0.0179387	0.00436346	0.0149085	0.00480789	0.00404024	0.00218173	0.000404024	0.000484829	0.00193932	0.00626237	0.000565634	0.000404024	0.00137368	0.000323219	0.00565634	0	0.000363622	0.00270696	0.0016161	0.000363622	0.000121207	0.000484829	0.000646439	0.00105046	0.0017373	0.00642398	4.04024e-05	0.000565634	0.000282817	0.00985819	0.000282817	0.000242414
BL191	0.171064	0.129732	0.182457	0.0573714	0.0189083	0.0398772	0.0309078	0.130661	0.0234738	0.0237566	0.000121207	0.0210901	0.00824209	0.00121207	0.00266656	0.00189891	0.00981779	0.00569674	0.0953901	0.00795927	0.0104238	0.00274736	0.00153529	0.00101006	0.000727243	0	0.00189891	0.00294938	0	0.00153529	0.000202012	0.00105046	0.000727243	0	0.000121207	0.00016161	0	0.00016161	0	0	0.000242414	0.000848451	0.000444426	0.000242414	0	0.000282817	0.000363622	0	0
BL192	0.159024	0.206133	0.22492	0.0587855	0.0406448	0.0444426	0.036241	0.00703002	0.0276756	0.0488061	0.00711082	0.0425841	0.00767646	0.000606036	0.00181811	0.00210093	0.0104238	0.00856531	0.000121207	0.00286857	0.00290897	0.00860571	0.0016565	0.00545433	0.000565634	0.00420185	0.00606036	0.00121207	0	0.00581795	0	0.00218173	0	0	0	0.000121207	0	0	0	0.00193932	0.000808048	0.000929255	0.0032726	0	0	0	0.00404024	4.04024e-05	0.000444426
BL193	0.130379	0.1867	0.148519	0.0823401	0.054422	0.0855723	0.0404428	0.0372914	0.0164034	0.0454931	0.0110703	0.0261808	0.00799968	0.000969658	0.00973698	0.00868652	0.00913094	0.00929255	0.000646439	0.00852491	0.00294938	0.00472708	0.000363622	0.00307058	0.0016969	0.000606036	0.00436346	0.00016161	0.00101006	0.00521191	0.00472708	0.00226253	0.000767646	0.00133328	0.00218173	0.000929255	0.00113127	0.000282817	0	0.00210093	0.00185851	0.00286857	0.00206052	0.000848451	0.00113127	0.000121207	0.00432306	0.00109087	0.000848451
BL194	0.199022	0.11947	0.324431	0.0528463	0.016565	0.036443	0.0340188	0.0698962	0.0254131	0.0221809	0.00133328	0.0343824	0.00476748	0.0032726	0.00149489	0.003313	0.000686841	0.00577754	4.04024e-05	0.00266656	0.0181407	0.00202012	0	0.000484829	0.00456547	0.00016161	0.0016565	0.000121207	0	0.00391903	0	0.00141408	0	0	0	4.04024e-05	0	0.00016161	0	0	0.000363622	0.000888853	0.000121207	0	0	0	0.000404024	0	0
BL195	0.115955	0.150984	0.165488	0.060644	0.0228678	0.036241	0.0178579	0.000525231	0.0238374	0.0276756	0.00193932	0.0205244	0.00735324	0.000323219	0.00230294	0.000363622	0.0644418	0.0165246	0.189932	0.0129288	0.00775726	0.00573714	0.00888853	0.00197972	0.000848451	0.000404024	0.00359581	0.00185851	0	0.0016161	8.08048e-05	0.000404024	0	0	0	0	0	0.000121207	0	0	0.000808048	0.00367662	0.000686841	0	0	0	0.00125247	0	0
BL196	0.114904	0.369197	0.149772	0.0786635	0.015959	0.0912286	0.0213729	0	0.0267868	0.0390691	0	0.0332512	0.00630278	0.000888853	0.00412105	0	0	0.0104238	0	0	0.00581795	0.00145449	0	0.000444426	0.000363622	0.00189891	0.00735324	0	0	0.000646439	0	0.00177771	0	0	0	0	0	0.000202012	0	0	0.000929255	0.000363622	0.00193932	0	0	0	0.00298978	0	0
BL197	0.043271	0.106582	0.0322815	0.0266656	0.0050907	0.0286453	0.0116359	0.000484829	0.00900974	0.0117975	0.0122823	0.0192315	0.00246455	0	0.000565634	0	0.0212921	0.0066664	0.218415	0.197123	0.00222213	0.000484829	0.182861	0.000363622	0.000242414	0.000969658	0.00189891	0.0128076	0	0.000242414	0.000282817	0.000686841	0	0	0	0	0.000282817	0	0	0.00189891	0.000606036	0.000484829	0.00149489	0.000606036	0	0	0.00630278	0	0
BL211	0.119389	0.168276	0.214496	0.0990667	0.0329684	0.0543008	0.0457759	0.0996727	0.0245647	0.0236354	0.000363622	0.0183831	0.00779766	0.0135348	0.0144237	0.00016161	0.00149489	0.00456547	0	0.0017373	0.00133328	0.00638358	0.00117167	0.00125247	0.00480789	0.000848451	0.0119187	0	0	0.0066664	0	0.00290897	0	0	0	4.04024e-05	0	0.000202012	0	0	0.000444426	8.08048e-05	0.000242414	0	0	0	0.00214133	0	0
BL212	0.138176	0.169084	0.132237	0.115632	0.0307058	0.0369682	0.0349885	0.145529	0.0323623	0.0285645	0.0392711	0.0107874	0.0184235	0.00876732	0.00444426	0.0016161	0.00404024	0.00545433	0	0.00533312	0.00274736	0.00363622	0.000686841	0.000484829	0.00488869	0.000242414	0.00650479	0	0	0.00137368	0.000282817	0.00282817	0.00113127	8.08048e-05	0	0.000363622	0.00016161	0.000404024	0	0.000121207	0.000363622	0.000565634	4.04024e-05	0	4.04024e-05	0	0.000404024	0	0
BL213	0.130863	0.189851	0.165852	0.0904206	0.0343016	0.0423013	0.033736	0.00294938	0.0276352	0.0431094	0.0487657	0.010343	0.00965618	0.0172114	0.00565634	0.00707042	0.0622601	0.00541392	0	0.00456547	0.00262616	0.00323219	0	0.000808048	0.00965618	0.000404024	0.00795927	4.04024e-05	0	0.00181811	0.00016161	0.00460587	0	0	0	0	0.00262616	0.000525231	0	0.000484829	0.000242414	0.000363622	0	0	0	0.000484829	8.08048e-05	0.000121207	0.000363622
BL214	0.137611	0.249283	0.147752	0.118177	0.0244031	0.0482405	0.0389075	0.0111915	0.0353117	0.0359177	0.00298978	0.0553917	0.0153933	0.00359581	0.00513111	0.00286857	0.0050099	0.00771686	0	0.000121207	0.00274736	0.00448467	0.000565634	0.00347461	0.00242414	0.000282817	0.00686841	0	0	0.00193932	0	0.0140196	0	0	0	8.08048e-05	0.00016161	0.000686841	0	0	0.000767646	0.000888853	4.04024e-05	0	0.000282817	0	0.000686841	0	0.000282817
BL215	0.142984	0.242576	0.140964	0.0435942	0.036443	0.0869056	0.0186659	8.08048e-05	0.0313927	0.0239182	0.00117167	0.00432306	0.00856531	0.00981779	0.00270696	0.000565634	0.0101814	0.00492909	4.04024e-05	0.0141812	0.00129288	0.00848451	0.0995919	0.00561593	0.00133328	0.000484829	0.0105046	0.0284029	0	0.000242414	0	0.000484829	0	0	0	0	0.000929255	0.000444426	0	0	0.000323219	0.000202012	0.000323219	0	0	0	8.08048e-05	0	0.00016161
BL216	0.124561	0.172276	0.160761	0.103673	0.0294534	0.0484829	0.0358369	0.00387863	0.0259383	0.0553513	0.0034342	0.0215345	0.0117571	0.0103026	0.00888853	0.00016161	0.00444426	0.00303018	0.000242414	0.00355541	0.00109087	0.00610076	0.114056	0.00141408	0.0084441	0.00121207	0.00884813	0.00448467	0	0.00440386	8.08048e-05	0.0032726	0	0	0	0	0	0.000202012	0	8.08048e-05	0.00197972	8.08048e-05	0.000646439	0	0	0	0.00157569	0	0
BL217	0.138297	0.136237	0.224153	0.0987031	0.0297362	0.0421801	0.0450487	0.00363622	0.0217769	0.0207668	0.0919559	0.0239182	0.00868652	0.00905014	0.0121611	0.000808048	0.00868652	0.00557553	0.000808048	0.00250495	0.00145449	0.00545433	0.00254535	0.00105046	0.0131308	0.000525231	0.00703002	0.0182619	0	0.0050099	0	0.00290897	0	0	0	0	0	0.000121207	0	0.00016161	0.000848451	0	4.04024e-05	0	0	0	0.0016161	4.04024e-05	0
BL218	0.10638	0.12755	0.113086	0.0458971	0.0902186	0.0164438	0.020282	0.292715	0.0154337	0.0316351	0.0306654	0.00925215	0.00537352	0.000565634	0.00404024	0.00315139	0.00622197	0.00274736	0	0.00363622	0.00355541	0.00804008	0.0251707	0.000646439	0.000767646	0.000404024	0.00707042	0.00246455	0.00016161	0.000848451	0.00109087	0.00137368	0.00129288	8.08048e-05	8.08048e-05	0.000242414	0.000484829	8.08048e-05	0.00703002	0.000282817	0.000565634	0.00016161	0	0	0	0	0	8.08048e-05	0
BL219	0.0152721	0.0427457	0.0254939	0.0159994	0.0110703	0.0117571	0.0121207	0.0503414	0.00307058	0.0149489	0.740051	0.00177771	0.00117167	0.000525231	0.00424225	0.00525231	0.00157569	0.00117167	4.04024e-05	0.00965618	0.000525231	0.0016161	0.00476748	0.00145449	0.00262616	0.000202012	0.0016565	0.0111511	0	4.04024e-05	0.000202012	0.000565634	0.000202012	0	0	4.04024e-05	0	0.000282817	0	0	0.000242414	0	0	0	0	0	0	0	0
BL220	0.120197	0.165933	0.13256	0.0752697	0.0424629	0.0949457	0.0426245	0	0.0145853	0.0959153	0	0.0564018	0.0105854	0.00250495	0.0606844	0.00432306	4.04024e-05	0.0109087	0	0	0.00101006	0.00703002	0	0.0125247	0.00266656	0.000323219	0.0108682	0	0	0.00569674	0	0.00424225	0	0	0	0	0	0.000282817	0	4.04024e-05	0.00157569	0.000767646	0.000484829	0	4.04024e-05	0	0.000363622	0	0
BL221	0.15462	0.203951	0.18779	0.0651691	0.0353521	0.0749061	0.0239586	0.00145449	0.033938	0.0393519	0.0214941	0.0447255	0.00747445	0.00424225	0.0033534	0.00230294	0.00816129	0.00533312	8.08048e-05	0.000323219	0.00270696	0.00957537	0	0.00739364	0.0016969	0.000727243	0.0102622	0	0	0.00129288	0.000646439	0.00367662	0.00016161	8.08048e-05	0	0	0.00149489	0.000565634	0	0.000646439	0.000646439	0.000202012	0.000242414	0	0.000525231	0.000242414	0.000404024	0.00109087	0.000525231
BL235	0.214012	0.0692901	0.227627	0.08032	0.0202416	0.0765626	0.0787847	0.0106258	0.0587855	0.0137368	0.00480789	0.0178983	0.017575	0.0211305	0.00517151	0.000929255	0.00577754	0.0067472	0.00521191	4.04024e-05	0.00133328	0.00816129	0.000282817	0.000525231	0.00286857	0.00206052	0.00149489	0	0	0.0324027	4.04024e-05	0.0016565	0	0	0	0	0	0.000323219	0	0	0	0.000444426	0.00016161	0	4.04024e-05	8.08048e-05	0.000727243	0.00016161	0
BL236	0.0326047	0.0111107	0.0312311	0.00808048	0.00177771	0.0102218	0.00945416	0.509878	0.00569674	0.0017373	0.184073	0.0017373	0.00270696	0.000929255	0.000646439	0	0.0102622	0.000767646	0.00214133	0.00149489	0.000242414	0.00137368	0.000646439	0	0.000282817	0.000121207	0.000242414	0	0.0107874	0.00379783	0.0148277	8.08048e-05	0.0205648	0.0149489	0.00739364	0.0083633	0.000484829	0	0.00234334	0.00424225	0.000444426	0	0	0.0157165	0.00783807	0.00121207	0	0.00711082	0.00739364
BL237	0.111389	0.0579775	0.0765222	0.0339784	0.0182619	0.0206456	0.00969658	0.485435	0.0369278	0.00945416	0.0545837	0.00622197	0.00589875	0.00347461	0.00133328	0	0.0148681	0.00416145	0.0153933	0.00109087	0.000202012	0.00367662	0.000848451	0.000202012	0.000404024	0	0.000808048	0.000121207	0.00367662	0.0067876	0.000686841	0.000767646	0.000646439	0.00016161	0.000202012	0.000121207	0	0.000242414	0.000444426	0	8.08048e-05	0.000606036	0.000121207	0	0.000242414	8.08048e-05	0	0.000121207	8.08048e-05
BL238	0.0449275	0.0194336	0.034342	0.0164438	0.0033534	0.0100198	0.00480789	0.299665	0.01305	0.0016565	0.2189	0.00715123	0.00404024	0.000606036	0.000363622	0.000686841	0.10343	0.0016565	0.0836734	0.0235546	0.000565634	0.00153529	0.00787847	0	0	0.00016161	0.00016161	0.00771686	0.0100198	0.0166458	0.00472708	0.00238374	0	0.00698962	0.00153529	0.00149489	0.000404024	4.04024e-05	0	0.00436346	0	0.00137368	0	0.000202012	0.00129288	0.00383823	0.000121207	0.00105046	0.000969658
BL239	0.198255	0.0997939	0.243586	0.0687649	0.00945416	0.1004	0.0603612	0.00133328	0.047594	0.016363	0.000202012	0.00416145	0.0152721	0.00876732	0.00137368	0.00016161	0.000929255	0.00731284	0.0418165	0.00715123	0.00105046	0.00610076	0.00319179	4.04024e-05	0.000525231	0.000444426	0.000888853	0.000767646	0	0.043473	8.08048e-05	0.000242414	0	0	0	0.00016161	0	0.000242414	0	0.000121207	0.000202012	0.000727243	0.000242414	0	4.04024e-05	0	4.04024e-05	4.04024e-05	0
BL240	0.120924	0.0325239	0.0607652	0.0380187	0.0921983	0.0456547	0.00989859	0.0458971	0.0332108	0.010545	0.331421	0.00824209	0.00311099	0.00456547	0.0134136	0.00210093	0.0249283	0.00759565	0.0164438	0.00125247	0.00476748	0.00589875	0.000323219	0.000404024	0.000525231	8.08048e-05	0.000525231	8.08048e-05	0.000848451	0.0197568	0.00222213	0.00359581	0.00266656	0.000282817	0.00323219	0.000404024	0.00250495	0.000202012	0	0.00141408	0.000444426	0.00270696	0	0.000363622	0.0016565	0.000888853	0.000727243	0.00202012	0.00149489
BL241	0.0134136	0.00791887	0.0170498	0.00727243	0.000929255	0.00145449	0.00193932	0.279463	0.00206052	0.000888853	0.598562	0.00153529	0.000727243	0	0.000686841	0.00210093	0.00824209	0.00141408	0.000808048	0.000363622	4.04024e-05	0.000444426	0.000404024	0.000808048	0.000282817	0	4.04024e-05	0.000525231	0.000929255	0.000282817	0.000686841	0.000848451	0.000242414	0.00206052	0.00016161	8.08048e-05	0	0	0.0394328	0.000282817	8.08048e-05	0.000404024	0	0	0.000363622	0	0	0.00016161	0
BL242	0.2008	0.174336	0.170135	0.0776938	0.0586239	0.022787	0.0213325	0.0654519	0.0555129	0.0259383	0.0212113	0.0215345	0.0119995	0.00101006	0.00101006	0.00488869	0.00319179	0.00735324	8.08048e-05	0	0.00105046	0.00266656	0	0.0100602	0.000404024	0.0017373	0.00274736	4.04024e-05	0.000202012	0.017171	0	0.00230294	0	0	0	0	0	0.000484829	0	0.000202012	0.000484829	0.000929255	0.000686841	0.000525231	0	0	0.000363622	0.000121207	8.08048e-05
BL243	0.0873904	0.0303422	0.0940568	0.0309886	0.00513111	0.0361198	0.0286453	0.51602	0.0187871	0.00662599	0.0566442	0.00662599	0.00763606	0.00145449	0.000404024	0.000121207	0.0101006	0.00214133	0.000282817	0.000363622	0.000565634	0.00197972	0	0	0.000646439	0.000242414	0.000282817	0	0.00105046	0.0188275	0.00210093	0.000808048	0.00189891	0.000565634	0.00141408	0.00016161	0.00206052	0	0.000323219	0.00125247	0	0.000363622	0.00016161	4.04024e-05	0.000565634	0.00149489	4.04024e-05	0.00185851	0.00141408
BL244	0.237445	0.0712294	0.178781	0.0902994	0.0238374	0.0416953	0.0247667	0.000444426	0.0591491	0.0237566	8.08048e-05	0.0358773	0.0181003	0.000929255	0.00278777	0.00290897	0.00250495	0.00973698	0.000767646	0.00016161	0.0032726	0.00759565	0.000282817	0	0.000444426	0.000444426	0.00185851	8.08048e-05	4.04024e-05	0.122702	0.000525231	0.0155953	0.000121207	0	0.000565634	0	0.000404024	0	0	0.000242414	0.000727243	0.000848451	0.000323219	0	0.00016161	0.000969658	0	0.00016161	0.00016161
BL245	0.0188275	0.00913094	0.0199588	0.00682801	0.00145449	0.00230294	0.000969658	0.545513	0.00218173	0.000646439	0.316916	0.00315139	0.000727243	0.00016161	0.000606036	0.000444426	0.0115147	0.00145449	0	0	0	0.00105046	0	8.08048e-05	0	0.000121207	0.000121207	0	0.0239182	0.000121207	0.000282817	0.000242414	0.000404024	0.0109895	0.000121207	0.000686841	0	0	0.00262616	0.00278777	0.000282817	0	0	0.000767646	4.04024e-05	0	0	0	0.00016161
BL247	0.0364026	0.0217769	0.022989	0.00953497	0.00323219	0.00646439	0.0016565	0.663367	0.00787847	0.00141408	0.174336	0.00533312	0.00137368	0.000444426	0.000121207	0	0.0168478	0.00125247	0.00521191	0.00391903	0	0.000525231	0.00254535	0.000121207	0.00016161	0	0.000121207	0.000525231	0	0.00189891	0.000686841	0.00016161	0	0.000282817	0.000121207	0	0	0	0	0.00016161	4.04024e-05	0.000484829	8.08048e-05	0	0.00016161	0.000363622	0	8.08048e-05	0
BL248	0.227627	0.0887641	0.211507	0.0475132	0.0440386	0.074098	0.0269484	0.0539372	0.0620177	0.0220193	0.00286857	0.0286453	0.00921175	0.00472708	0.0050907	0.0116763	0.00892893	0.0118379	8.08048e-05	0.000444426	0.00157569	0.00900974	0	0.00133328	0.00399984	0.000323219	0.00121207	0	4.04024e-05	0.0162418	0.000484829	0.00298978	0	0	0.000565634	0.000121207	4.04024e-05	0.000121207	0	0.00101006	0.000323219	0.00109087	0.000565634	4.04024e-05	0.000202012	0.000606036	0.000565634	0.000484829	8.08048e-05
BL249	0.16872	0.0753101	0.191386	0.0465032	0.0322411	0.0585027	0.0230294	0.0487657	0.0354329	0.012848	0.0505838	0.0307866	0.00533312	0.00303018	0.00286857	0.00860571	0.020686	0.00735324	0.00323219	0.000565634	0.00230294	0.00452507	0	0.00101006	0.00654519	0.000727243	0.0016565	0.000202012	0.000767646	0.010343	0.00513111	0.00270696	0.00351501	0.000525231	0.00610076	0.000282817	0.0109087	0.000121207	0	0.00573714	0.000242414	0.00189891	0.000121207	0.00282817	0.00149489	0.00307058	0.000565634	0.00561593	0.00642398
BL250	0.0417357	0.0448871	0.0587047	0.0166458	0.0621389	0.0241606	0.00985819	0.153408	0.00783807	0.00626237	0.531655	0.00444426	0.00420185	0.00145449	0.00206052	0.000888853	0.00157569	0.00185851	4.04024e-05	0.00391903	0.000404024	0.00311099	0.0049695	0.000202012	0.000808048	4.04024e-05	0.000808048	0.000323219	0	0.00440386	0	0.000282817	0	0	0	0	0	0	0.00137368	0	0	0	0.000363622	0	0	0	4.04024e-05	0	0
BL251	0.168074	0.213527	0.125045	0.0714719	0.0524423	0.0469476	0.0472708	0.000727243	0.0347865	0.0446447	0.00153529	0.0407256	0.00589875	0.00868652	0.0324027	0.0146661	0.00210093	0.0122823	0	4.04024e-05	0.00109087	0.00436346	0.000565634	0.0233122	0.00230294	0.00230294	0.00428266	8.08048e-05	0	0.0135348	0	0.0129692	0	0	0	0	0	0.00101006	0	0	0.000242414	4.04024e-05	0.000444426	0.000121207	8.08048e-05	0	0	4.04024e-05	0
BL252	0.0788251	0.132197	0.0690073	0.0525635	0.0200396	0.0348269	0.0265848	0.000282817	0.0193932	0.0314735	0.413721	0.00917135	0.0050907	0.00266656	0.0210497	0.00626237	0.00517151	0.00456547	0.000121207	8.08048e-05	0.000242414	0.00529272	0	0.0221809	0.00101006	0.000323219	0.00177771	0.000121207	0.00016161	0.0066664	0.000606036	0.00585835	0.000484829	0.000323219	0.00197972	0.00117167	4.04024e-05	0.000404024	0	0.000404024	0.000444426	0	0.00197972	0	0.000808048	0	0.00016161	0.00105046	0.000121207
BL253	0.144196	0.219708	0.148236	0.145206	0.0201608	0.0149893	0.0648055	0	0.0133328	0.0127268	0	0.0257363	0.00379783	0.0158781	0.0577754	0.00226253	0	0.0084441	0	0	0.00153529	0.00517151	0	0.0475536	0.00484829	0.000727243	0.00371702	0	0	0.000606036	0	0.0188679	0	0	0	0	0	0.00121207	0.000686841	0	0.000646439	0.00125247	0.00193932	0	0	0	0.000282817	0	0
BL254	0.145933	0.131308	0.159266	0.0961173	0.0349481	0.0406852	0.0707446	0	0.0324431	0.0320795	0.000525231	0.0168882	0.00359581	0.0120803	0.0832694	0.00101006	0.00149489	0.0206456	0	0	0.0118379	0.000444426	0	0.057735	0.00282817	0.00153529	0.00517151	0	0	0.0134136	0	0.0033534	0.000121207	0	0	0	0.000121207	0.00105046	0	0	0.000323219	0.000282817	0.00113127	0	0.000282817	0.000242414	0	0.000444426	0.000242414
BL255	0.110379	0.104763	0.132035	0.0367258	0.0993495	0.0545028	0.0274332	0.134419	0.0318371	0.0108682	0.0969254	0.0139388	0.0116359	0.0116359	0.00351501	0.000929255	0.0202012	0.00965618	0	0.00375742	0.00121207	0.00820169	0.00359581	0.00557553	0.00347461	0	0.00274736	0.000121207	4.04024e-05	0.00896933	0.00428266	0.00153529	0.0236758	0.00105046	0.00375742	0.00464628	0.000404024	0	0.000484829	0.000202012	8.08048e-05	0.000363622	0.000848451	0.00016161	0.000969658	0	0.000323219	0.000525231	0
BL256	0.154014	0.111955	0.175185	0.0512303	0.135227	0.0804008	0.0593511	8.08048e-05	0.0133732	0.0206456	0.0283221	0.0152317	0.0034342	0.00424225	0.00585835	0.0125247	0.0067472	0.00634318	0.00250495	0.00113127	0.00391903	0.0113127	0.00387863	0.00109087	0.00153529	0.000323219	0.00262616	8.08048e-05	0	0.027312	8.08048e-05	0.00767646	0	0	0.000121207	0	0	0.00016161	0	0.000202012	0.000444426	0.00153529	0	8.08048e-05	0	0	0.000202012	0	0
BL257	0.177528	0.109612	0.238293	0.125328	0.0500586	0.0482405	0.00787847	0	0.0378975	0.04618	4.04024e-05	0.00933296	0.00408064	0.000767646	0.0287665	0.00747445	0.000727243	0.00751485	0	0	0.00113127	0.00129288	0	0	0.000484829	0	0.00416145	0	0	0.0172518	0.00101006	0.00238374	4.04024e-05	0	0.000121207	0	0	0.00105046	0	4.04024e-05	0.000767646	0.00428266	0.000646439	0	0.000727243	0.00129288	0.000969658	0.00137368	0.000969658
BL258	0.165609	0.0698962	0.224072	0.125288	0.0591895	0.0319987	0.00892893	0.00210093	0.0214537	0.0642398	0.0032726	0.0571694	0.00226253	0.00436346	0.0324027	0.016363	0.0084037	0.00909054	4.04024e-05	0	0.00210093	0.00137368	0	0.000282817	0.00347461	0.000242414	0.00383823	8.08048e-05	4.04024e-05	0.0183427	0	0.013656	0	4.04024e-05	0	0.000969658	0.000121207	0.000969658	0	0.00230294	0.00193932	0.00480789	0.000363622	0	0	0	0.00723203	0	0
BL259	0.152842	0.216153	0.149812	0.0957133	0.0324027	0.0582199	0.033332	0.00016161	0.0378975	0.0288069	0	0.0215345	0.00711082	0.00444426	0.0268272	0.0382611	0.000484829	0.0103026	4.04024e-05	0	0.000969658	0.0157569	0	0.0383419	0.00129288	0.00101006	0.00185851	0	0	0.0103834	0	0.00589875	0	0	0	0	0	0.000404024	0	0	0.000323219	0	0.000929255	0	0	0	0	0	0
BL260	0.145125	0.140075	0.111915	0.0589875	0.0656135	0.0513919	0.0730476	0.00525231	0.0288473	0.0490485	0.0737344	0.0197568	0.00290897	0.00597956	0.0249687	0.000848451	0.00565634	0.0102622	0	0.00121207	0.0183023	0.00193932	0.00016161	0.023797	0.00153529	0.00303018	0.00533312	0	0.0016969	0.0182619	0.00230294	0.00359581	0.00347461	0.00153529	0.0016969	0.00436346	0.000323219	0.000363622	0	0.000363622	0.000888853	0.00117167	0.000363622	0.000525231	0.0033534	4.04024e-05	8.08048e-05	0.00113127	0.00177771
BL261	0.160196	0.100764	0.273241	0.0568058	0.094178	0.0743404	0.0712698	0	0.0121207	0.0218981	4.04024e-05	0.00856531	0.00367662	0.00876732	0.0188275	0.01305	0	0.00905014	0	0	0.00367662	0.0119591	0	0.00250495	0.00193932	8.08048e-05	0.00404024	0	0	0.0352309	0	0.00408064	0	0	0	0	0	0	0	0	0.000525231	0.00133328	4.04024e-05	0	0	0	8.08048e-05	0.000282817	0
BL262	0.122743	0.224193	0.136399	0.0872692	0.0791483	0.0372914	0.087754	8.08048e-05	0.0114339	0.0352713	4.04024e-05	0.0322411	0.00472708	0.00662599	0.0249687	0.000969658	0.00484829	0.012848	0.00016161	0.00957537	0.00121207	0.00727243	0.000404024	0.0203628	0.0215749	0.000808048	0.0066664	0.000242414	0	0.00197972	0.000121207	0.00424225	0	0	4.04024e-05	0	0	0.000363622	0	0	0.000929255	0.000848451	0.00303018	0	0	0.000525231	0.000282817	8.08048e-05	0
BL263	0.127429	0.164115	0.243061	0.0940164	0.153085	0.0322007	0.0229082	0	0.0482001	0.0184235	0.00121207	0.00662599	0.0111107	0.00121207	0.00739364	0.000848451	0.0016565	0.0213325	0.00149489	0	0.00129288	0.00909054	0	0.0124439	0.000929255	0.00016161	0.00149489	0.000363622	0	0.0033938	0	0.000202012	0	0	0.00016161	8.08048e-05	0	0.000121207	0	0	0.000242414	0.000282817	0.000808048	0	0	0	0.000121207	0	0
BL264	0.0726031	0.139994	0.063351	0.0505838	0.0525231	0.0400388	0.0455335	0.0240798	0.016363	0.0232718	0.0456951	0.0050907	0.00820169	0.00109087	0.000808048	0.00157569	0.0451295	0.00549473	0.108157	0.0955517	0.000404024	0.00517151	0.0301402	0.0193528	0.00153529	0.000484829	0.00105046	0.0170094	0.00016161	0.00105046	0.00387863	0.00214133	0.000848451	0.000969658	0.00270696	0.003313	0.000565634	0.000282817	0.00016161	0.00436346	0.000646439	0.00282817	0.000484829	0.00113127	0.0050907	0.000646439	0	0.000767646	0.000444426
BL265	0.100925	0.136681	0.17268	0.202376	0.0369682	0.0159185	0.131389	0	0.00711082	0.0205648	0.000121207	0.026908	0.00298978	0.0016161	0.0199992	0.0034342	0	0.0228678	0	0	0.00121207	0.00218173	4.04024e-05	0.0485637	0.0233526	0.000121207	0.00468668	0	0	0.00202012	0	0.00448467	0	0	0	0	0	8.08048e-05	0	0	0.000202012	0.00016161	0.00238374	0	0	0	0	0	0
BL266	0.128803	0.151711	0.278453	0.111066	0.0997535	0.0291705	0.06024	0	0.0361198	0.00929255	0	0.0161206	0.00577754	0.00117167	0.00581795	0.000848451	0.000202012	0.0144237	0.00125247	8.08048e-05	0.00149489	0.00121207	0	0.020282	0.00638358	0.00016161	0.00202012	0	0	0.00210093	0	0.00153529	0	0	0	0	0	0.000323219	0	0	0.000767646	0.000808048	0.00371702	0	0.000121207	0.000121207	0.000202012	0	0
BL267	0.152762	0.160074	0.23999	0.12953	0.0353925	0.0254535	0.0263828	0	0.0157569	0.0189891	0.00117167	0.00593915	0.00799968	0.000565634	0.00355541	0.000363622	0.00254535	0.033332	0.0357561	0.00820169	0.00189891	0.00965618	0.0100198	0.0102218	0.000686841	0.00230294	0.0102622	0.00117167	0	0.0050099	0.000242414	0.00109087	0	4.04024e-05	0.000404024	4.04024e-05	0	0.000969658	0	0.000363622	0.00177771	0.00197972	0.013252	0	0	0.000282817	4.04024e-05	4.04024e-05	0
BL268	0.0130904	0.0101814	0.0354733	0.0122419	0.00323219	0.00270696	0.00177771	0.0436346	0.00117167	0.00109087	0.780575	0.00359581	0.000646439	0.000121207	0.000323219	0	0.0118783	0.00282817	0.0217769	0.00953497	0.000202012	0.000686841	0.0106258	0.00101006	4.04024e-05	0.000202012	8.08048e-05	0.00464628	0.000525231	0.000808048	0.000969658	0.000565634	4.04024e-05	0.000565634	0.00181811	0.00226253	0.00016161	0	0	0.000363622	0.000606036	0.000606036	0.000727243	0.000282817	0.000929255	0.000606036	0.000202012	0	0.000323219
BL269	0.060846	0.0580987	0.0559977	0.0747849	0.0142216	0.016969	0.0949861	0.189487	0.0170094	0.0169286	0.0509474	0.00694921	0.00412105	0.00468668	0.0288069	0	0.0427053	0.0050907	0.0166458	0.00997939	0	0.00129288	0.00298978	0.0219385	0.00347461	0.00016161	0.00383823	0.000686841	0.0033534	0.000282817	0.00852491	0.00323219	0.00367662	0.00440386	0.026504	0.0153933	0.00698962	0.00125247	0	0.00589875	0.000404024	0.00682801	0.00141408	0.00226253	0.0241606	0.000484829	0	0.00488869	0.00593915
BL270	0.0951881	0.163509	0.29716	0.104804	0.0919559	0.0377763	0.0421801	0	0.0370086	0.0166054	0.00347461	0.0109895	0.00278777	0.000646439	0.00282817	0.000323219	0.00513111	0.0174942	0.00379783	0.00581795	0.0016969	0.000646439	0.000282817	0.0223829	0.013656	8.08048e-05	0.00222213	0.000121207	0	0.00311099	8.08048e-05	0.00129288	0	4.04024e-05	0	4.04024e-05	0.000121207	0.000444426	0	0.000242414	0.000888853	0.000969658	0.00242414	0	0.000202012	0	0.000525231	0.000121207	0
BL271	0.093168	0.120197	0.253161	0.0842794	0.0804008	0.0257363	0.0427053	0.00286857	0.0279585	0.00565634	0.00323219	0.0122419	0.00440386	0.000848451	0.00294938	0.000323219	0.0759161	0.0198376	0.0115955	0.00185851	0.00133328	0.000565634	0.00109087	0.0268676	0.00921175	0.000242414	0.00206052	0.000404024	0.00202012	0.00290897	0.00492909	0.00113127	0.000323219	8.08048e-05	0.0102218	0.00448467	0.00218173	0.000202012	8.08048e-05	0.00751485	0.000686841	0.0016161	0.00480789	0.000121207	0.00133328	0.00533312	0.000242414	0.00101006	0.000969658
BL272	0.0763606	0.20787	0.0749465	0.0692497	0.0460183	0.0497758	0.0713507	0	0.0245243	0.0565634	0.019676	0.0162822	0.00597956	0.00351501	0.00290897	0	0.0470688	0.0109491	0.0159994	0.0357561	0.000848451	0.00181811	0.00105046	0.0187063	0.00593915	0.000242414	0.00440386	0.0258575	0	0.0017373	0.0137368	0.00521191	0	8.08048e-05	0.0032726	0.00181811	0.00319179	0.00016161	0	0.0050907	0.000888853	0.000646439	0.000848451	0.00016161	0.00181811	0.000202012	0.000808048	0.00307058	0.00226253
BL273	0.096885	0.302291	0.110016	0.107147	0.0594319	0.0611288	0.0769262	0.000202012	0.033534	0.0669064	0	0.00585835	0.00856531	0.000484829	0.00266656	0	0	0.016363	8.08048e-05	0	0.00145449	0.00274736	0.00557553	0.0202416	0.000323219	0.000444426	0.00646439	0	0	0.00282817	0	0.0016969	0	0	0	0	0	0.000202012	0	0	0.000888853	0.000444426	8.08048e-05	0	0	0	4.04024e-05	0	0
BL274	0.0536948	0.0948649	0.0637954	0.0743808	0.0574118	0.0197164	0.0395944	0.0640782	0.0208476	0.0228678	0.0795523	0.0154741	0.00529272	0.00145449	0.000646439	0	0.0147873	0.0181407	0.0718759	0.154095	0.00189891	0.00238374	0.0153125	0.0238374	0.00250495	0.000202012	0.00238374	0.0471092	0.00016161	0.00189891	0.00145449	0.00206052	4.04024e-05	0.000727243	0.000242414	0.00121207	0.000242414	4.04024e-05	0	0.000565634	0.00274736	0.000323219	0.000888853	0	0	8.08048e-05	0.000202012	0	0
BL275	0.0553109	0.0695729	0.0684013	0.0940972	0.0104238	0.0173326	0.086542	0.00391903	0.0112723	0.0119995	0.312553	0.0179387	0.00254535	0.00157569	0.0247667	4.04024e-05	0.0370086	0.00925215	0.0110299	0.0228274	0.00016161	0.000363622	0.0016969	0.0514323	0.00278777	0.000121207	0.00262616	0.00121207	0	0.00121207	0.00149489	0.00420185	4.04024e-05	0.000121207	0.00618157	0.00189891	0.0168478	0.000363622	0.000202012	0.00274736	0.000202012	0.000242414	0.000282817	0	0.0017373	0.00145449	0	0.000646439	0.0016161
BL347	0.229405	0.0894509	0.16165	0.109773	0.104602	0.0242818	0.0340188	0.00230294	0.0311099	0.0265444	0.0553513	0.0145853	0.020888	0.00210093	0.0261	0.00290897	0	0.00573714	0	0	0.00189891	0.0117167	0.000202012	0.00230294	0.00303018	0.00149489	0.00820169	0.000323219	0	0.00101006	0	0.00133328	0	0	0	0	0	0.000929255	0	0	0.000444426	8.08048e-05	0.00379783	0	0	0	0	0	4.04024e-05
BL348	0.133611	0.159347	0.212153	0.106541	0.0881177	0.037049	0.113814	0	0.00690881	0.017373	0.00016161	0.00896933	0.0049695	0.00997939	0.00864612	0.00266656	0.00016161	0.00250495	0	0.000363622	0.000444426	0.0118379	0	0.00016161	0.0303018	0.00193932	0.0143429	8.08048e-05	0	0.000525231	0	0.00367662	0	0	0	0	0	0.00193932	0	0	0.000404024	0	0.00109087	0	0.000202012	0	0	0	0
BL349	0.131267	0.180518	0.0789059	0.0279585	0.0588259	0.0451699	0.206093	0.00739364	0.0147469	0.00735324	0.185083	0.00379783	0.00561593	0.00278777	0.00682801	0.0016969	0.000444426	0.00355541	0	0.000606036	0.00105046	0.00997939	0.000525231	8.08048e-05	0.00189891	0.000888853	0.00391903	0.000121207	0	0.000121207	0	0.000686841	0	0	0	0	0	0.00278777	0.000282817	0	0.000242414	4.04024e-05	0.000808048	0	0	0	0	4.04024e-05	0
BL350	0.249606	0.0529676	0.189406	0.0724011	0.0604016	0.0764414	0.0359985	0.000929255	0.0216961	0.0122419	0.0379379	0.00997939	0.00715123	0.0218577	0.0816937	0.0129692	0.000929255	0.0067472	8.08048e-05	0.00109087	0.0016565	0.0182215	0	0	0.000727243	0.00521191	0.00589875	0	0	0.00181811	0	0.000888853	0	0.00016161	4.04024e-05	0	0	0.000808048	0	0	0.000242414	8.08048e-05	8.08048e-05	0	0	0	0	0	4.04024e-05
BL351	0.105814	0.0900166	0.122783	0.0659367	0.189326	0.0249687	0.0387459	0.0120803	0.0185043	0.0124843	0.183467	0.00682801	0.00900974	0.0140196	0.030827	0.000686841	0.0210497	0.00307058	0.000242414	0.00593915	0.00117167	0.0122015	0.012646	0	0.00258575	0.000767646	0.00278777	0.000525231	0	0.000727243	0.000121207	0.00230294	0.000121207	0	0	0	0	0.000363622	0	0	0	4.04024e-05	0.000242414	0	0	0	0	0	0
BL352	0.195144	0.0707446	0.283665	0.0753505	0.0655731	0.0590279	0.0319583	0	0.0172518	0.00262616	0	0.0232314	0.00408064	0.00468668	0.1004	0.000404024	0.000363622	0.00711082	0	0	0.00121207	0.013454	0	0.00436346	0.00464628	0.00472708	0.00791887	0	0	0.000848451	4.04024e-05	0.00529272	4.04024e-05	0	0	0	0	0.00658559	0	4.04024e-05	0.000444426	0	8.08048e-05	0	8.08048e-05	0	0	0	0
BL353	0.177973	0.0854511	0.288514	0.0560381	0.0433518	0.0776938	0.0364834	4.04024e-05	0.016969	0.0197164	0.00383823	0.0199992	0.00682801	0.00876732	0.0696538	0.00298978	0.0122419	0.00412105	8.08048e-05	0.00181811	0.00222213	0.0102218	0	0.00129288	0.00561593	0.00181811	0.00981779	0	0	0.00105046	4.04024e-05	0.00210093	0	0.0067472	0	0	0	0.00250495	0	0	0	0	0.000121207	0	8.08048e-05	0.000121207	0	0.000363622	8.08048e-05
BL354	0.128843	0.118662	0.111309	0.0646035	0.208315	0.0289685	0.0393115	0.000525231	0.0195548	0.030019	0.0696942	0.00193932	0.00820169	0.0506646	0.0624217	0.00121207	0	0.00294938	0.000121207	0.000282817	0.00129288	0.0124843	0.000282817	0.000121207	0.00537352	0.00270696	0.00868652	0.00016161	0	0.000525231	0	0.0049695	8.08048e-05	0	0	0	0	0.00270696	0	0	0	4.04024e-05	0.00210093	0	0	0	0	0	0
BL355	0.202214	0.207184	0.200719	0.0768858	0.0611692	0.0574522	0.053614	0.000121207	0.0225041	0.0237566	0.00117167	0.00711082	0.00941376	0.00820169	0.0106258	0.00189891	0.000727243	0.00662599	0	0.000525231	0.00355541	0.0121207	0.000121207	0.00117167	0.0104238	0.0017373	0.00601996	0	0	0.00101006	0	0.000929255	0	0	0	0	0	0.000282817	0	0	0.000202012	0	0.000525231	0	0	0	0	0	0
BL356	0.184922	0.166175	0.0948649	0.0402004	0.0953093	0.0434326	0.284514	0	0.0127268	0.00270696	8.08048e-05	0.00404024	0.00533312	0.00521191	0.00888853	0	0	0.00432306	0	0.000202012	0.00214133	0.0183427	0.000202012	0.000242414	0.00480789	0.00193932	0.00561593	0	0	0.000565634	0	0.00177771	0	0	0	0	0	0.00149489	0.000202012	0	0.000202012	0	0.00210093	0	0	0	0	0	0
BL357	0.3153	0.0894509	0.199022	0.0578562	0.0697346	0.0247263	0.0652903	0.00646439	0.0155145	0.0104642	0.0780979	0.0032726	0.0133328	0.00258575	0.0132116	0.00444426	0.000686841	0.00424225	0	0	0.00404024	0.00525231	0	0.000363622	0.000323219	0.00189891	0.00254535	0	0	0.000484829	0	0.000282817	0	0	0	0	4.04024e-05	0.00137368	0	0	0	0	0.000282817	0	0	0	0	0	4.04024e-05
BL358	0.0895317	0.0990667	0.167993	0.0224637	0.0232314	0.0252919	0.0167266	0.185164	0.0120803	0.0115551	0.162862	0.00137368	0.00440386	0.00218173	0.01305	0.00109087	0.0221809	0.00016161	0	0.0501394	0.00113127	0.00957537	0.00105046	0	0.00298978	0.000242414	0.00278777	4.04024e-05	4.04024e-05	4.04024e-05	0.00573714	0.000404024	0.000404024	0	0.00492909	0.000202012	0.0243222	0	0	0.00323219	0.00016161	8.08048e-05	8.08048e-05	0.000323219	0.000969658	0	0	0.00230294	0.00290897
BL359	0.171347	0.0986627	0.115915	0.18173	0.0416549	0.0408872	0.0623813	0	0.0605228	0.0192315	0	0.0136964	0.0275544	0.0535332	0.0169286	0.0032726	0.00456547	0.0138984	0.000363622	0	0.00799968	0.00771686	0	0.00238374	0.00290897	0.00307058	0.00476748	0	0	0.00117167	0	0.00307058	0	0	0	0	0	0.00775726	0	0	0.000484829	0.000929255	0.00202012	0	0	0.000363622	0.000363622	0	0
BL360	0.168074	0.0927235	0.158499	0.139105	0.0542604	0.0380187	0.059836	0	0.0446447	0.0126864	0	0.0108682	0.0298574	0.0620985	0.0176559	0.00307058	0	0.0116359	0	0.000646439	0.0067472	0.00965618	0	0.00537352	0.0016969	0.00416145	0.00945416	0	0	0.0016565	0	0.00480789	0	0	0	0	0	0.00791887	0	0	0.000606036	0.000525231	0.00270696	0	0	0	0	0	0
BL361	0.182174	0.158943	0.100562	0.143429	0.0554321	0.0379783	0.0729263	0	0.0566038	0.049897	0	0.00601996	0.0232314	0.0182619	0.00557553	0.00202012	0.000686841	0.00876732	0.000767646	0	0.00444426	0.00452507	0	0.00444426	0.00492909	0.00549473	0.0107874	0	0	0.00129288	0	0.00153529	0	0	0.000525231	0.000525231	0	0.00472708	0	0	0.00101006	0.000808048	0.00408064	0	0	0.000202012	0	0	0
BL362	0.177407	0.0757949	0.159509	0.169246	0.0524019	0.0281201	0.0627045	0	0.0484829	0.0188275	0	0.0187063	0.0262212	0.0597956	0.0141004	0.00315139	0	0.0118379	0	0	0.00864612	0.0101006	0	0.00399984	0.00202012	0.0032726	0.00181811	0	0	0.00129288	0	0.00484829	0	0	0	0	0	0.00440386	0	0	0	0.00129288	0.00230294	0	0	0	0	0	0
BL363	0.166296	0.150095	0.108198	0.139671	0.046988	0.036645	0.0686841	0.00206052	0.0507858	0.0451295	0	0.0122419	0.0218981	0.0263424	0.00537352	0.00181811	0.00315139	0.0124035	0	0.000121207	0.00561593	0.00323219	0	0.00464628	0.0049695	0.00480789	0.00977738	0	0	0.000929255	0.000888853	0.00589875	0.000686841	0.000121207	0.00315139	0.000686841	0.00246455	0.00375742	0	0	0.000484829	0.000606036	0.00234334	0	0.000686841	0.000727243	0	0.000565634	0.0016161
BL364	0.179144	0.150661	0.0979354	0.145166	0.0527655	0.0414125	0.0705426	0	0.0537352	0.040564	0	0.0128076	0.023393	0.0295746	0.00614117	0.0033938	0.00141408	0.0112723	0.000484829	0	0.00581795	0.00456547	0	0.00367662	0.00618157	0.00646439	0.00981779	0	0	0.000929255	0	0.00585835	0	0	0.000323219	0	8.08048e-05	0.00395944	0	0	0.000202012	0.000565634	0.0017373	0	0	0.000404024	0	0	0
BL365	0.175831	0.111591	0.104238	0.137813	0.0602804	0.0377763	0.0488061	0	0.090259	0.0263828	0	0.0132924	0.0295342	0.0380187	0.0228274	0.0017373	0	0.00787847	0.000323219	0	0.00690881	0.00517151	0	0.00929255	0.0131308	0.00715123	0.00363622	0	0	0.00101006	0	0.00630278	0	0	0	0	0	0.00626237	0.00153529	0	0.00109087	0.00185851	0.00270696	0	0	0	0	0	0
BL366	0.148721	0.0701386	0.0590683	0.0995919	0.0553109	0.0363218	0.0553513	0	0.0448063	0.0154337	0	0.00799968	0.0185851	0.258171	0.00404024	0.00395944	0	0.00694921	0	0	0.00747445	0.00242414	0	0.00363622	0.0197972	0.00476748	0.00650479	0	0	0.000565634	0	0.0112319	0	0	0	0	0	0.0184639	0	0	0.000606036	0.000363622	0.0016565	0	0	0	0	0	0
BL367	0.165246	0.152034	0.0989859	0.143025	0.0493717	0.0541392	0.0524019	0	0.0932892	0.0206052	0	0.0123631	0.0351501	0.0147065	0.0147469	0.0033534	0	0.01305	0	0	0.00569674	0.00448467	0	0.00686841	0.00440386	0.00707042	0.00141408	0	0	0.0016565	0	0.0017373	0	0	0	0	0	0.0182619	0	0	0.000444426	0.000727243	0.00117167	0	0	0	0	0	0
BL368	0.165165	0.131873	0.0846834	0.175508	0.0585431	0.0385439	0.0599168	0.000282817	0.0527251	0.0511899	0	0.00961577	0.0282413	0.0386651	0.00577754	0.00246455	0.00149489	0.0130904	0.000242414	0	0.00686841	0.00618157	0	0.00234334	0.00799968	0.00258575	0.0133328	0	0	0.000686841	0	0.00892893	0	0	0	0	0	0.00262616	0	0	0.000808048	0.000484829	0.00141408	0	0	0	0	8.08048e-05	0
BL369	0.18076	0.0980566	0.0964405	0.157771	0.0687649	0.0435538	0.0448467	0	0.0742596	0.0242414	0	0.00973698	0.0322411	0.0385035	0.0210093	0.000767646	0	0.0128076	0	0	0.0100602	0.00694921	0	0.00743404	0.00622197	0.00804008	0.00783807	0	0	0.000363622	0	0.00787847	0	0	0	0	0	0.00997939	0	0	0.00109087	0.00141408	0.00153529	0	0	0	0	0	0
BL370	0.173286	0.141085	0.078017	0.153166	0.0376146	0.043069	0.0644418	0	0.0641994	0.0328876	0	0.0151913	0.0208072	0.0360794	0.0179791	0.00876732	0.0116359	0.0121207	0.00319179	0	0.00816129	0.00432306	0	0.00428266	0.00371702	0.00771686	0.00597956	0	0	0.0016565	0.000969658	0.00513111	0	0	0.000767646	0	0	0.00105046	0	0	0.000686841	0	0.00262616	0	0	0.00129288	0	0.000242414	0
BL371	0.168761	0.0843198	0.121328	0.159468	0.0694113	0.0528463	0.0581391	0	0.0648863	0.0244839	0	0.0120803	0.0173326	0.0375742	0.0108278	0.00242414	0	0.0141408	0	0	0.00739364	0.00545433	0	0.00650479	0.00399984	0.0016161	0.0167266	0	0	0.000808048	0	0.0124843	0	0	0	0	0	0.00440386	0	0	0.00117167	0.000484829	0.0016161	0	0	0	0	0	0
BL372	0.183912	0.159145	0.111187	0.129247	0.050301	0.0446043	0.0607248	0	0.0553513	0.0422205	0	0.0130904	0.026504	0.0222617	0.00654519	0.00395944	0.000888853	0.00993899	0.000242414	0	0.00476748	0.00682801	0	0.00282817	0.00529272	0.00690881	0.00492909	0	0	0.000525231	0	0.00852491	0	0	0	0	0	0.00432306	0	0	0.000323219	0.000969658	0.00105046	0	0	0	0	0	0
BL373	0.175629	0.0891277	0.12351	0.154862	0.0870672	0.0466648	0.0488465	0	0.0599168	0.0160802	0	0.017171	0.0256151	0.0420589	0.0067472	0.00444426	0.00157569	0.0206456	0.00101006	0	0.00707042	0.0111511	0	0	0.00957537	0.0120803	0.0016565	0	0	0.00395944	0	0.000242414	0	0	0	0	0	0.00133328	0	0	0.00266656	0	0.00250495	0	0	0	0	0	0
BL374	0.172276	0.0862591	0.130338	0.14359	0.0872692	0.0387459	0.0418569	0	0.0549069	0.0309078	0	0.0170094	0.0258171	0.0454931	0.0164034	0.00303018	0	0.0167266	0	0	0.0130904	0.00662599	0	0	0.00965618	0.0154741	0.0032726	0	0	0.00383823	0	0.00129288	0	0	0	0	0	0.00355541	0.00727243	0	0.00133328	0.000323219	0.00145449	0	0	0	0.000565634	0	0
BL375	0.177973	0.084037	0.136641	0.163751	0.050907	0.0390287	0.0483213	0	0.0499374	0.0254939	0	0.0210901	0.0203628	0.0381399	0.0317563	0.00375742	0	0.0174134	0	0	0.0123631	0.00460587	0.000121207	0.00113127	0.0108682	0.0151913	0.00202012	0	0	0.00371702	0	0.000242414	0	0	0	0	0	0.00298978	0.00759565	0	0.00129288	0.000767646	0.00145449	0	0	0	0.000686841	0	0
BL377	0.176841	0.0860571	0.113167	0.148398	0.054422	0.0623409	0.0526847	0.000969658	0.0741384	0.0451699	0	0.0151509	0.0275544	0.0309886	0.00949457	0.00262616	0	0.0205648	0	0	0.0141408	0.00646439	0	0.00359581	0.00464628	0.00933296	0.00214133	0	0	0.00286857	0	0.00416145	0	0	0	0	0	0.00484829	0	0	0.0033938	0	0.00141408	0	0	0	0.000525231	0	0
BL378	0.194053	0.0756737	0.132116	0.155792	0.0551493	0.0627045	0.0517151	0	0.0654115	0.0235546	0	0.010545	0.0265444	0.0168478	0.0106662	0.00424225	0	0.0195548	0	0	0.016161	0.0067876	0	0.00367662	0.00460587	0.00909054	0.00379783	0	0	0.00367662	0	0.00642398	0	0	0	0	0	0.00452507	0	0	0.00307058	0	0.00254535	0	0	0	0.000525231	0	0
BL379	0.160196	0.104804	0.133651	0.154216	0.0519979	0.0396348	0.0685225	0	0.0618157	0.0266252	0	0.0177367	0.0201608	0.0642802	0.0118783	0.00222213	0.00214133	0.0125651	0	0	0.00432306	0.00824209	0	0	0.0186255	0.00569674	0.00185851	0	0	0.000686841	0	0.00319179	0	0	0	0	0	0.00157569	0	0	0.000484829	0	0.000686841	0	0.000202012	0.00137368	0	0	0
BL380	0.167145	0.11046	0.128682	0.159266	0.0543008	0.0352713	0.0487253	0	0.0505434	0.0150297	0	0.0155145	0.0177367	0.0522807	0.00787847	0.00525231	0.0172114	0.0195548	0.00650479	0.000525231	0.00662599	0.0116763	0	0	0.012848	0.0123631	0.00149489	0	0	0.00270696	0.000929255	0	0	0	0.000121207	0	0.000202012	0.00189891	0	0	0.00250495	0	0.00113127	0	0.000363622	0.0017373	0	0	0.00016161
BL381	0.168195	0.0866632	0.118056	0.154782	0.0569674	0.059836	0.0580987	0	0.0812492	0.0373318	0	0.01406	0.0197972	0.0168074	0.0103026	0.00270696	0.00565634	0.0221001	0	0	0.0146257	0.0067472	0	0.00383823	0.00480789	0.00917135	0.00234334	0	0	0.00420185	0	0.00565634	0	0	0	0	0	0.00363622	0	0	0.00549473	0	0.00121207	0	0	0	0.000282817	0	0
BL382	0.179589	0.109612	0.128237	0.164115	0.0761585	0.050705	0.046382	0	0.0658559	0.0191103	0	0.00868652	0.0214133	0.037251	0.00626237	0.0017373	0.00125247	0.0174134	0.00181811	0	0.00545433	0.0111511	0	0	0.00759565	0.0100602	0.00181811	0	0	0.00307058	0.000565634	0	0	0	0.000121207	0	0.000363622	0.00129288	0	0	0.00230294	0	0.00109087	0	0	0.00137368	0	0	0.000606036
BL383	0.173084	0.0968446	0.115187	0.158539	0.0559169	0.0591491	0.0521999	0	0.0731284	0.0384227	0	0.0114743	0.0326855	0.0219385	0.00981779	0.00274736	0.000686841	0.0180195	0	0	0.0169286	0.00723203	0	0.00303018	0.00573714	0.00682801	0.00113127	0	0	0.00424225	0	0.00319179	0	0	0	0	0	0.00468668	0	0	0.00307058	0	0.000686841	0	8.08048e-05	0	0.000202012	0	0
BL384	0.190578	0.10238	0.112925	0.164115	0.0430286	0.0706638	0.0538564	0	0.077411	0.0228274	0	0.0138984	0.0203628	0.023191	0.00690881	0.00286857	0.0016969	0.016565	0	0	0.0161206	0.00723203	0	0.00258575	0.00634318	0.0084037	0.000444426	0	0	0.00383823	0	0.0016161	0	0	0	0	0	0.00262616	0	0	0.00210093	0	0.00367662	0	0	0	0	0	0
BL385	0.163993	0.114177	0.113006	0.182376	0.0769666	0.0375338	0.0509474	0	0.0505434	0.0190295	0.000929255	0.00993899	0.0235546	0.0404024	0.0113127	0.00420185	0.00113127	0.0188275	0.00149489	0	0.00646439	0.00933296	0	0.000404024	0.00739364	0.0103834	0.0016161	0	0	0.00294938	0	0	0.000484829	0	0.000242414	0	0.00105046	0.000444426	0	0.00113127	0.00242414	0	0.00206052	0	0.000363622	0	0	0.00230294	0.0032726
BL386	0.174417	0.0951073	0.131873	0.150539	0.0356753	0.0404428	0.0415337	0.00383823	0.0505838	0.0221405	0.00250495	0.020888	0.0268676	0.0472304	0.0101006	0.00238374	0.0101814	0.0216961	0.0109491	0	0.0117167	0.00618157	0	0.00141408	0.0119995	0.0115551	0.00109087	0	0.000404024	0.00472708	0.000929255	0.000404024	0	0	0.003313	0.000686841	0.00214133	0.00109087	0	0.00193932	0.000969658	0.00125247	0.000606036	0	0.000808048	0.000444426	0	0.00262616	0.0049695
BL387	0.186861	0.0666236	0.12646	0.15462	0.0459779	0.0271504	0.0378167	0.000404024	0.032726	0.0303018	0.00371702	0.0181407	0.0183427	0.0409276	0.0149085	0.00315139	0.00363622	0.017575	0.00226253	0	0.0124439	0.00408064	0	0.00141408	0.0102622	0.0124035	0.00367662	0	0	0.00351501	0.00367662	0.00250495	0.00153529	0	0.00149489	0	0.00436346	0.00125247	0.003313	0.00387863	0.00129288	0	0.00351501	0	0	0.00258575	0.000363622	0.00492909	0.00420185
BL403	0.121126	0.111955	0.182053	0.0819361	0.040968	0.25001	0.0593915	0	0.0138176	0.0124035	0	0.0275544	0.00545433	0.00117167	0.0177771	0.0172922	0	0.00799968	0	0	0.00480789	0.00820169	0	0.00153529	0.00278777	0.000686841	0.00226253	0	0	0.000282817	0	0.00307058	0	0	0	0	0	0.000121207	0	0	0.00193932	0.000525231	0.000969658	0	0	0	0.00181811	0	0
BL405	0.164801	0.0976526	0.142459	0.180882	0.0929659	0.0952285	0.0502202	4.04024e-05	0.0267868	0.0293321	4.04024e-05	0.0219385	0.0115955	0.00298978	0.0177367	0.00129288	0	0.00787847	0	0	0.00238374	0.017373	0	0.00577754	0.0016565	0.00157569	0.0032726	0	0	0.00242414	0	0.00222213	0	0	0	0	0	0	0.000202012	0	0.0016565	0.000565634	0.000848451	0	0	0	0.00181811	0	0
BL406	0.0887237	0.170054	0.0966426	0.0724011	0.0338976	0.206658	0.0470688	0.00307058	0.0140196	0.00642398	0.149085	0.0181407	0.0050907	0.00113127	0.00913094	0.00363622	0.0112723	0.0050907	0.000323219	0.000808048	0.00145449	0.00715123	0.00307058	0.00113127	0.00189891	0.000646439	0.0033938	0.00472708	0	0.000686841	0	0.00197972	0	0	0	0	0	0.000202012	0.0143833	0	0.0016161	0.000202012	0.000727243	0	0	0	0.000565634	0	0
BL407	0.137813	0.139873	0.124561	0.14864	0.0717143	0.113773	0.0559169	0	0.030423	0.0193932	0	0.0358369	0.00298978	0.00416145	0.01406	0.00420185	0	0.00561593	0.000606036	0.000444426	0.00226253	0.0142216	0.0361602	0.00492909	0.00355541	0.000848451	0.00214133	0	0	0.00137368	0	0.00448467	0	0	0	0	0	0	0.000282817	0.000202012	0.00121207	0.000202012	0.000565634	0	0	0	0.00210093	0	0
BL409	0.131106	0.148519	0.136964	0.173084	0.0679569	0.143227	0.037453	0.00016161	0.0267464	0.0273524	0.0118783	0.00880772	0.0083633	0.00864612	0.0198376	0.000484829	0	0.00634318	0	0	0.0016565	0.0129692	0.000323219	0.00513111	0.000727243	0.00121207	0.003313	0.000282817	0	0.0016565	0	0.00210093	0	0	0	0	0	0.00016161	0	8.08048e-05	0.00117167	0.000242414	0.00121207	0	0	0	0.000565634	0	0
BL410	0.134055	0.140843	0.0855723	0.123793	0.0378975	0.0932892	0.141772	0.00109087	0.0418165	0.0224233	0.00747445	0.00848451	0.0103834	0.0168074	0.00739364	0.000565634	0.0574118	0.00379783	0.00307058	0.00864612	0.00311099	0.00399984	0.0116763	8.08048e-05	0.00448467	0.000444426	0.00282817	0.0101006	0	0.000202012	0	0.0033938	0	0	0	0	0	0.000444426	8.08048e-05	8.08048e-05	0.000969658	0.000242414	0.000727243	0	0	0	0.000484829	0	0
BL411	0.147307	0.193891	0.136883	0.109935	0.134217	0.0771686	0.0365238	0	0.0263828	0.0349885	0	0.0166458	0.00804008	0.0107874	0.0134944	0.010747	0	0.00638358	0	0.000202012	0.00258575	0.0101006	0	0.00206052	0.0032726	0.000202012	0.00303018	0	0	0.000848451	0	0.00218173	0	0	0	0	0	0.000282817	0	0	0.00129288	0.000202012	0.000282817	0	0	0	0.00117167	0	0
BL412	0.130419	0.140318	0.134742	0.144843	0.0716335	0.137085	0.0600784	0.00197972	0.0283625	0.0219385	0	0.0439174	0.00363622	0.00420185	0.0176963	0.00294938	0.000202012	0.00533312	4.04024e-05	0.000565634	0.00234334	0.0107066	0	0.00210093	0.00202012	0.00145449	0.00492909	0.000323219	0	0.00181811	0.000808048	0.00456547	0.000848451	0	0.00242414	0	0	8.08048e-05	0	0	0.00129288	0.000525231	0.000525231	0	0	0	0.0016161	0	0
BL413	0.142701	0.0903802	0.165488	0.126823	0.0504626	0.232435	0.0694517	0	0.013454	0.0157973	0.00109087	0.00650479	0.0160398	0.000484829	0.0231102	0.000404024	0	0.0083633	0.000242414	0.00016161	0.00242414	0.00945416	0.000404024	0.00181811	0.000808048	0.000686841	0.00274736	8.08048e-05	0	0.000444426	0	0.00016161	0	0	0	0	0	0	0.000282817	0	0.00242414	0.000282817	0.00177771	0	0	0	0	0	0
BL414	0.123187	0.0773706	0.190942	0.20678	0.131025	0.0647651	0.0410488	0	0.0182215	0.0250899	0	0.0363218	0.00763606	0.00941376	0.010141	0.00359581	0	0.0050099	0	0	0.00218173	0.0153933	0	0.00197972	0.00973698	0.000242414	0.00323219	0	0	0.000929255	0	0.00460587	0	0	0	0	0	0.00016161	0	0	0.000767646	0	0.000363622	0	0	0	0.000282817	0	0
BL415	0.129611	0.224153	0.0771686	0.130338	0.0705022	0.121692	0.05422	0	0.0277565	0.0326855	0	0.0214133	0.00630278	0.0050907	0.0355137	0.00246455	0	0.0107874	0	0	0.00141408	0.00298978	0	0.00585835	0.00193932	0.00197972	0.00456547	0.00016161	0	0.000404024	0	0.00181811	0	0	0	0	0	0.000727243	0	0	0.00238374	0.000808048	0.00141408	0	4.04024e-05	0	0.00472708	0	0
BL416	0.141368	0.136641	0.136439	0.0969658	0.0692093	0.2048	0.0632702	4.04024e-05	0.0190295	0.0139792	0	0.0312715	0.00929255	0.00294938	0.0170902	0.00416145	4.04024e-05	0.00864612	0	0	0.00193932	0.0111915	0	0.00189891	0.003313	0.00105046	0.00218173	0	0	0.000686841	0	0.00193932	0	0	0	0	0	0.000202012	0.000282817	4.04024e-05	0.00210093	0.000525231	0.000686841	0	0	0	0.0016565	0	0
BL417	0.157125	0.18072	0.114904	0.0917135	0.0290493	0.181972	0.0461395	8.08048e-05	0.0376146	0.0313927	0.000363622	0.0301402	0.0103834	0.00606036	0.0193124	0.0034342	0.00016161	0.00589875	0.000121207	0.00820169	0.0016969	0.00565634	0.00141408	0.000282817	0.00573714	0.000282817	0.00254535	0.00448467	0	0.000646439	0	0.00298978	0	0	0	0	0	0.000121207	0	0	0.000727243	0.000242414	0.000121207	0	0	0	0.000808048	0	0
BL418	0.215789	0.150297	0.177245	0.101572	0.0571694	0.0576542	0.0526039	0	0.0405236	0.023595	0	0.0100198	0.0131308	0.0307058	0.00452507	0.00129288	0	0.00913094	0	0	0.00197972	0.00953497	0	0.00581795	0.00460587	0.0109087	0.00412105	0	0	0.00185851	4.04024e-05	0.00177771	0	0	0	0	0	0.000888853	0	0	0.000202012	0.000646439	0.00214133	0	0	0	0.000323219	0	4.04024e-05
BL420	0.139914	0.166579	0.230051	0.0786635	0.0420589	0.0827441	0.0361198	0.00133328	0.043271	0.0318371	0.00129288	0.0143429	0.0176559	0.00593915	0.00230294	0.010141	0.0105854	0.00985819	0.0249687	0.000242414	0.0016969	0.00759565	0.00117167	0.000323219	0.0017373	0.000646439	0.00181811	0	0	0.00121207	0.000484829	0.000686841	0.00016161	0.000525231	0.00016161	0.00016161	0.000646439	0.000606036	0	0.0016161	0.00129288	0.000444426	0.00016161	0.000202012	8.08048e-05	0.00016161	0.00016161	0.000727243	0.00121207
BL421	0.137611	0.251182	0.182578	0.0716335	0.0837138	0.0544624	0.0393115	0	0.0400792	0.029413	0	0.0256555	0.00719163	0.00246455	0.017575	0.00759565	0.000282817	0.00791887	0.00379783	0	0.000565634	0.00290897	0	0.00391903	0.00234334	0.0049695	0.0033534	0	0.00016161	0.00363622	4.04024e-05	0.00395944	0	0	0	0	8.08048e-05	0.000242414	0	8.08048e-05	0.000727243	0.000242414	0.00133328	0	0	0	0.000323219	0.00016161	8.08048e-05
BL422	0.140439	0.171589	0.199426	0.078017	0.0614925	0.0330896	0.0481193	0.0178175	0.0270292	0.0236354	0.00206052	0.00896933	0.00739364	0.00157569	0.0127268	0.00646439	0.0160802	0.00694921	0.0365238	0.000646439	0.000404024	0.00452507	0.0311503	0.00416145	0.00189891	0.00319179	0.00210093	0.000282817	0.00884813	0.00436346	0.00250495	0.00105046	0.00101006	0.00218173	0.000686841	0.000646439	0.000606036	0.000202012	0	0.00157569	0.000484829	0.00121207	0.000282817	0	0.000202012	0.000363622	0.000282817	0.000686841	0.00101006
BL423	0.119389	0.230455	0.130177	0.0578562	0.0917539	0.053614	0.0334532	0.0469072	0.0383419	0.0242414	0.00771686	0.0130096	0.00783807	0.00290897	0.0150701	0.0110703	0.0151509	0.0067876	0.0322411	0.00113127	0.000727243	0.00408064	0.00367662	0.00290897	0.00222213	0.00460587	0.00133328	4.04024e-05	0.00763606	0.00202012	0.00197972	0.00145449	0.0016161	0.00363622	0.000646439	0.000282817	4.04024e-05	0.000565634	0	0.000929255	0.000363622	0.00105046	0.000969658	0	0.000363622	0.000888853	0.000767646	0.00016161	0.000202012
BL424	0.148398	0.202376	0.203911	0.0886833	0.0417357	0.0871076	0.0419781	0	0.0447659	0.0274332	0.000242414	0.0121611	0.0178579	0.00565634	0.00210093	0.0358369	0	0.0115551	0.000444426	0	0.00444426	0.00892893	0	0.0016565	0.00105046	0.000242414	0.0016565	0	0	0.000767646	0	0.00189891	0	0	0	0	0	0.000323219	0	0	0.000848451	0.000121207	8.08048e-05	0	0	0	0.000121207	0	0
BL425	0.156115	0.126298	0.245808	0.0672296	0.04016	0.0484425	0.0462608	0.0491293	0.0312311	0.015959	0.0109491	0.00848451	0.0217769	0.0125651	0.00125247	0.0119187	0.0107066	0.00650479	0.000969658	0	0.00307058	0.0113935	0.000565634	0.000404024	0.00391903	0.000363622	0.00177771	0.000121207	0.00016161	0.00117167	0.00363622	0.000565634	0.000808048	0.000929255	0.0016969	0.000686841	0.00210093	0.000404024	0.0103834	0.00125247	0.000404024	0.000121207	0	0.000202012	0.000484829	0.00193932	0	0.000969658	0.000969658
BL426	0.161206	0.156236	0.196113	0.160074	0.0549877	0.0295746	0.0492909	0.00448467	0.0319583	0.0232718	0.00206052	0.00694921	0.0153125	0.00634318	0.0213729	0.0114339	0.000646439	0.0104238	0	0	0.000646439	0.010545	0	0.00577754	0.00242414	0.00290897	0.0034342	0	0.00185851	0.0016565	0.000242414	0.00101006	0	0.000121207	0.000121207	0	0	0.000808048	0	8.08048e-05	4.04024e-05	0	0.000202012	0	8.08048e-05	0.000323219	0	8.08048e-05	0
BL427	0.191063	0.229809	0.166741	0.0942184	0.0296958	0.0479577	0.0284029	0	0.0381399	0.0149085	0	0.0216961	0.00723203	0.0252111	0.00206052	0.00258575	0.000484829	0.013656	0.0468668	0.000646439	0.00157569	0.00452507	0.00109087	0.0127672	0.000969658	0.00315139	0.00311099	0	0	0.00109087	0	0.0016969	0	0	0	0	0	0.00101006	0	0	0.000323219	8.08048e-05	0.000121207	0	0	4.04024e-05	0	0	0
BL428	0.192033	0.162498	0.193285	0.109733	0.0307866	0.0425841	0.0356349	0.0143833	0.0369278	0.0246051	0.010545	0.0208072	0.00965618	0.0180195	0.00238374	0.00436346	0.0067876	0.0109087	0.00440386	0.000484829	0.00274736	0.00541392	0.000444426	0.00880772	0.00197972	0.00404024	0.00416145	0	0.00270696	0.00290897	0.00250495	0.00286857	0.00121207	0.000888853	0.000404024	0.0016565	8.08048e-05	0.000565634	0	0.00113127	0.000444426	0.000242414	0.00185851	0.000242414	0.000606036	0.00109087	0.00016161	0.000363622	8.08048e-05
BL429	0.151024	0.210375	0.175548	0.0772898	0.0347461	0.0874712	0.037251	0.00016161	0.0403216	0.0309482	0.00105046	0.0164438	0.0151913	0.00618157	0.00250495	0.0277969	0.0182215	0.0124035	0.00981779	0.000363622	0.00286857	0.00945416	0.000202012	0.00206052	0.00238374	8.08048e-05	0.00189891	4.04024e-05	8.08048e-05	0.000686841	0.00117167	0.0017373	8.08048e-05	0	0.000808048	0	0	0.000565634	0	0.00016161	0.000565634	0.000606036	0.000323219	0	0.000444426	0.00145449	0	0.000808048	0
BL430	0.185043	0.184073	0.15765	0.0804008	0.064563	0.0556341	0.0402812	4.04024e-05	0.0440386	0.0252111	0.00347461	0.00408064	0.0144641	0.0176963	0.00286857	0.000444426	0.0120803	0.010343	0.0199588	0.00286857	0.000525231	0.0194336	0.000404024	4.04024e-05	0.000202012	0.00197972	0.00307058	0.0147873	0	0.000727243	0.000767646	0.000404024	0	0	0.000282817	8.08048e-05	0	0.00105046	0.00016161	0.000282817	4.04024e-05	8.08048e-05	0.00290897	0	0.00016161	0.00016161	4.04024e-05	0.000484829	0
BL431	0.154741	0.224718	0.16666	0.0780575	0.0453719	0.0821785	0.0452507	8.08048e-05	0.0412913	0.0388267	0	0.0112319	0.0153125	0.00278777	0.00250495	0.0145045	0.0129288	0.0103026	0.00395944	0	0.00242414	0.0109491	0	0.00428266	0.00137368	0.000282817	0.00222213	4.04024e-05	0	0.00117167	0.000202012	0.0016161	0.000121207	0	0.000242414	0	0	0.000565634	0	0	0.000727243	0.000808048	0.000202012	0	0.000242414	0.00113127	0	0.000323219	0.00016161
BL432	0.152681	0.115066	0.110622	0.0867844	0.0212113	0.0171306	0.026706	0.00440386	0.0188275	0.0145045	0.177205	0.016161	0.00698962	0.00925215	0.00133328	0.0033938	0.0110299	0.0154741	0.135752	0.00282817	0.000686841	0.00436346	0.00307058	0.0146661	0.00129288	0.00319179	0.00210093	0.000404024	0	0.000606036	0.000646439	0.0017373	0.00016161	0.00016161	0.000242414	0	0.000242414	0.00121207	0	0.000404024	0.000404024	0.000202012	0.00016161	8.08048e-05	0.000202012	0.000484829	4.04024e-05	0.000242414	0.00016161
BL433	0.122541	0.262737	0.175468	0.0752697	0.0311907	0.0810876	0.0549473	0.00925215	0.0297362	0.0137772	0.000848451	0.00698962	0.00601996	0.00965618	0.000646439	0.00125247	0.0146661	0.00868652	0.00290897	0.00016161	0.00121207	0.00311099	0.000202012	0.0478365	0.000727243	0.00016161	0.00404024	0	8.08048e-05	0.000848451	0.00109087	0.00521191	0.000121207	0	0.00202012	8.08048e-05	0.000969658	0.000242414	4.04024e-05	0.000323219	0.000969658	0.00101006	0.0016161	0	0.00016161	0.00129288	0.000202012	0.000363622	0.00016161
BL434	0.139954	0.189002	0.248515	0.0714719	0.0336148	0.0373318	0.0409276	0	0.0193124	0.0398368	0.000525231	0.0275544	0.00957537	0.0141812	0.0241606	0.00383823	0.0185447	0.0133732	0	0.0050099	0.0016969	0.00864612	4.04024e-05	0.0122419	0.00573714	0.00149489	0.00779766	0.00016161	0	0.00226253	0.000363622	0.00379783	0	0	4.04024e-05	0	0	0.000525231	0	0.00016161	0.0016969	0.000484829	0.000808048	0	0	0.000686841	0.00016161	0	0
BL435	0.0892893	0.0805624	0.150135	0.117248	0.169811	0.0425437	0.0658155	0.030625	0.0258171	0.0513515	0.00189891	0.0378571	0.0127268	0.00101006	0.0128884	0	0.00210093	0.0141812	0.00117167	0.000484829	0.00642398	0.00553513	0	0.0441598	0.000848451	0.00650479	0.00444426	0	0	0.00424225	0.000484829	0.00121207	0	0	0.00016161	0	0.000121207	8.08048e-05	4.04024e-05	0.000121207	0.000484829	0.000444426	8.08048e-05	0	8.08048e-05	0.000525231	0.000121207	4.04024e-05	0.000242414
BL437	0.0775322	0.156115	0.115187	0.0722799	0.145933	0.0545433	0.0647247	0.029817	0.0412105	0.0641186	0.00957537	0.0303018	0.010141	0.00133328	0.00977738	0	0.00585835	0.0143025	0	0.000444426	0.00593915	0.00589875	0.00105046	0.0389479	0.000888853	0.00577754	0.00553513	0	0.000484829	0.00323219	0.000202012	0.000888853	8.08048e-05	0.000606036	0	0.00355541	0.000121207	0.000484829	0.0016161	0.0016565	0.000848451	0.000444426	0.000484829	0	0	0	0.000848451	0	0
BL438	0.141206	0.174256	0.322411	0.0632298	0.0389479	0.0468264	0.0508262	0	0.0236354	0.0254131	0	0.0379783	0.00989859	0.00323219	0.00581795	0.00420185	0.000525231	0.00917135	0	0	0.00202012	0.00464628	0.00113127	0.00274736	0.00246455	0.000202012	0.00488869	0	0	0.00254535	0	0.00864612	0	0	0	0	0	0.000242414	8.08048e-05	0	0.00101006	0.00254535	0.000848451	0	0	0	0.00016161	0	0
BL439	0.0926831	0.127995	0.128803	0.0936932	0.0847643	0.056523	0.0650075	0.0173326	0.0284029	0.0586239	0.00016161	0.0895721	0.0109491	0.00121207	0.0171306	0	0.00258575	0.0180599	0.000242414	0.00630278	0.00719163	0.00682801	0.000121207	0.0338572	0.00189891	0.00585835	0.00686841	0	0	0.00448467	0.00016161	0.00375742	0	0.000282817	0	0.000242414	0.000282817	0.000202012	0.00521191	0.000121207	0.000525231	0.000484829	0.00262616	0	0.000121207	0	0.000686841	0.00016161	0
BL440	0.108198	0.134863	0.131914	0.104319	0.138055	0.0562402	0.0621389	0	0.0339784	0.029817	0	0.0747849	0.0143429	0.000767646	0.0138984	0	0	0.0122419	0	0	0.0067876	0.0067068	0	0.027514	0.00153529	0.00517151	0.00650479	0	0	0.00367662	0	0.00262616	0	0	0	0	0	0.00016161	0.00117167	0	0.000404024	0.000484829	0.000888853	0	0	0	0.000282817	0	0
BL441	0.15862	0.113208	0.185932	0.100804	0.132399	0.0381803	0.0317967	0.00957537	0.0441194	0.00707042	0.00606036	0.00856531	0.0188679	0.0164034	0.00864612	0.00137368	0.0243627	0.00561593	0.00828249	0.0113127	0.00121207	0.00824209	0.00145449	0.00375742	0.00125247	0.000242414	0.00549473	0.000444426	0.0034342	0.000888853	0.0016161	0.00202012	0	0.000121207	0.00202012	0	0.00113127	0	0	0.000202012	0.000404024	0.000767646	0.000606036	0	0.00016161	0.00274736	0	8.08048e-05	4.04024e-05
BL442	0.142378	0.174336	0.206173	0.0993091	0.086542	0.0485637	0.0410488	0	0.0430286	0.0251707	0.000242414	0.0191507	0.00888853	0.0142216	0.0144237	0.00957537	0.00654519	0.00799968	0.00698962	0.000242414	0.000686841	0.0050907	0	0.00589875	0.00391903	0.000404024	0.00513111	0	8.08048e-05	0.00210093	0.000646439	0.00298978	0	0	0.000404024	4.04024e-05	4.04024e-05	8.08048e-05	4.04024e-05	0	0.000484829	0.000848451	0.00105046	0	8.08048e-05	0.000525231	0.000404024	0.000242414	4.04024e-05
BL443	0.18771	0.119308	0.190417	0.0856531	0.119672	0.0498566	0.0477152	0	0.0422205	0.0226253	0.000242414	0.017373	0.01305	0.0298978	0.0141408	0.00888853	0.000404024	0.0124439	0.000282817	0	0.00101006	0.00751485	0	0.00646439	0.00303018	0.000363622	0.00258575	0	0	0.00113127	0.00016161	0.00181811	0	0	0	0	8.08048e-05	0.000323219	0	0	0.000969658	0.000686841	0.00153529	0	0	0	0.000323219	0	0
BL444	0.141368	0.241566	0.134782	0.0608864	0.145651	0.0605632	0.057533	0	0.0402004	0.0330896	0	0.0171306	0.0119591	0.00101006	0.0067068	0.00129288	0	0.00270696	0	0	0.00351501	0.0033938	0	0.00585835	0.000767646	0.00848451	0.00593915	0	0	0.00226253	0	0.000888853	0	0	0	0	0	0.00141408	0	0	0.000282817	0	0	0	0	0	0.000202012	0	0
BL445	0.18375	0.195952	0.181851	0.0684013	0.123349	0.050503	0.0643206	0	0.0300998	0.0268272	0	0.00804008	0.0112723	0.00129288	0.00577754	0.000646439	0	0.00456547	0	0	0.00294938	0.00529272	0.00016161	0.00739364	0.000646439	0.00606036	0.00513111	0	0	0.00238374	0	0.000525231	0	0	0	0	0	0.000646439	0	0	0.00125247	0.000323219	0.00016161	0	0	0	0.000242414	0	0
BL446	0.14759	0.154499	0.195063	0.104642	0.119672	0.0489273	0.0459375	0.00117167	0.0482405	0.0181003	0	0.0137772	0.013252	0.0177771	0.0203224	0.00896933	8.08048e-05	0.00444426	0	4.04024e-05	0.00189891	0.00868652	0	0.00432306	0.00230294	0.000525231	0.00278777	0	0	0.00121207	0	0.00137368	4.04024e-05	0	0	0	0	0.000242414	0	0	0.000484829	0.000484829	0.00117167	0	0	8.08048e-05	0.000242414	0	0
BL447	0.117813	0.23595	0.127348	0.0549473	0.063957	0.101652	0.0819765	0	0.0336552	0.0304634	0.00412105	0.0138176	0.00876732	0.0034342	0.010343	0.0107066	0.00351501	0.00395944	0.000686841	0.00117167	0.00133328	0.0016565	0.000121207	0.0344229	0.00363622	0.000404024	0.00484829	0	0	0.000888853	0.000282817	0.0124035	0	0	8.08048e-05	0.00016161	0.000323219	0.00149489	0	0.000323219	0.00129288	0.00420185	0.00553513	0	0	0	0.000646439	8.08048e-05	0.000323219
HS001	0.142459	0.142903	0.109087	0.087552	0.0251707	0.0229486	0.0386651	0.155832	0.0258575	0.0210093	0.0131308	0.0194336	0.00662599	0.0415741	0.0137368	0.00884813	0.00929255	0.00472708	0.000808048	0.00715123	0.00464628	0.00472708	0.00307058	0.00404024	0.0484829	0.00129288	0.00294938	0.000444426	0	0.000121207	0.000444426	0.00133328	0.0119591	0	8.08048e-05	8.08048e-05	0.000767646	0.000202012	0	0.000242414	0.00016161	0.000525231	0.000606036	0.00137368	8.08048e-05	0.000121207	0.000242414	8.08048e-05	0.000323219
HS002	0.057735	0.238051	0.094178	0.0556341	0.0371702	0.0219789	0.0187871	0.11749	0.0245647	0.0173326	0.148156	0.00391903	0.00985819	0.000767646	0.0016969	0.000969658	0.0151105	0.00424225	0.00234334	0.015959	0.00189891	0.00234334	0.00404024	0.00202012	0.000323219	0.00016161	0.00145449	0.00258575	0.00016161	0.000202012	0.00707042	0.000282817	0.0378571	0.0261404	0.00286857	0.00767646	0.0016161	0.000727243	0	0.000363622	0.000282817	0.00016161	0.000686841	0.000484829	8.08048e-05	0	0	4.04024e-05	0.00109087
HS003	0.164236	0.141287	0.153287	0.0964405	0.130338	0.0515939	0.0437154	0.0016565	0.0137772	0.0210093	0.00977738	0.0269888	0.00703002	0.00694921	0.00387863	0.0110703	0.00254535	0.0268272	0.00872692	0.00488869	0.00117167	0.00367662	0.00771686	0.00876732	0.0117975	0.000808048	0.00775726	0.00303018	0	0.00141408	0	0.00294938	0	0	0	0.000202012	0	0.000121207	0	0	0.0016565	0.000202012	0.000202012	0	0	0	0.000323219	0	0
HS004	0.0476748	0.178013	0.0861783	0.0506242	0.0322411	0.0170498	0.0176963	0.0106258	0.0178175	0.0143429	0.00719163	0.0165246	0.00375742	0.000727243	8.08048e-05	0.00412105	0.00476748	0.00408064	0.0765222	0.111672	0.00157569	0.00149489	0.0820169	0.00391903	0.000727243	4.04024e-05	0.00618157	0.190578	0	0.000323219	0	0.00121207	0	0	0	0	0.000121207	0.000363622	0	0	8.08048e-05	0.00016161	0.000202012	0	0	0	8.08048e-05	0	0
HS005	0.0995515	0.111268	0.0798756	0.0363622	0.0500182	0.0240798	0.0174134	0.124318	0.0149489	0.0199588	0.00424225	0.0185043	0.00464628	0.000606036	0.00214133	0.00311099	0.0188275	0.0050503	0.116319	0.0441598	0.000929255	0.00181811	0.0515939	0.00197972	0.000565634	0	0.00630278	0.0355945	0.00270696	0.000808048	0.00448467	0.000969658	0.00921175	0.0140196	0.00185851	0.0148681	0.00767646	8.08048e-05	0	0.00149489	0.000484829	0.000242414	0.00197972	0.0152721	0.00145449	0.000121207	0.000121207	0.00537352	0.000363622
HS006	0.164236	0.257525	0.12549	0.0816533	0.0648055	0.0564422	0.0453719	0.0147873	0.037251	0.0360389	0.000121207	0.0207668	0.0131308	0.0050503	0.0210497	0	0.000969658	0.00799968	0.00286857	0.000969658	0.00149489	0.00593915	0.000888853	0.00719163	0.00117167	0.000808048	0.00464628	0.00117167	0	0.000323219	4.04024e-05	0.00246455	0.000323219	0	0	4.04024e-05	0	4.04024e-05	0	4.04024e-05	0.000404024	0.000646439	0.000404024	0	0	0	0.000484829	0	0
HS007	0.0936932	0.293119	0.166983	0.0717547	0.0580179	0.0271908	0.0338572	0.0210901	0.0345845	0.0323623	0.000929255	0.0876732	0.00577754	0.00513111	0.00206052	0.0154741	0.00488869	0.00634318	0.0034342	0.00254535	0.00452507	0.00294938	0.00101006	0.00298978	0.000969658	0.000444426	0.00351501	0.00125247	0	0.000444426	0.00101006	0.00367662	0.000202012	4.04024e-05	0	0.000202012	0	0.000767646	0	0	0.00016161	0.000242414	0.000363622	0	0	0	0	0	0
HS008	0.124318	0.22193	0.177165	0.0865016	0.125975	0.0694113	0.0466648	0	0.0195144	0.0206456	0.000121207	0.0181003	0.00771686	0.00254535	0.0066664	0.0109491	0.000323219	0.0145449	0.000484829	0.000363622	0.00125247	0.00282817	0	0.003313	0.00319179	0.00218173	0.00783807	0.000363622	0	0.00149489	0	0.00254535	0	0	0	0	0	0.000363622	0	4.04024e-05	0.000727243	0.000363622	0	0	0	0	0.000282817	0	0
HS009	0.161852	0.222981	0.171023	0.0805624	0.118743	0.0578967	0.0336956	0	0.031029	0.0296958	0	0.0170498	0.00812088	0.00589875	0.0122015	0.00399984	0.000202012	0.00646439	0.000848451	4.04024e-05	0.00181811	0.00585835	4.04024e-05	0.00286857	0.00193932	0.000606036	0.00537352	0.000888853	0	0.00153529	8.08048e-05	0.0016565	0	0	0	0	0	0.000444426	0	0	0.00105046	0.000363622	0.000323219	0	0	0	0.000323219	0	0
HS010	0.0379379	0.12747	0.0650479	0.0416953	0.0246859	0.00949457	0.0125651	0.179791	0.0119995	0.00771686	0.0408064	0.0111511	0.00424225	0.000484829	0.000363622	0.00262616	0.00557553	0.0050907	0.113046	0.0427862	0.0017373	0.00105046	0.0262616	0.00347461	0.000202012	0.000282817	0.0032726	0.149206	0	8.08048e-05	0.00121207	0.000282817	0.00016161	0.00444426	0.00367662	0.00707042	0.00193932	0	0	0.00197972	0	0.000363622	0.00016161	0.0112723	0.00125247	4.04024e-05	0	0.00290897	0.000646439
HS011	0.0757949	0.132762	0.0451699	0.0614521	0.0166862	0.0313523	0.0185851	0	0.0140196	0.0177367	0.00323219	0.0501394	0.00298978	0.000484829	0.00202012	0.00193932	0.00804008	0.00412105	0.0297766	0.0634722	0.000444426	0.00101006	0.345279	0.00323219	0.000606036	0.000121207	0.0103026	0.0368066	0	0.000929255	0.00016161	0.00351501	0	0	0	0.000121207	0	0.000444426	0	0.000121207	0.000484829	0.000202012	0.000848451	0	4.04024e-05	0	0.000202012	0	0
HS012	0.102056	0.368793	0.159872	0.0577754	0.0704618	0.0278373	0.0268272	0	0.0355945	0.046382	0.000888853	0.0220193	0.00561593	0.00513111	0.000727243	0.0122419	0.00763606	0.00553513	0.00715123	0.0033534	0.00282817	0.00408064	0.00387863	0.00476748	0.000767646	0.000727243	0.00290897	8.08048e-05	0	0.000767646	0	0.00141408	0	8.08048e-05	0	0	0.000121207	0.00109087	0	4.04024e-05	0.000363622	0.000323219	0.000929255	0	0.000121207	0	8.08048e-05	0	0
NS001	0.169165	0.206578	0.0709062	0.0745828	0.0253727	0.0257363	0.0566846	0.146297	0.0332512	0.0474324	0.00804008	0.0149893	0.00953497	0.00355541	0.00428266	0.00557553	0.00105046	0.00791887	8.08048e-05	0.00181811	0.00206052	0.00226253	0	0.000242414	0.00298978	0.00735324	0.00424225	0	0	0.000323219	0.00254535	0.00420185	0.00117167	0.000121207	0.00294938	0.000242414	0.0139792	0.00517151	0.00937336	0.00197972	0.000565634	0.000606036	0.00274736	0.000282817	0.000484829	4.04024e-05	0.00129288	0.00105046	0.00286857
NS002	0.167832	0.196032	0.0735324	0.122823	0.0724011	0.0523211	0.0759161	8.08048e-05	0.0359177	0.051109	0	0.0248879	0.00896933	0.0083633	0.0318371	0.0188679	0	0.0148681	0	0	0.0017373	0.000727243	0	0.00149489	0.00210093	0.00472708	0.00412105	0	0	0.000525231	0	0.00218173	0	0	0	8.08048e-05	0	0.00238374	0	0	0.00355541	0.00351501	0.00238374	0	0	0	0.00185851	0	0
NS003	0.145772	0.0890469	0.108036	0.0664216	0.0189487	0.0363218	0.0302614	0.0629065	0.040968	0.0174538	0.0032726	0.129288	0.00993899	0.0016565	0.00210093	0.000848451	0.017171	0.0113127	0.00250495	0.00795927	0.00137368	0.00242414	0.00278777	0.00157569	0.000121207	0.00113127	0.00157569	8.08048e-05	0.00145449	0.000848451	0.0322815	0.00266656	0.0104642	0.00210093	0.00985819	0.00622197	0.027312	8.08048e-05	0.000969658	0.00537352	0.000565634	0.00238374	0.000484829	0.000808048	0.00278777	0.00105046	0.00141408	0.00218173	0.0124843
NS004	0.16767	0.234374	0.0796735	0.0911478	0.0609268	0.0734516	0.0539776	8.08048e-05	0.0490889	0.032726	4.04024e-05	0.0292917	0.00763606	0.00917135	0.0254535	0.0033534	0.00137368	0.026302	0.000606036	0	0.00113127	0.000606036	0	0.000767646	0.00197972	0.00218173	0.00274736	0	0	0.000323219	0.000565634	0.0017373	0	0	0.000646439	0	0	0.00153529	0.000121207	0.000323219	0.00262616	0.010545	0.00428266	0	0.000202012	0.000565634	0.00298978	0	0
NS005	0.180437	0.113733	0.167185	0.087552	0.10642	0.0450083	0.0917943	8.08048e-05	0.0509474	0.0309482	0	0.0283625	0.010343	0.00399984	0.0226658	0.00444426	0.000202012	0.0083633	0	0	0.00202012	0.00202012	0	0.00282817	0.0050099	0.00751485	0.00375742	0	0	0.000565634	0	0.000848451	0	0	0	0	0	0.000525231	0	0	0.0016565	0.00105046	0.00266656	0	0	0	0.00222213	0	0
NS007	0.237283	0.129894	0.151105	0.121328	0.0548665	0.0199184	0.0827037	0	0.0257767	0.0119995	0.00016161	0.0579775	0.010343	0.0113531	0.0264232	0.00270696	0.000242414	0.00694921	0	0	0.00210093	0.00149489	0	0	0.00565634	0.00561593	0.0016161	0	0	0.0017373	0	0.0034342	0	0	0	0	0	0.00153529	0.000323219	0	0.000484829	0.00234334	0	0.000202012	0	4.04024e-05	0.000282817	0	0
NS008	0.17971	0.260676	0.146095	0.0495738	0.135146	0.0462608	0.0266252	0	0.0346249	0.0330088	0.00197972	0.00816129	0.00755525	0.000727243	0.0033534	0.00638358	0.00808048	0.00577754	0	0	0.0032726	0.00412105	0.000525231	0.00274736	0.000525231	0.00109087	0.00197972	0	0	0.00137368	0.00129288	0.00185851	0	8.08048e-05	0.00206052	0	0.00246455	0.000202012	8.08048e-05	0.000282817	0.000282817	0.000565634	0.000646439	0	0	0.0033534	0.000282817	0.00113127	0.000484829
NS009	0.267343	0.125086	0.129732	0.0737344	0.0262616	0.0147469	0.0319583	0.0133732	0.0446851	0.016363	0.0132116	0.0274736	0.00864612	0.000202012	0.00189891	0.00472708	0.0418165	0.0066664	0.00129288	0.0050503	0.00266656	0.00206052	0.000121207	0.0217365	0.00141408	0.00177771	0.00242414	4.04024e-05	0.000121207	0.000646439	0.0110703	0.000808048	0.00323219	0.000282817	0.0050907	0.0032726	0.0178983	0.000121207	0.0017373	0.00593915	0.000242414	0.00113127	0.00189891	0.000323219	0.00193932	0.00723203	0.000242414	0.00137368	0.00303018
NS010	0.222294	0.175023	0.163953	0.0992687	0.0264232	0.0676336	0.033938	0.000202012	0.0614521	0.0351501	0	0.0406044	0.010343	0.00787847	0.00294938	0.000282817	0	0.0155145	0	0	0.00185851	0.00218173	0	0.00157569	0.00121207	0.00153529	0.00311099	0	0	0.00181811	0	0.00109087	0	0	0	0	0	0.000202012	0	8.08048e-05	0.00121207	0.00141408	0.00016161	0	0	0	0.0016161	0	0
NS011	0.137247	0.324027	0.113329	0.0757949	0.0297362	0.0266252	0.0187063	0.0665024	0.033938	0.0419377	0.0198376	0.0288473	0.00654519	0.00703002	0.0130904	0.00642398	0.00533312	0.0122015	0	0	0.00513111	0.00432306	0.000525231	0.00404024	0.00117167	0.00113127	0.00141408	0	0	0.00125247	4.04024e-05	0.00105046	0	0	0	0	0	0.000727243	4.04024e-05	0.000121207	0.000686841	0.000727243	0.00153529	0	0	0.000242414	0.000888853	8.08048e-05	0
NS012	0.214254	0.211991	0.113975	0.0829057	0.0182619	0.0554321	0.0709062	8.08048e-05	0.0262616	0.0349481	8.08048e-05	0.037251	0.00941376	0.00541392	0.00581795	0.00274736	0.0151509	0.00808048	0.000121207	0	0.00290897	0.00452507	0	0.00723203	0.00117167	0.00484829	0.00448467	0	0	0.000767646	0.00719163	0.0066664	0.000484829	0	0.00101006	4.04024e-05	0	0.000686841	0	0.00529272	0.000727243	0.00323219	4.04024e-05	0	0.00125247	0.00622197	0.000404024	0.00181811	0.000242414
NS013	0.144115	0.379338	0.14153	0.0855319	0.0340996	0.0401196	0.0165246	4.04024e-05	0.0433922	0.0312311	0	0.00731284	0.0172922	0.00395944	0.0142216	0.0016161	0.000323219	0.013252	0	0	0.00266656	0.00375742	0	0.0032726	0.00016161	0.00125247	0.00137368	0	8.08048e-05	0.00141408	0	0.000323219	0	0	0	0	0.000363622	0.00145449	0.000363622	0	0.000242414	0.000767646	0.000444426	0	0	0	0.000282817	0	0
NS014	0.144923	0.337401	0.107915	0.0673104	0.0636338	0.0377763	0.0236354	0.00323219	0.0389479	0.0473112	0.000363622	0.0247263	0.0143833	0.0138176	0.0190295	0.010747	0.000282817	0.0110299	0	0.000282817	0.00250495	0.0050503	4.04024e-05	0.00601996	0.00133328	0.00141408	0.00230294	0	0	0.000727243	8.08048e-05	0.00141408	4.04024e-05	0	0	4.04024e-05	0	0.000929255	0	4.04024e-05	0.000646439	0.000848451	0.000404024	0	0	0	0.00125247	4.04024e-05	0
NS015	0.16468	0.163549	0.0879964	0.0725223	0.0435134	0.0484425	0.05422	0.00125247	0.0382207	0.023999	0.00016161	0.0248879	0.00513111	0.00767646	0.0157973	0.036241	0.0585835	0.0250495	0.00593915	0.00129288	0.00262616	0.000363622	0.000242414	0.000727243	0.00315139	0.00121207	0.00189891	0.00016161	0.000363622	0.000323219	0.00266656	0.00311099	0.000848451	0.00189891	0.00933296	0.00121207	0.00367662	0.00113127	8.08048e-05	0.00298978	0.0016969	0.0110299	0.0017373	0.00016161	0.00185851	0.00141408	0.00525231	0.00145449	0.000848451
SKS001	0.199063	0.10044	0.0762797	0.064361	0.00759565	0.0164034	0.0346249	0.36544	0.0224233	0.0165246	0.00824209	0.0155953	0.00383823	0.00197972	0.00315139	0.00428266	0.000202012	0.00997939	4.04024e-05	0.000404024	0.0016565	0.00238374	8.08048e-05	0.00181811	0.00101006	0.00125247	0.00383823	0	0.00694921	0.00157569	0.0016161	0.00262616	0.00739364	0.00121207	0.00185851	0.000686841	0	0.000888853	0	0	0.000808048	0.000606036	0.000767646	0.000202012	0	0	0.000202012	0	0
SKS002	0.390651	0.115834	0.166943	0.11345	0.0187871	0.0168882	0.0255343	0.003313	0.0399176	0.0150297	0.000484829	0.00779766	0.0236758	0.000929255	0.00593915	0.00347461	0.00016161	0.0190295	4.04024e-05	0.000282817	0.00525231	0.0067472	0	4.04024e-05	0.000484829	8.08048e-05	0.00254535	0	0.000404024	0.00218173	0.00016161	0.000282817	0.000242414	0	0.000202012	0	4.04024e-05	0.000444426	8.08048e-05	0	0.000808048	0.000888853	0.00105046	0.000121207	0	0	0.000202012	0	0
SKS003	0.28811	0.0756333	0.117288	0.127268	0.0199184	0.0119187	0.0446447	0.0067068	0.0174538	0.0330492	0.000606036	0.0752293	0.0112723	0.00141408	0.00448467	0.0269484	0.0032726	0.00888853	0.00606036	0.00189891	0.0016565	0.00517151	0.00997939	0.00121207	0.00250495	0.00787847	0.00189891	0	0.0150701	0.000888853	0.00440386	0.00266656	0.00193932	0.00181811	0.00113127	0.00294938	0.00242414	0.000484829	0.0017373	0.000929255	0.00109087	0.00141408	0.00133328	8.08048e-05	0.000727243	0.000929255	0.000242414	0.00125247	0.000969658
SKS004	0.244273	0.139267	0.0934104	0.0731284	0.00965618	0.0178983	0.0311503	0.22391	0.027312	0.0250899	0.0182215	0.0183427	0.00650479	0.00129288	0.00286857	0.00367662	0.00153529	0.0112319	0.000929255	0.00125247	0.00137368	0.0016161	0.000525231	0.00270696	0.000565634	0.000565634	0.00181811	0	0.0159994	0.00109087	0.00193932	0.0016161	0.00185851	0.00117167	0.000242414	0.000525231	0.000202012	0.000848451	0	0.000646439	0.000323219	0.000363622	8.08048e-05	0.000242414	8.08048e-05	4.04024e-05	0.00016161	0.000404024	0.000565634
SKS005	0.185568	0.0739364	0.105087	0.0610076	0.00985819	0.00876732	0.0156357	0.29118	0.0183023	0.00694921	0.000929255	0.0049695	0.00626237	0.000808048	0.000363622	0.0164842	0.0103026	0.0135348	0.0142216	0.00246455	0.000808048	0.00420185	0.0166054	0.000202012	0.00016161	0.000484829	0.000444426	0.000848451	0.0601996	0.000888853	0.00577754	0.000404024	0.000848451	0.00577754	0.00210093	0.0149085	0.000282817	8.08048e-05	0.0130096	0.000525231	0.00210093	0.000727243	0.000767646	0	0.00214133	4.04024e-05	0.000323219	0.000363622	0
SKS006	0.103349	0.0886833	0.0980566	0.0456951	0.00476748	0.0122823	0.0138176	0.459335	0.0269888	0.00601996	0.0198376	0.00985819	0.00444426	0.00214133	0.00117167	0.000848451	0.00432306	0.00828249	0.000969658	0.00896933	0.00408064	0.00153529	0.0016161	0.000121207	0.000323219	0.000565634	0.000767646	8.08048e-05	0.0231506	0.000484829	0.00860571	0.000202012	0.00860571	0.00286857	0.00202012	0.00125247	0.000363622	0.000404024	0.000484829	0.00133328	0.000444426	0.000323219	0.000202012	0.00109087	0.00105046	0.000242414	0.00016161	0.000484829	0.00185851
SKS007	0.215224	0.166337	0.119672	0.0632702	0.0290897	0.0340188	0.023393	0.0220597	0.0195144	0.0425437	0.00109087	0.0142216	0.00759565	0.00553513	0.00109087	0.0050503	0.0139388	0.0150297	0.00157569	0.000282817	0.0016161	0.00250495	0.00133328	0.00630278	0.00387863	0.000323219	0.00105046	0	0.00153529	0.000767646	0.00533312	0.0017373	0.000121207	0.00137368	0.00121207	0.000525231	0.00214133	0.000444426	0.0911478	0.00129288	0.000606036	0.00157569	0.00234334	0	0.000323219	0.0115955	0.000323219	0.00270696	0.000323219
SKS008	0.17672	0.104642	0.0791483	0.0769666	0.00941376	0.0120803	0.0195144	0.218941	0.0180195	0.0197164	0.0310695	0.0050907	0.0111107	0.00121207	0.00298978	0.00662599	0.00472708	0.00816129	0.00125247	0.00577754	0.0016969	0.00177771	0.00698962	0.00226253	0.000282817	0.0034342	0.000848451	0	0.0204032	0.000404024	0.00868652	0	0.0145045	0.00703002	0.0194336	0.00266656	0.000686841	0.000484829	0.000202012	0.000242414	0.0016161	0.000888853	0.000404024	0.00763606	0.000444426	0	0	4.04024e-05	0.000848451
SKS009	0.0898954	0.033332	0.0208476	0.040564	0.00460587	0.00569674	0.013858	0.207507	0.0102218	0.00812088	0.0838754	0.00759565	0.00399984	0.000848451	0.000808048	0.000242414	0.00585835	0.00517151	0.00149489	0.00282817	0.000202012	0.00133328	0.0174942	0.00181811	0.000727243	0.00016161	0.000929255	0.000363622	0.317159	0.000121207	0.0386247	0.000727243	0.00202012	0.0141004	0.012848	0.0122823	0.000404024	0.000121207	0.00290897	0.00101006	0.000686841	0.000323219	0.000323219	0.000363622	0.000727243	0.00016161	0.000444426	0.000929255	0.000727243
SKS010	0.166175	0.0880368	0.0821381	0.0725223	0.0123631	0.0117571	0.0266252	0.0885217	0.0179387	0.0156761	0.280635	0.0113935	0.0067876	0.00157569	0.00274736	0.0225445	0.00755525	0.00658559	0.00109087	0.00109087	0.000767646	0.00230294	0.00917135	0.000888853	0.000808048	0.00408064	0.00137368	0.000121207	0.0152317	0.000404024	0.00307058	0.000565634	0.000363622	0.00993899	0.000606036	0.00181811	0.000525231	0.000323219	0.00121207	0.0017373	0.000767646	0.00145449	0.00016161	4.04024e-05	0.000363622	8.08048e-05	0.000242414	8.08048e-05	0.00113127
SKS011	0.26302	0.14864	0.0928851	0.0829057	0.0117571	0.0200396	0.0402408	0.0533716	0.0262212	0.0442406	0.00157569	0.0250899	0.00723203	0.00230294	0.00412105	0.00981779	0.00775726	0.0124035	0.0564826	0.000404024	0.00189891	0.00214133	0.00715123	0.00367662	0.00210093	0.00137368	0.00319179	0	0.00113127	0.00137368	0.000686841	0.00270696	0.00016161	0	0.000606036	0.00016161	0	0.000686841	0	0	0.000767646	0.00436346	0.000929255	8.08048e-05	0.000242414	0	0.000404024	8.08048e-05	0
SKS012	0.0656943	0.0515131	0.0278777	0.0359985	0.0115147	0.00824209	0.0217769	0.426447	0.0111107	0.00650479	0.0884813	0.0113531	0.00557553	0.00016161	0.00294938	0.00359581	0.00460587	0.00307058	0.00319179	0.00238374	0.000363622	0.00121207	0.00298978	0.000484829	0.000525231	0.000444426	0.00105046	4.04024e-05	0.042867	0.000525231	0.0280393	0.000606036	0.0288473	0.00610076	0.01406	0.0162822	0	0.000242414	0.000969658	0.00197972	0.0067876	0.000202012	0.000727243	0.000848451	0.00193932	0.000121207	0.000242414	0.00129288	0.00323219
SKS013	0.263424	0.155872	0.12751	0.0892893	0.0213325	0.0282413	0.0435134	0.00242414	0.0330088	0.0490889	0	0.0895317	0.00864612	0.0033534	0.00456547	0.00884813	0.00395944	0.012848	0.000444426	4.04024e-05	0.00270696	0.00371702	0.000606036	0.00145449	0.000969658	0.00202012	0.00347461	0	4.04024e-05	0.00121207	0.00202012	0.00662599	0.000202012	0	0.000282817	4.04024e-05	4.04024e-05	0.00153529	0	0.000323219	0.000444426	0.000525231	0.000848451	0.000202012	0.000121207	0.000646439	0.000202012	0.000444426	0.000121207
SKS014	0.208315	0.267302	0.146136	0.100844	0.0467456	0.026706	0.0215345	0.000888853	0.0239182	0.0273524	0.000525231	0.023999	0.00771686	0.000565634	0.00266656	0.0348673	0.000202012	0.0151509	0.000444426	0	0.00202012	0.00464628	0.000282817	0.0148681	0.00214133	0.00137368	0.00197972	4.04024e-05	4.04024e-05	0.000646439	4.04024e-05	0.0016565	0	0	0	0	0	0.000404024	0	0	0.000606036	0.000444426	0.000242414	0	0	0	0.000202012	0	0
ZWY01	0.177286	0.23696	0.133732	0.111834	0.103794	0.0391903	0.0309078	0.000121207	0.0255343	0.0379783	0	0.0172518	0.010545	0.00125247	0.0204436	0.000525231	0.00464628	0.00432306	0.000282817	0	0.00323219	0.00258575	0	0.00371702	0.00355541	0.0016969	0.00448467	0	0	0.000363622	0.00016161	0.00109087	8.08048e-05	0	0.000404024	0.000121207	0.0016161	0.000484829	0	0.000808048	0.000404024	0.000686841	0.000282817	0	0.000121207	0.00105046	0.000646439	8.08048e-05	0.00016161
ZWY02	0.234334	0.188518	0.154458	0.11248	0.0913902	0.0284837	0.0334128	0.000929255	0.0194336	0.0433114	0	0.00783807	0.0084441	0.0016161	0.0155953	0.000242414	0.0122419	0.00533312	8.08048e-05	0	0.0032726	0.00303018	0	0.00614117	0.00210093	0.000686841	0.00436346	0	0	0.000888853	0.000202012	0.000484829	0	0	0.000606036	0	0.000767646	0.000121207	8.08048e-05	0.000444426	0.000686841	0.000929255	0.000404024	0.000444426	0	0.000242414	0.000565634	0	4.04024e-05
ZWY03	0.109006	0.247667	0.0800776	0.0675528	0.0518767	0.0759161	0.0255747	0.110056	0.0460183	0.0328876	0.030827	0.0149893	0.00468668	0.00222213	0.00723203	0.00294938	0.0213729	0.00513111	0.00969658	0.00432306	0.00424225	0.000727243	0.00266656	0.00525231	0.000767646	0.000888853	0.00537352	0.00589875	0	0.00137368	0.00016161	0.0016969	0	4.04024e-05	0	0.000202012	0.00016161	0.000121207	0	0.00016161	0.00113127	0.00129288	0.000444426	0	0	0.000242414	0.000686841	0	0
ZWY04	0.123753	0.105895	0.0938952	0.0614925	0.0495334	0.0435538	0.0398772	0.000565634	0.0183023	0.032928	0.000686841	0.00715123	0.00686841	0.00270696	0.0157973	0.0187467	0.126177	0.00412105	0.037049	0.000323219	0.00408064	0.00311099	0.000202012	0.00783807	0.00145449	0.00218173	0.00214133	0.00626237	0	0.000242414	0.0049695	0.00145449	0	0	0.0227062	0.00141408	0.00379783	0	0	0.00888853	0.000444426	0.00828249	0.00189891	0.0109491	0.00129288	0.0106662	0.00121207	0.000767646	0.00727243
ZWY05	0.233001	0.131712	0.338532	0.0574926	0.0318371	0.0292109	0.0444831	0	0.0157973	0.0206052	0	0.00597956	0.00965618	0.00828249	0.010141	0.0066664	0.00101006	0.00391903	0	0	0.00694921	0.00298978	0.000121207	0.00634318	0.0119591	0.000848451	0.00246455	0	0	0.00137368	0	0.00117167	0	0	4.04024e-05	0	0.000969658	0	0	0.000121207	0.000646439	0.00214133	0.00101006	0.00125247	0	0	0.000888853	0.000404024	0
ZWY06	0.13959	0.133409	0.141166	0.120965	0.0454527	0.0618157	0.0315139	0.000848451	0.0246859	0.0925619	0.00351501	0.0106662	0.00694921	0.00282817	0.00973698	0.00141408	0.0354329	0.00820169	0.00016161	0	0.00921175	0.00274736	8.08048e-05	0.0016161	0.00290897	0.00452507	0.00448467	0.000121207	0	0.000808048	0.00569674	0.000282817	0	0	0.0050503	0	4.04024e-05	8.08048e-05	0.000404024	0.00113127	0.00145449	0.00399984	0.000525231	0	0.000444426	0.0338572	0.00226253	0.00428266	0.000363622
ZWY07	0.184114	0.344027	0.133732	0.0746636	0.0250495	0.0665832	0.0174942	0	0.0380187	0.0356753	0	0.0227466	0.00925215	0.00367662	0.00315139	0.00193932	0.000888853	0.00622197	0	8.08048e-05	0.00258575	0.00290897	0	0.00250495	0.000242414	0.00379783	0.00274736	0.00149489	0	0.00109087	0	0.000808048	0	0	0	0	8.08048e-05	0.00016161	0	0	0.000444426	0.000525231	0.00565634	0	4.04024e-05	0.000242414	0.000202012	8.08048e-05	0
ZWY08	0.183225	0.250253	0.194012	0.0739768	0.030423	0.0509878	0.0351905	0	0.0299382	0.0366046	0.000202012	0.0103026	0.00941376	0.00492909	0.0108682	0.0120399	0.012848	0.00448467	0.00193932	0.00129288	0.0050503	0.00153529	0.00242414	0.00428266	0.00488869	0.00149489	0.00492909	0.00177771	0	0.0016161	8.08048e-05	0.00129288	0	0	0	0	8.08048e-05	0.000282817	0	4.04024e-05	0.000484829	0.00121207	0.000282817	0	0	0.000929255	0.0016161	0.00016161	0
ZWY09	0.0553109	0.070987	0.0435942	0.0280393	0.0101006	0.0286857	0.00759565	0.00537352	0.00739364	0.0135752	0.00824209	0.0049695	0.00452507	0.00133328	0.00117167	0.00234334	0.167993	0.00137368	0.170256	0.128641	0.000525231	0.000808048	0.0229486	0.000727243	0.000484829	0.000686841	0.000808048	0.0145853	8.08048e-05	0.000282817	0.00117167	0.000363622	0.000202012	0.000929255	0.00218173	0.00141408	0.0254939	4.04024e-05	0	0.00698962	0.00016161	0.000121207	8.08048e-05	0.000282817	0.000363622	0.0017373	0.000202012	0.00206052	0.00981779
ZWY10	0.161367	0.223345	0.0878348	0.11042	0.103996	0.0444426	0.0206052	4.04024e-05	0.0232718	0.0326047	0.000202012	0.00282817	0.0140196	0.000848451	0.0109491	0.000444426	0.0184235	0.00468668	0.00363622	0.000363622	0.00399984	0.003313	8.08048e-05	0.00355541	0.00113127	0.000767646	0.010747	0.000929255	0.000121207	0.000444426	0.0083229	0.000242414	0	0.000404024	0.00428266	0.000242414	0.0050907	0.000363622	0	0.0034342	0.000363622	0.00420185	0.000121207	0.00016161	0.000363622	0.0221405	0	0.0017373	0.00242414
ZWY11	0.151024	0.193487	0.198174	0.0967638	0.0325239	0.0448063	0.0714315	0.00597956	0.0344633	0.0340188	0.00129288	0.0149893	0.00698962	0.00440386	0.00585835	0.0229486	0.00775726	0.00682801	4.04024e-05	0.000242414	0.00117167	0.00371702	4.04024e-05	0.00799968	0.00395944	0.00569674	0.00468668	0.00129288	8.08048e-05	0.00193932	0.000929255	0.00654519	0.000121207	8.08048e-05	0.000242414	8.08048e-05	0	0.000242414	0	0.000444426	0.00149489	0.000929255	0.000121207	0.000282817	0.000484829	8.08048e-05	0.000848451	0.000606036	0.000848451
ZWY12	0.109248	0.136479	0.0810068	0.0494929	0.01406	0.0270696	0.0129692	0.00222213	0.0176154	0.0210497	0.00933296	0.00565634	0.00634318	0.00254535	0.00113127	0.00262616	0.105208	0.00351501	0.037049	0.00690881	0.00258575	0.00254535	0.000969658	0.00266656	0.000444426	0.000727243	0.00210093	0.00610076	0.000242414	0.000565634	0.00933296	0.000202012	8.08048e-05	0.000888853	0.0050503	0.00424225	0.0587855	0	0	0.015959	0.00016161	0.00791887	0.00222213	0.00787847	0.00642398	0.037049	8.08048e-05	0.0016161	0.0160802
ZWY13	0.14456	0.230375	0.175306	0.123914	0.0137368	0.0415337	0.0145449	4.04024e-05	0.0211305	0.0489273	0.00125247	0.0192719	0.00646439	0.00412105	0.00202012	0.003313	0.0163226	0.00610076	0.0152721	0.00917135	0.00787847	0.00254535	0.0016565	0.000646439	0.00125247	0.00767646	0.00650479	0.000848451	0	0.00113127	0.00258575	0.00157569	0	0	0.00363622	0.000646439	0	4.04024e-05	0	0.000525231	0.00129288	0.00456547	0.000363622	0	0.000484829	0.00985819	0.00408064	0.000606036	0.000323219
ZWY14	0.16363	0.0249687	0.0660175	0.0792695	0.00420185	0.00993899	0.01305	0.0673508	0.0067876	0.00452507	0.419579	0.00278777	0.00428266	0.000404024	0.000606036	0	0.0147469	0.0067876	0.00355541	0.00783807	0.000848451	0.000686841	0.0230698	0.00109087	8.08048e-05	0	0.000484829	0.0565634	0.000686841	0.000202012	0	0	0.000727243	8.08048e-05	0	8.08048e-05	0.000121207	0	0	0.000646439	0.000323219	0	0.000242414	0	0	0	0	0	0
ZWY15	0.16266	0.0683609	0.167508	0.168074	0.0552705	0.0358773	0.0257767	0.0344633	0.0191911	0.0779766	0.00585835	0.0304634	0.00626237	0.030019	0.0143025	0.00387863	0.00981779	0.0067876	0	0.00117167	0.00888853	0.00274736	4.04024e-05	0.00258575	0.00739364	0.0100198	0.00703002	0.000646439	0.00016161	0.000646439	0.000969658	0.0016969	0.00206052	0.000202012	0.003313	0.000969658	0.00468668	4.04024e-05	0.000565634	0.000242414	0.00109087	0.000606036	0.00113127	0.000969658	0.00109087	0.000848451	0.000929255	0.000767646	0.000808048
ZWY16	0.133692	0.0749465	0.051109	0.039958	0.0246051	0.0112319	0.0170094	0.0915519	0.020888	0.0122015	0.00460587	0.00876732	0.00856531	0.000808048	0.00258575	0.017373	0.0610884	0.00541392	0.0490485	0.0572906	0.00816129	0.00129288	0.0349885	0.00197972	0.000242414	0.000121207	0.000525231	0.0891681	4.04024e-05	0.000242414	0.0049695	0.000888853	0.000282817	0.00206052	0.0110703	0.00367662	0.0155145	0	0	0.00533312	0.000202012	0.000323219	0.000202012	0.0107874	0.00109087	0.00274736	0.00016161	0.00529272	0.0016969
ZWY17	0.22787	0.177932	0.12747	0.117531	0.0547453	0.0625429	0.046988	0.00016161	0.0334128	0.0269888	0.000404024	0.0112723	0.00715123	0.0187871	0.00662599	0.00913094	0.00149489	0.00953497	8.08048e-05	8.08048e-05	0.00719163	0.00848451	0	0.00387863	0.00359581	0.00553513	0.00307058	0.000242414	0.00016161	0.000565634	0.00016161	0.00274736	0	4.04024e-05	0.00242414	0.000363622	0	0	0	0.000888853	0.000606036	0.00226253	0.0016969	0	0.000242414	4.04024e-05	8.08048e-05	8.08048e-05	8.08048e-05
ZWY18	0.242616	0.0977738	0.12149	0.128924	0.083431	0.0751081	0.0817745	0.000444426	0.0342208	0.0145045	0.000888853	0.0106258	0.0142621	0.0153529	0.00432306	0.00525231	0.00484829	0.00650479	0	0	0.0122419	0.000646439	0	0	0.0138984	0.00371702	0.00181811	0	0	0.000242414	0.000323219	0.000727243	0	0	0	0	0.000121207	0.000808048	0	0.00016161	4.04024e-05	0	0.0050099	0	0	0.000929255	8.08048e-05	0.000121207	0.000121207
ZWY19	0.138095	0.188033	0.105854	0.102905	0.0361602	0.0209688	0.0288069	0.00589875	0.0303422	0.0247667	0.178134	0.0183023	0.00533312	0.0389479	0.00246455	0.00719163	0.00682801	0.0050503	8.08048e-05	0.000686841	0.003313	0.00545433	0.000363622	0	0.0106662	0.00181811	0.00355541	0.00371702	0	0.000848451	0.000121207	0.00145449	0.000686841	0	0.000121207	0.000686841	0	0.00016161	0	0.00157569	0.00149489	0.00101006	0.000202012	0	0.000202012	0.000282817	0.000242414	0.000404024	0.000767646
ZWY20	0.198497	0.115793	0.174942	0.0781787	0.0897337	0.121005	0.103551	0.00278777	0.0294938	0.0114339	0.00282817	0.00412105	0.00949457	0.00529272	0.0049695	0.00206052	0.000121207	0.00941376	0	0.000323219	0.00282817	0.00779766	0.000848451	0.00185851	0.00129288	0.00254535	0.00121207	0	0.000242414	0.000282817	0.00016161	0.000808048	0.000606036	0.000646439	0	8.08048e-05	0	0.000121207	0	0	0.000282817	0.00177771	8.08048e-05	0	0	0	0.000121207	4.04024e-05	0.000202012
ZWY21	0.245768	0.106703	0.0690881	0.128358	0.086744	0.0469476	0.0360794	0.0292109	0.0220597	0.0349481	0.00270696	0.0256555	0.00816129	0.0330088	0.00917135	0.000525231	0.0104642	0.0155145	0.00424225	0.0120803	0.00323219	0.00363622	0.00525231	0.000565634	0.00965618	0.00133328	0.00298978	0.00662599	0.000121207	0.000444426	0.000202012	0.00105046	0	0	0	0	0	0	0	4.04024e-05	0	0.000404024	0.000121207	0	0	0.000323219	0.000525231	0.000202012	0
ZWY22	0.223062	0.285443	0.0684417	0.056523	0.0436346	0.037453	0.0500182	0.00488869	0.0458163	0.0263424	0.0468668	0.00941376	0.0128076	0.00759565	0.00820169	0.0112319	0.00460587	0.00727243	0.000606036	0.00129288	0.00856531	0.00399984	0.00771686	0.00371702	0.0016161	0.000929255	0.000606036	0.00226253	0	0.000606036	0.00016161	0.00177771	8.08048e-05	8.08048e-05	0	8.08048e-05	0.000363622	8.08048e-05	0	0	0.00016161	0.000848451	0.000727243	0	8.08048e-05	0	0.00016161	0.000565634	4.04024e-05
ZWY23	0.163428	0.231627	0.145166	0.105289	0.0513919	0.0450083	0.0336148	0	0.0359581	0.0665428	0	0.013858	0.0067876	0.00408064	0.0156357	0.00989859	0	0.00707042	0	8.08048e-05	0.00892893	0.00379783	0	0	0.00391903	0.00476748	0.00654519	0	0	0.000444426	0	0.000969658	0	0	0	0	0	0.000121207	0	0	0.000606036	0.000363622	0.000848451	0	0	0	0.000282817	0.000404024	0
ZWY24	0.178255	0.113733	0.129449	0.0813704	0.0530888	0.10642	0.0781383	0	0.0617753	0.0503414	0	0.0109895	0.0141408	0.00941376	0.027312	0.0254939	0.00125247	0.0115147	0.000484829	0.000606036	0.00363622	0.0033534	0	0.00880772	0.00246455	0.0017373	0.0016565	0	0	0.000404024	0	0.000969658	0	4.04024e-05	0.000242414	0	0	0.000242414	0	0	0.000404024	0.00141408	0.000363622	0	8.08048e-05	8.08048e-05	0.000444426	4.04024e-05	0
ZWY25	0.261161	0.0870672	0.184154	0.100238	0.0829057	0.0690477	0.0157973	0	0.0505434	0.0126056	0.000202012	0.0517959	0.0132924	0.00238374	0.00185851	0.0202416	0	0.0131712	0	0.00016161	0.00533312	0.00351501	0	0	0.00242414	0.00109087	0.00197972	0	0	0.000727243	0	0.00197972	0	0	0	0	0	0	0	0	0.000323219	0.00347461	0.000404024	0	0	0	0.000565634	0	0
ZWY26	0.0760373	0.150863	0.0747445	0.0611692	0.00723203	0.0300998	0.0107874	0.00278777	0.0147873	0.0117571	0.00973698	0.0143833	0.00751485	0.00517151	0.00125247	0.000121207	0.199628	0.00226253	0.0966022	0.0207668	0.00424225	0.0033534	0.00662599	0.00246455	8.08048e-05	0.000121207	0.000686841	0.0257363	0.00016161	0	0.000929255	0.000363622	8.08048e-05	0.00016161	0.00113127	0.00016161	0.0172114	0.000121207	0	0.00395944	0.00105046	0.00157569	0.000242414	0.000202012	0.000121207	0.00379783	0.000767646	0.000484829	0.00311099
ZWY27	0.206497	0.104198	0.205163	0.11644	0.0298574	0.0352713	0.0551089	0.00549473	0.0254535	0.0442406	0.00367662	0.0145449	0.00767646	0.0356349	0.0129288	0.00359581	0.00391903	0.00448467	0	0.000767646	0.0049695	0.00937336	0	0.00234334	0.0016969	0.00294938	0.00270696	0.00771686	0	0.003313	0.000727243	0.00016161	4.04024e-05	4.04024e-05	0.000363622	0.000242414	0.000646439	0.000121207	0	0.000404024	0.00153529	0.00153529	0.000282817	0.00016161	0.000323219	0.000202012	0.0109895	0.000404024	0.000404024
ZWY28	0.145247	0.0564826	0.161892	0.0776938	0.0185447	0.0204436	0.0309482	0.179508	0.0174942	0.0311503	0.0402408	0.00824209	0.00436346	0.0170902	0.0190699	0.0050907	0.0718355	0.0033534	0.00222213	0.0135752	0.00412105	0.00521191	4.04024e-05	0.00206052	0.000808048	0.00371702	0.00105046	0.00408064	0.000404024	0.00230294	0.0050099	0.000242414	0.00016161	0	0.000727243	0.000363622	0.00149489	0.000121207	0	0.00157569	0.000808048	0.000808048	0.000282817	0.000323219	0.000484829	0.00101006	0.00315139	0.00246455	0.00145449
ZWY29	0.258454	0.0958749	0.191629	0.086744	0.0205244	0.0304634	0.0403216	0.0161206	0.0300594	0.0372106	0.0210497	0.0476344	0.00872692	0.0242818	0.0117167	0.00767646	0.0135348	0.00549473	8.08048e-05	0.00016161	0.00278777	0.00783807	8.08048e-05	0.00294938	0.000727243	0.00121207	0.000808048	0.000282817	0.0016161	0.0034342	0.00016161	0.00197972	0	0	4.04024e-05	0.000484829	0.000121207	4.04024e-05	0	0.00254535	0.00193932	0.00214133	0.000282817	0	4.04024e-05	0	0.00557553	0.000363622	0.000323219
ZWY30	0.204153	0.11644	0.213446	0.0971274	0.0307462	0.0353925	0.0488465	0.000121207	0.0277161	0.0686437	0.00145449	0.0173326	0.00795927	0.0261404	0.0168074	0.00682801	0.00779766	0.00573714	0.000363622	0.00125247	0.00492909	0.00933296	0.000929255	0.00290897	0.00193932	0.00210093	0.00250495	0.000565634	0.000121207	0.00315139	0.000282817	0.00181811	0	0	0.000282817	4.04024e-05	0	0.000202012	0	0.000242414	0.00274736	0.00197972	0.00129288	0	0.00016161	0.000202012	0.00727243	8.08048e-05	4.04024e-05
ZWY31	0.165125	0.0770474	0.176316	0.0896529	0.0261404	0.0289281	0.0370894	0.111309	0.0220193	0.0348673	0.0300594	0.0132924	0.00606036	0.0296554	0.016565	0.00735324	0.0103834	0.00492909	0.00638358	0.00719163	0.00436346	0.00779766	0.0345845	0.0016969	0.00367662	0.00307058	0.000888853	0.0130096	8.08048e-05	0.00298978	4.04024e-05	0.000525231	8.08048e-05	8.08048e-05	0	0.00016161	0.000121207	0.00016161	0	0.000848451	0.00153529	0.00133328	4.04024e-05	0	8.08048e-05	0	0.00828249	0.000121207	8.08048e-05
ZWY32	0.182013	0.122136	0.126177	0.0858147	0.02711	0.0382611	0.0261808	0.0663004	0.0245243	0.00763606	0.0317967	0.00565634	0.0101814	0.010343	0.00218173	0.000363622	0.0683609	0.0066664	0.022787	0.0157569	0.00638358	0.0033938	0.0164438	0.00016161	0.0016969	0.00105046	0.00258575	0.00622197	0.00121207	0.00129288	0.00278777	0.000404024	0.0050907	0.00359581	0.00125247	0.00250495	0.00258575	0	0.000202012	0.0017373	0.00117167	0.00109087	0.000808048	0.00872692	8.08048e-05	0.000242414	0.00109087	0.000202012	0.00197972
ZWY33	0.200638	0.176559	0.176235	0.0999152	0.0364834	0.037453	0.0455335	0.0189487	0.0260596	0.0277161	0.0228274	0.0111915	0.00985819	0.0324835	0.00876732	0.00242414	0.00383823	0.00525231	0.0017373	0.00113127	0.00953497	0.0049695	0.000444426	0.000242414	0.0110703	0.00141408	0.00432306	0.00109087	0.000323219	0.0016969	4.04024e-05	0.00193932	0	0	0.000121207	0.000323219	0.000242414	0.000121207	0	0.000484829	0.000484829	0.00137368	0.000282817	0	8.08048e-05	0	0.000888853	0.000121207	0.000282817
ZWY34	0.21389	0.126177	0.211426	0.0880772	0.0593511	0.0305038	0.0433922	0.000525231	0.0275948	0.0352309	0.00755525	0.0399176	0.0116359	0.0195548	0.0242414	0.00290897	0.00424225	0.00347461	0.00016161	4.04024e-05	0.00896933	0.00820169	0	0.000202012	0.0114339	0.00157569	0.00157569	0.000242414	4.04024e-05	0.00141408	0	0.000929255	0	0	0	4.04024e-05	0	0.000323219	0	0.000686841	0.000888853	0.000767646	0	0	0	0	0.000848451	0.000848451	0.000121207
ZWY35	0.195426	0.210577	0.230617	0.0693305	0.0527251	0.0477556	0.0303422	0.000484829	0.0270292	0.0357561	0.00286857	0.00367662	0.012848	0.0148277	0.0195144	0.00206052	0.000767646	0.00444426	0.000202012	4.04024e-05	0.00464628	0.00989859	0	0.00016161	0.00355541	0.00125247	0.00117167	8.08048e-05	0.00016161	0.00137368	4.04024e-05	0	0	0	0.000202012	0.00125247	0.00193932	0.000525231	0	0.00133328	0.000888853	0.000484829	0.000363622	0.000242414	0.000363622	0	0	0.000323219	0.000565634
ZWY36	0.208396	0.156883	0.189285	0.105571	0.0370894	0.0417761	0.0445639	0.00274736	0.0331704	0.0393923	0.00646439	0.0149893	0.0105046	0.0368066	0.0152317	0.00181811	0.000767646	0.00719163	0.000363622	0	0.00925215	0.00408064	0.000242414	0.000404024	0.0148277	0.000969658	0.00121207	0	0	0.00181811	0	0.000808048	0	0	0	0.000242414	0	0.000202012	0	0.00016161	0.0016161	0.00101006	0.000121207	0	0	8.08048e-05	0.00185851	0	4.04024e-05
ZWY37	0.189689	0.147307	0.0958749	0.103188	0.00565634	0.00630278	0.0314331	0.0326451	0.0318775	0.0147065	0.0305038	0.0286049	0.00408064	0.00735324	0.0135348	0.0714315	0.0137772	0.00399984	8.08048e-05	0.000767646	0.00949457	0.000767646	0.00121207	0.0155549	0.000484829	0.00141408	0.000323219	0	0.000444426	0.000646439	0.00101006	0.00121207	0.000242414	0	0.000848451	0.000282817	0.010545	4.04024e-05	0.0271504	0.00420185	0.000282817	0.000525231	0.000242414	0.000565634	0.000606036	0.000282817	0.000848451	0.00246455	0.00690881
ZWY38	0.180558	0.149853	0.148721	0.101046	0.0212517	0.0364026	0.0363622	0.101652	0.0222617	0.0232314	0.0504222	0.00739364	0.00896933	0.0128884	0.00387863	0.00290897	0.0125247	0.00569674	0.00101006	0.00137368	0.00929255	0.00246455	0.000202012	0.000323219	0.00157569	0.000808048	0.00129288	0.00101006	0.00016161	0.00141408	0.000404024	0	0	0.000121207	0.00117167	0.000323219	0.003313	0	0	0.00141408	0.000565634	0.00197972	0.000121207	0.000121207	0	0.000323219	0.000727243	0.00125247	0.00303018
ZWY39	0.222092	0.152559	0.152883	0.149933	0.0222617	0.0729263	0.0406448	8.08048e-05	0.0406044	0.0175346	0	0.0192719	0.0138176	0.00957537	0.00347461	0.00808048	0.000363622	0.0145045	0.000969658	0.000565634	0.0122823	0.00278777	0.000202012	0.000888853	0.00214133	0.000929255	0.000727243	0	8.08048e-05	0.00254535	0	0.00117167	0	0	0	0	0	0	0	0	0.000484829	0.00197972	0.000202012	4.04024e-05	0	0	0.0153933	0.000282817	0
ZWY40	0.258818	0.0720375	0.172155	0.112763	0.0432306	0.0137772	0.033938	0.0084037	0.0221809	0.0311503	0.0761181	0.0261404	0.0124439	0.00759565	0.0155953	0.00383823	0.0132924	0.00828249	0.000888853	0.000363622	0.0113127	0.00428266	8.08048e-05	0.000444426	0.0033938	0.00557553	0.000929255	0.000888853	0.000121207	0.00157569	0.00133328	0.000808048	0.000202012	0.00121207	0.00153529	0.00193932	0.00226253	0.000202012	0	0.000808048	0.00149489	0.00113127	0.000808048	0.00016161	0.00105046	0.000646439	0.000444426	0.00137368	0.000121207
ZWY41	0.173771	0.107753	0.125894	0.128156	0.0354329	0.0193124	0.0443214	0.0202416	0.0299382	0.0254939	0.0150701	0.0530484	0.00618157	0.00662599	0.0110299	0.000646439	0.0258979	0.00557553	0.00577754	0.0147873	0.0162014	0.00408064	0.00282817	0	0.00149489	0.00436346	0.00145449	0.00222213	0.00153529	0.00262616	0.00642398	0.000686841	0.00145449	0.00282817	0.0109895	0.00541392	0.000404024	0.000121207	0	0.00266656	0.00181811	0.00133328	0.00569674	0.0017373	0.00775726	0.000686841	0.00294938	0.00149489	0.000646439
ZWY42	0.181366	0.105895	0.123793	0.121652	0.0462204	0.0176559	0.0425437	0.0102622	0.033938	0.0337764	0.0183427	0.0212113	0.00650479	0.00860571	0.0124439	0.00294938	0.0232718	0.00642398	0.0067876	0.0199184	0.0199992	0.00347461	0.00189891	0	0.0033938	0.0050503	0.00121207	0.00638358	0.000565634	0.00193932	0.00492909	0.00016161	4.04024e-05	0.000323219	0.00456547	0	0.00367662	0.000444426	0	0.00387863	0.0016969	0.00230294	0.00218173	0.000121207	0.00230294	0.00387863	0.00367662	0.00254535	0.00214133
ZWY43	0.227506	0.201164	0.121813	0.0802392	0.0569674	0.0541796	0.0505838	0.00141408	0.0306654	0.0349077	0.000686841	0.0290897	0.00739364	0.00521191	0.0115551	0.00113127	0.00375742	0.00597956	0.000404024	0.000969658	0.00913094	0.00533312	0	0.00206052	0.00529272	0.0050503	0.00521191	0.00113127	8.08048e-05	0.0016969	0.00177771	0.00177771	0.000202012	0.000242414	0.0016161	8.08048e-05	0	0.000202012	4.04024e-05	0.000686841	0.00125247	0.00210093	0.00214133	0	0.0016565	0.00133328	0.00323219	0.000727243	0.000282817
ZWY44	0.195588	0.177165	0.0789059	0.0688053	0.0167266	0.0537756	0.0495334	0.0402004	0.0356349	0.0504222	0.125409	0.0240798	0.00743404	0.0033938	0.0161206	0.0033534	0.00016161	0.00149489	0	0	0.00149489	0.00202012	0	0	0.00682801	0.00868652	0.00351501	0	0.00270696	0.00121207	0	0.00371702	0	0	0	0	0	0.00105046	0.000444426	0.000363622	0.00133328	0.000444426	0	0	8.08048e-05	0	0	0.000121207	0
ZWY45	0.208921	0.174781	0.0925619	0.0690881	0.0147469	0.04618	0.0615329	0.0336956	0.0437962	0.0324431	0.0900974	0.0418569	0.00622197	0.00282817	0.0243222	0.00189891	0.000121207	0.00274736	0	0	0.00149489	0.0016565	0	0	0.00743404	0.00905014	0.00399984	8.08048e-05	0.000767646	0.00137368	0	0.00391903	4.04024e-05	0	0	0	0	0.000929255	0.000202012	0.00016161	0.000888853	0.000444426	0.000282817	0	0	4.04024e-05	8.08048e-05	0.000202012	0
ZWY46	0.173205	0.142378	0.147832	0.0758353	0.128722	0.112117	0.0425033	4.04024e-05	0.032928	0.0245243	0	0.0103026	0.00480789	0.0209688	0.0049695	0.00125247	0.00016161	0.0111511	0.000121207	0.000242414	0.0084037	0.00319179	0	0.00105046	0.0181811	0.00452507	0.00254535	0	4.04024e-05	0.00101006	0	0.000444426	0	0	0	0	0	4.04024e-05	0	0	0.00230294	0.00157569	0	0	4.04024e-05	0	0.00315139	0.000646439	0
ZWY47	0.17967	0.143752	0.153085	0.0888853	0.037251	0.0844814	0.043271	0	0.0539776	0.0486849	0	0.0141812	0.0130096	0.00973698	0.0532908	0.0191507	0.000525231	0.00448467	0	0	0.00290897	0.00492909	0	0.00109087	0.0143833	0.00759565	0.00290897	0	0	0.00149489	8.08048e-05	0.00125247	0	0	0.000282817	0	0	0.00185851	0	0	0.000565634	0.000525231	0.000525231	0	0	4.04024e-05	0.000202012	0.000282817	0
ZWY48	0.169044	0.155388	0.196841	0.0916731	0.0236758	0.0457355	0.0322007	4.04024e-05	0.0377358	0.0362814	0.000121207	0.0179387	0.00981779	0.0390691	0.00468668	0.00177771	0.0210901	0.00622197	0.00387863	4.04024e-05	0.00149489	0.00408064	0	0.0033938	0.00593915	0.0050099	0.003313	0.000121207	0.000363622	0.00129288	0.00222213	0.000404024	0.000808048	0.000727243	0.0034342	0.000363622	0.00137368	0	0	0.000929255	0.000646439	0.0179791	0.00472708	0.000202012	0.000565634	0.00743404	0.000767646	0.0016565	0.00133328
ZWY49	0.207022	0.12654	0.162781	0.0871884	0.0631894	0.090057	0.0595127	0	0.0421801	0.0168882	0.000484829	0.0298978	0.0164842	0.0228274	0.0191911	0.000646439	0.000121207	0.0109087	0	0	0.00214133	0.017171	0	0.000808048	0.00145449	0.00436346	0.00141408	0	0	0.00121207	0	0.000525231	8.08048e-05	0	0	0	0.000767646	0.000646439	0	8.08048e-05	0.000646439	0.000323219	0.000202012	8.08048e-05	4.04024e-05	0.00016161	0.0016969	0.000202012	0.000121207
ZWY50	0.211668	0.113046	0.260596	0.118985	0.0457355	0.0557957	0.0484425	0.00016161	0.0222617	0.0117571	0	0.0146257	0.0108278	0.0108278	0.0191507	0.000888853	0.000484829	0.00618157	0.000929255	0.000242414	0.00222213	0.00852491	8.08048e-05	0.00189891	0.00464628	0.00218173	0.000969658	0	0	0.00206052	0.000484829	0.000565634	8.08048e-05	0	0.000565634	0.000121207	0.000565634	0	0	0.000242414	0.00129288	0.000727243	0	0.00210093	0	0	0.00238374	0.000484829	0.00117167
ZWY51	0.206578	0.124682	0.165165	0.0885621	0.067068	0.0831482	0.0530484	0	0.0520787	0.0143833	0	0.0141812	0.0205244	0.0262212	0.0228274	0.00189891	0.00274736	0.00937336	0.000363622	0	0.00193932	0.0114339	0	0.000565634	0.00189891	0.00723203	0.00189891	0	0	0.00141408	0.000444426	0.000404024	0	0.000282817	0.000848451	8.08048e-05	0.00016161	0.000282817	0	0.000202012	0.000444426	0.000969658	8.08048e-05	0	0.00016161	0.000727243	0.0017373	0.000404024	0
ZWY52	0.201285	0.130661	0.17575	0.0810472	0.0751889	0.0830269	0.0540584	0.00016161	0.043473	0.0232718	0	0.0143025	0.0182619	0.020282	0.0193932	0.0050099	0.00125247	0.00577754	0.00016161	0.000202012	0.00218173	0.0122823	0	0.000202012	0.00137368	0.00775726	0.00185851	8.08048e-05	0	0.00153529	0.000404024	0.00016161	0	8.08048e-05	0.000242414	4.04024e-05	0.000323219	0.000767646	0	0.000767646	0.000323219	0.000606036	4.04024e-05	0	8.08048e-05	0.00125247	0.000969658	0.000121207	0.000525231
ZWY53	0.302776	0.0545028	0.172155	0.106622	0.0667448	0.0590683	0.0555937	0	0.0271908	0.0138176	0	0.00929255	0.0115955	0.0226253	0.00799968	0.00290897	0	0.00468668	4.04024e-05	0	0.00630278	0.00921175	0	0.000242414	0.0156357	0.0280393	0.00303018	0	0	0.0016969	0	0.00101006	0	0	0	0	0	0	0	0	0.000767646	0.00109087	0.000323219	0	0	0	0.000242414	0	0
ZWY54	0.202537	0.118662	0.204396	0.119228	0.0559573	0.060038	0.0488061	0	0.0263424	0.0197972	0	0.0118379	0.0141812	0.0253323	0.0463012	0.00105046	0	0.00436346	0.000727243	0.000323219	0.00290897	0.00791887	0	0.00290897	0.00468668	0.00371702	0.0016161	0	0	0.00202012	0.00016161	0.000888853	0	0	0	0	0.000121207	0	0	8.08048e-05	0.000323219	0.000404024	8.08048e-05	0	0	0	0.00153529	0	0
ZWY55	0.16068	0.186619	0.19575	0.0625429	0.0294534	0.101168	0.0234334	0.000484829	0.0679164	0.0295746	0.00189891	0.0166862	0.0240394	0.00476748	0.0220193	0.000242414	0.000888853	0.00298978	0.000404024	0	0.00270696	0.00909054	8.08048e-05	0.0126056	0.000565634	0.00816129	0.00214133	0	0.000686841	0.000767646	0.00193932	0.00319179	0.000282817	0	0.000282817	4.04024e-05	0.00016161	0.000444426	0	0.000444426	0.000525231	4.04024e-05	0.00016161	4.04024e-05	0.000282817	0.00105046	0	0.0017373	0.000404024
ZWY56	0.206093	0.125651	0.172478	0.0836734	0.0399176	0.077209	0.0304634	0	0.0616137	0.0314331	4.04024e-05	0.0169286	0.0259383	0.00868652	0.0346249	0.00109087	0.00109087	0.003313	0	0	0.00416145	0.0115955	0	0.00852491	0.00185851	0.020282	0.00420185	0	0	0.000323219	0.000808048	0.00452507	0	0	4.04024e-05	0	0	0.000767646	0	0.000282817	0.000202012	0.000282817	8.08048e-05	0	0.000202012	0.00105046	0	0.00157569	8.08048e-05
ZWY57	0.161367	0.266009	0.151267	0.105248	0.0201608	0.044079	0.0362814	0	0.0419781	0.0640782	0	0.023191	0.00549473	0.0127672	0.00779766	0.00549473	0	0.00521191	0	0	0.00315139	0.00440386	0	0.000404024	0.0121207	0.00189891	0.0033534	0	0	0.000929255	0	0.00266656	0	0	0	0	0	0.00016161	0	0	0.000565634	0.000727243	0.000202012	0	0	8.08048e-05	0.000525231	8.08048e-05	0
ZWY58	0.190497	0.24795	0.185689	0.0977738	0.0192315	0.0544624	0.0181407	0.000646439	0.0313523	0.0343016	0.00222213	0.00355541	0.0115551	0.00383823	0.0203224	0.000525231	0.000888853	0.00424225	0	0	0.00363622	0.00703002	0	0.00888853	0.000727243	0.00282817	0.0016969	0	4.04024e-05	0.000404024	0.00129288	0.000848451	0.000444426	0.000121207	0.000929255	0	0.00428266	0.000363622	8.08048e-05	0.00181811	0.000242414	0.000646439	0.000242414	0	0.000363622	0.00129288	4.04024e-05	0.00121207	0.003313
ZWY59	0.187992	0.204153	0.179952	0.121652	0.0186659	0.0661387	0.0332512	0.000888853	0.0347461	0.0542604	0.000565634	0.0104642	0.0084441	0.00557553	0.0199184	0.00379783	0.000404024	0.00452507	0	0	0.00682801	0.00476748	0	0.0104238	0.00133328	0.00379783	0.00234334	0	0	0.00109087	0	0.00395944	4.04024e-05	8.08048e-05	0	8.08048e-05	4.04024e-05	0.000404024	0	0	0.000525231	0.00129288	4.04024e-05	0	0	0	0.000282817	0	0
ZWY60	0.117288	0.412347	0.0841986	0.0735728	0.00743404	0.0156357	0.0127672	0.0159185	0.0218981	0.02711	0.0195144	0.0156357	0.00408064	0.00218173	0.00125247	0.00464628	0.00771686	0.00298978	8.08048e-05	0.00016161	0.000565634	0.0017373	0.0176154	0.00492909	0.00185851	0.00105046	0.00101006	0.000202012	0.00145449	0.000686841	0.00412105	0.00262616	0.000727243	0.00117167	0.000888853	0.00715123	0.00573714	0	0.000121207	0.00444426	0.0016565	0.0016969	0.000565634	0	4.04024e-05	0.00197972	0.000727243	0.00222213	0.00553513
ZWY61	0.166862	0.160196	0.351178	0.0731284	0.0262212	0.0416549	0.0262212	0	0.0283221	0.0161206	0.000404024	0.0267868	0.00961577	0.00262616	0.010545	0.00747445	0.000888853	0.00662599	8.08048e-05	0.00016161	0.00197972	0.00541392	0	0.0033938	0.0033938	0.00303018	0.00222213	0	0	0.00258575	4.04024e-05	0.00359581	0	0	0.000121207	0	0	8.08048e-05	8.08048e-05	0	0.000525231	0.00105046	0.00234334	0	0.000121207	8.08048e-05	0.00294938	0.000484829	0
ZWY62	0.158054	0.115995	0.131631	0.0900974	0.0739364	0.0184235	0.0183831	0.0350693	0.0201204	0.0452507	0.0251303	0.0033534	0.00985819	0	0.0033534	0.00577754	0.0441598	0.00816129	0.00791887	0.00561593	0.00125247	0.00266656	0.000121207	0.00016161	0.0016565	0.00153529	0.000404024	0.00109087	0.00149489	0.000727243	0.00747445	0.000686841	0.000484829	0.0152721	0.00804008	0.0155549	0.000929255	0.00109087	0	0.00545433	0.00351501	0.00367662	4.04024e-05	0.00270696	0.0159185	0.00016161	0.000282817	0.0156357	0.00016161
ZWY63	0.17167	0.0860571	0.185366	0.124843	0.0954709	0.0292513	0.0277969	0.0180195	0.0209284	0.0526443	0.0140196	0.0255343	0.0148681	0.00185851	0.00719163	0.0220597	0.0109895	0.00775726	0.000565634	0.000646439	0.00153529	0.00359581	0	0.000121207	0.00727243	0.00246455	0.000686841	0.000808048	8.08048e-05	0.000686841	0.000606036	0.00452507	0.00016161	0	0.00125247	0.000727243	0.000121207	0.000646439	0	0.000363622	0.00355541	0.00569674	0.00016161	4.04024e-05	0.000323219	0.000242414	0.000929255	0.000969658	0.000444426
ZWY64	0.170054	0.238374	0.151832	0.108965	0.0262212	0.0429478	0.0394328	0	0.0416549	0.053614	8.08048e-05	0.0193528	0.0067876	0.0157569	0.0115147	0.0173326	0.000525231	0.00585835	4.04024e-05	0	0.00303018	0.0050907	0	0.000646439	0.0049695	0.00323219	0.00315139	0	0	0.000565634	0	0.00379783	0	0	0.000121207	0	0	0.000929255	0	0	0.000888853	0.000444426	0.000606036	0	0	0	0.000404024	0.000202012	0
ZWY65	0.240879	0.153489	0.155145	0.0759969	0.0336148	0.0617349	0.0566846	0	0.0390691	0.0323219	0	0.0143025	0.0084441	0.0280393	0.0230294	0.0180599	0.000404024	0.00488869	0	0	0.00456547	0.0101814	0	0.000484829	0.0107874	0.0016161	0.00323219	0	0	0.00117167	0	0.00569674	0	0	0	0	0	0	0	0	0.000646439	0.000646439	0.000525231	0	0	8.08048e-05	0.000404024	4.04024e-05	0
ZWY66	0.212355	0.0886429	0.143429	0.123187	0.0851683	0.0542604	0.043069	8.08048e-05	0.0321199	0.0561593	4.04024e-05	0.0162014	0.0175346	0.00307058	0.0066664	0.0166862	0.00016161	0.0100198	0.0105046	0.00585835	0.00412105	0.00399984	0	0.000323219	0.00961577	0.00254535	0.00149489	0.000767646	0	0.000606036	8.08048e-05	0.00117167	0	0.000282817	0	0	0	0.00250495	0	8.08048e-05	0.00185851	0.00561593	8.08048e-05	0	0	0	0.00226253	0.000282817	8.08048e-05
ZWY67	0.215102	0.122743	0.178659	0.0880772	0.0280393	0.0529676	0.0558361	0	0.0260596	0.0304634	0	0.0213729	0.00472708	0.0336552	0.0178175	0.0154337	0.000202012	0.0083229	0	0	0.00395944	0.00957537	0	0.00222213	0.0448467	0.0016161	0.0115147	0	0	0.00133328	0	0.00759565	0	0	0	0	0	8.08048e-05	0	0	0.000525231	0.00141408	0.000242414	0	0	0	0.000484829	0	8.08048e-05
ZWY68	0.178942	0.16363	0.223223	0.117127	0.0430286	0.0603612	0.0612905	0	0.0267868	0.0439174	0.000202012	0.0033534	0.00597956	0.000929255	0.0314735	0.00359581	0	0.00416145	0	0	0.00278777	0.0049695	0.000121207	0.00408064	0.00218173	0.00109087	0.00492909	0	0	0.000202012	0	0.00125247	0	0	0	0	0	0.000282817	0	0	0.000606036	0.000727243	0.00016161	0	0	0	0	0	0
ZWY_100	0.136399	0.175589	0.159024	0.111834	0.0429074	0.100319	0.0215345	8.08048e-05	0.033938	0.0393923	0	0.00880772	0.0344229	0.0264232	0.00900974	0.0176963	0.000565634	0.0122419	0.000121207	0.000242414	0.0151509	0.0103834	0	0.000404024	0.00206052	0.0113935	0.00294938	0	0	0.000444426	0	0.000525231	0	0	0	0	0	0.0067876	0	0	8.08048e-05	8.08048e-05	0	0	0	0.00016161	0.000363622	0	0
ZWY_101	0.136601	0.162135	0.135792	0.125692	0.0330088	0.0816533	0.017575	0	0.0270292	0.0394732	0	0.00816129	0.0372106	0.0713507	0.0127268	0.0398368	0	0.00937336	0	0	0.0141408	0.00703002	0	0.000646439	0.00238374	0.0117571	0.00250495	0	0	0.000404024	0	0.000282817	0	0	0	0	0	0.00561593	0	0	0.000202012	0.000121207	4.04024e-05	0	0	0	0.000323219	0	0
ZWY_102	0.154176	0.259545	0.0810472	0.144964	0.0379379	0.0695729	0.0146257	0.00016161	0.0374126	0.0386247	0.000444426	0.00218173	0.0628661	0.00476748	0.0140196	0.00529272	0.000363622	0.0187871	0	0	0.00391903	0.00456547	0.000242414	0.000767646	8.08048e-05	0.0146257	0.0033534	0	0	0.000646439	0	0.000121207	8.08048e-05	0	0	0	8.08048e-05	0.000727243	0	0	0.000202012	0	0.000242414	0	0	0	8.08048e-05	0	0.000121207
ZWY_103	0.156155	0.145651	0.152964	0.118581	0.0347865	0.076603	0.0244839	0	0.0388267	0.0396348	0	0.00896933	0.0399176	0.0191103	0.0139388	0.0418165	0	0.0111511	0	0	0.0159994	0.010141	0	0.000646439	0.000848451	0.0141812	0.00226253	0	0	0.000565634	8.08048e-05	0.000686841	0.000121207	0	0	0	0	0.00654519	0	0	0.000202012	8.08048e-05	0	0	0	0	0.000323219	0	8.08048e-05
ZWY_104	0.149772	0.236799	0.0739768	0.14052	0.0349481	0.0991475	0.0156357	0	0.0472708	0.0453719	0	0.00880772	0.0445639	0.0111511	0.0113127	0.0218577	0	0.0172518	0	0	0.00492909	0.00468668	0	0.00250495	0.00016161	0.00824209	0.00250495	0	0	0.000808048	0	8.08048e-05	0	0	0	0	0	8.08048e-05	0	0	0.000282817	0	0.00016161	0	0	0	0.00016161	0	0
ZWY_105	0.191507	0.230981	0.117288	0.145489	0.0456951	0.0409276	0.0356753	0	0.0270292	0.0254939	0	0.00525231	0.0313119	0.0227466	0.0109491	0.0131308	0	0.0124439	0	0	0.0105046	0.00383823	0	0.000646439	0.00323219	0.00868652	0.00214133	0	0	0.000929255	0	0.00197972	0	0	0	0	0	0.000444426	0	0	0	0	4.04024e-05	0	0	0	0.000242414	0	0
ZWY_106	0.192962	0.155428	0.132803	0.217486	0.0195952	0.0342612	0.0259787	0	0.0290089	0.0685225	0	0.00294938	0.0515939	0.00561593	0.00795927	0.00226253	0	0.00828249	4.04024e-05	0	0.0115551	0.00262616	0	8.08048e-05	0.00303018	0.00553513	0.00238374	0	0	0.000484829	0	0.000282817	0	0	0	0	0	0.000848451	0	0	0.000404024	8.08048e-05	0	0	0	0	8.08048e-05	0	0
ZWY_107	0.174498	0.104117	0.229001	0.140035	0.0172922	0.0305038	0.0168074	0	0.0232718	0.0519979	0	0.0433114	0.0322815	0.0749061	0.00202012	0.0120803	0	0.00525231	0.000242414	0.000121207	0.00577754	0.00303018	0.000404024	0.000484829	0.00307058	0.0109895	0.00197972	0	0	0.000282817	0	0.00129288	0	0	0	0	0	0	0	0	0.000363622	8.08048e-05	0.000121207	0	0	0	0	0	0
ZWY_108	0.137813	0.225324	0.120116	0.156883	0.0143833	0.053816	0.0334532	0	0.0317563	0.0649671	0	0.0101006	0.033332	0.00961577	0.00395944	0.0549473	0	0.00791887	0	0	0.0121611	0.0016565	0	0.000242414	0.00529272	0.00238374	0.00311099	0	0	0.000888853	0	0.00193932	0	0	4.04024e-05	0	0	0.000969658	0	0	8.08048e-05	0	0.00016161	0	0	0	0.000323219	0	0
ZWY_109	0.182498	0.160317	0.23595	0.0986223	0.0155953	0.0553917	0.0194336	0	0.0265848	0.0529272	0	0.0218577	0.0261	0.047392	0.00113127	0.0143429	0	0.00747445	0	0	0.00723203	0.00371702	0	0.000767646	0.00294938	0.00597956	0.00274736	0	0	0.000444426	0	0.000565634	0	0	0	0	0	0.000242414	0	0	0.000404024	0.00016161	0.000121207	0	0	0	0	0	0
ZWY_110	0.153327	0.21381	0.0993091	0.147186	0.0188275	0.0571694	0.0393115	0	0.0315139	0.0764818	0	0.00852491	0.0358369	0.0355137	0.010141	0.0137772	0	0.0102218	0	0	0.0135348	0.00226253	0	0.000646439	0.010343	0.00444426	0.00153529	0	0	0.000484829	0	0.00129288	0	0	0	0	0	0.000929255	0	0	0.000242414	0.000242414	0	0	0	0	0.000242414	0	0
ZWY_111	0.156802	0.145812	0.130217	0.160115	0.0207668	0.050301	0.0295746	0	0.0536948	0.0412509	0	0.0205648	0.0379379	0.0640378	0.00282817	0.0433114	0	0.00614117	0	0	0.00549473	0.00250495	0	0	0.00311099	0.00626237	0.00226253	0	0	0.000484829	0	0.000121207	0	0	0	0	0	0.000484829	0	0	0.000525231	0	0	0	0	0	0	0	0
ZWY_112	0.18674	0.1486	0.100642	0.215668	0.0233122	0.0587047	0.0320391	0	0.0437558	0.0311099	0	0.003313	0.0639166	0.0164842	0.00642398	0.00707042	0	0.0123631	0	0	0.00452507	0.00363622	0	0	0.000404024	0.0147469	0.0032726	0	0	0.000606036	0	0	0	0	0	0	0	0.00197972	0	0	0.000686841	0	0	0	0	0	8.08048e-05	0	0
ZWY_113	0.162458	0.0976526	0.0766434	0.231991	0.0409276	0.0404832	0.0328472	0	0.05422	0.0681589	0	0.0202416	0.0546241	0.0547857	0.00278777	0.0130904	0	0.00783807	0	0	0.00541392	0.00234334	0	0	0.00307058	0.00682801	0.00206052	0	0	0.000282817	0	0.000323219	0	0	0	0	0	0.00137368	0	0	0.000888853	0	0	0	0	0	8.08048e-05	0	0
ZWY_114	0.16771	0.176357	0.224516	0.110622	0.0156761	0.0580987	0.0234334	0	0.0224637	0.0486445	0	0.0218577	0.0281605	0.0387863	0.00197972	0.0172922	0	0.00727243	0	0	0.0067068	0.00412105	0	0.000646439	0.00238374	0.0067876	0.00375742	0.00016161	0	0.000606036	0	0.00121207	0	0	0	0	4.04024e-05	8.08048e-05	0	0	0.000121207	8.08048e-05	0	0	0	0	8.08048e-05	0	0
ZWY_115	0.148479	0.226455	0.14557	0.1305	0.0172518	0.0292109	0.0270696	0	0.0354329	0.0364834	0	0.0184235	0.0313523	0.00876732	0.00274736	0.100966	0	0.00363622	0	0	0.0117571	0.00472708	0	0	0.00113127	0.00618157	0.00113127	0	0	0.00113127	0	0.000323219	0	0	0	8.08048e-05	0	0.000363622	0	0	8.08048e-05	0	0	0	0	0	0.00016161	0	0
ZWY_116	0.157893	0.161408	0.154135	0.176882	0.0269888	0.0246859	0.0186659	0	0.0268272	0.0769262	0	0.0182619	0.0338572	0.00642398	0.0050503	0.0601592	0	0.0109895	0	0	0.00925215	0.00391903	0	0	0.000686841	0.0112723	0.00153529	0	0	0.000686841	0	0.00109087	0	0	0	0	0	0	0	0	0.000363622	0	0	0	0	0	4.04024e-05	0	0
ZWY_117	0.0280797	0.0350693	0.0139792	0.0066664	0.0016161	0.000767646	0.0032726	0.266333	0.00270696	0.00294938	0.429235	0.0172114	0.00153529	4.04024e-05	0.00125247	0.00597956	0.000646439	0.000606036	8.08048e-05	0.00775726	0.000323219	0.000363622	0.0191507	0	0.000606036	0.000323219	0.000363622	0.00016161	0.0928447	0	0.017373	0.000242414	0.0195548	0.00541392	0.00254535	0.000525231	0	0.000202012	0.000121207	0.00129288	8.08048e-05	0	0	0	0.00210093	0	0	0	0
ZWY_118	0.00250495	0.00444426	0.000606036	0.00852491	0.000767646	0.000484829	0.00218173	0.132075	0.000646439	0.000484829	0.0360389	0.00290897	0.000282817	0	0	0	0.0139792	0.000121207	0.000525231	0.0373722	0	0	0.00476748	0	0	0.000282817	4.04024e-05	0	0.0457355	0	0.112844	0.000202012	0.165367	0.0722395	0.0652903	0.0408064	0.000848451	0.00226253	0.0103834	0.00771686	0.0152721	0	0	0.0219385	0.0264636	0.00016161	0	0.0256555	0.0102622
ZWY_119	0.0163226	0.0323623	0.00533312	0.0187467	0.00246455	0.00298978	0.00278777	0.326613	0.003313	0.00707042	0.0383823	0.00642398	0.00266656	0	0.00109087	0.0117975	0.00864612	0.00129288	0.00202012	0.139712	0.000888853	0.000121207	0.013252	0.00016161	0.000323219	0.00270696	0.000444426	0.000848451	0.0291705	0	0.0526443	0.000282817	0.0202416	0.0555129	0.00222213	0.0262616	0.000404024	0.00230294	0.0388671	0.0148277	0.0126864	8.08048e-05	0	0.00933296	0.0067068	0	0.000121207	0.003313	0.00355541
ZWY_120	0.0141812	0.0198376	0.00707042	0.0239182	0.00157569	0.0017373	0.00606036	0.295746	0.00448467	0.00185851	0.0431498	0.00618157	0.00242414	0.00529272	0.000848451	0	0.0149893	0.00177771	0.00230294	0.0298978	0.000282817	0	0.00787847	0.000323219	0.000444426	0.00529272	8.08048e-05	0.000323219	0.029817	0.000525231	0.0672296	4.04024e-05	0.0966022	0.0221001	0.0184639	0.0385439	0.00109087	0.00864612	0.00872692	0.0240394	0.00311099	8.08048e-05	0	0.0259787	0.0468264	0	0	0.0148681	0.00654519
ZWY_121	0.0250899	0.0239586	0.0138984	0.00812088	0.000323219	0.000808048	0.00145449	0.187629	0.00250495	0.00230294	0.0961173	0.0155549	0.0034342	0.000808048	0.000444426	0.0113127	0.0159185	0.00113127	0.00371702	0.0216961	0.00193932	0.000282817	0.00395944	0	8.08048e-05	0.00129288	8.08048e-05	0.000323219	0.0219385	0	0.117531	0.000242414	0.083431	0.0386651	0.0723607	0.033332	0.000282817	0.000121207	0.000606036	0.0332916	0.00533312	0.00016161	0	0.0492909	0.0115147	0	0	0.0172518	0.0184639
ZWY_122	0.0125651	0.0105854	0.0117571	0.0187063	0.000848451	0.00125247	0.000929255	0.756535	0.00488869	0.000929255	0.0126864	0.00408064	0.00101006	0.000121207	0	0.0117975	0.0034342	0.00133328	8.08048e-05	0.0527251	0.000929255	0.000484829	0.0236354	0	4.04024e-05	4.04024e-05	0.000121207	0	0.00783807	0.000323219	0.0122419	0	0.00525231	0.000565634	0.000686841	0.00157569	0.000121207	0.000323219	0.00391903	0.00472708	0.0154337	0.00016161	0	0.00226253	0.00105046	0	0	0.000242414	0.000282817
ZWY_123	0.0135348	0.026908	0.00452507	0.0137368	0.00153529	0.00177771	0.00266656	0.230779	0.00468668	0.00149489	0.0685629	0.00864612	0.00133328	0.00133328	0	8.08048e-05	0.0135752	0.000363622	0.00206052	0.123551	0.000121207	0.000121207	0.0157165	0	0.000363622	0.00181811	0.000363622	0.00016161	0.0212113	0.000323219	0.0587451	0.000484829	0.0338572	0.0851279	0.0818957	0.0291301	0	0.00210093	0.0199588	0.00581795	0.00274736	8.08048e-05	0	0.0349481	0.0252111	0	0	0.010343	0.000525231
ZWY_124	0.174054	0.0693709	0.15365	0.182498	0.00808048	0.013252	0.00682801	0.0192315	0.0328472	0.0147873	0.0248879	0.0237566	0.0083633	0.00921175	0.00569674	0.14957	0.0016565	0.0135348	0	0.000606036	0.0204436	0.00436346	0.0242818	0.000282817	0.00145449	0.00581795	0.00121207	0.000121207	0.000484829	0.000848451	0.000848451	0.000323219	0.00137368	0.000121207	0	0	0	0.00654519	0	0.00121207	0.000202012	0.000121207	0.00016161	8.08048e-05	0	0	0.000565634	0	0
ZWY_125	0.00909054	0.0117571	0.00658559	0.00622197	0.00193932	0.000242414	0.000727243	0.360713	0.00141408	0.000808048	0.0825825	0.0049695	0.000888853	8.08048e-05	0.000767646	0.0139792	0.00820169	0.000767646	0.0103834	0.134863	0.000565634	0	0.0396348	0.000121207	0.000929255	0.000727243	0.000404024	0.000808048	0.00379783	0.000121207	0.0414529	0.000363622	0.0324835	0.107672	0.0103026	0.020282	0.00016161	0	0.00448467	0.00799968	0.00262616	0	0	0.00739364	0.0067068	0	8.08048e-05	0.00933296	0.00464628
ZWY_126	0.192033	0.189689	0.142216	0.163307	0.0346249	0.0303422	0.0486041	0	0.0420185	0.0104642	0	0.0225849	0.0374934	0.0153529	0.0184235	0.00808048	0	0.0111107	0	0	0.0119995	0.00242414	0	0.00133328	0.000484829	0.00282817	0.00125247	0	0	0.000121207	0	0.003313	0	0	0	0	8.08048e-05	0	4.04024e-05	0	0.000363622	0	0.000202012	0	0	0	0	0	0
ZWY_127	0.14557	0.327138	0.119672	0.139994	0.0269888	0.0543816	0.0193932	0	0.0379783	0.0233122	0	0.00193932	0.0480789	0.00804008	0.0102218	0.00428266	0	0.00953497	0	0	0.00440386	0.00359581	8.08048e-05	0.000282817	0.000202012	0.00274736	0.00101006	8.08048e-05	0	0.000404024	0	0.000282817	0	0	0	0	0	0.000646439	0	0	0.000202012	0	0	0	0	0	0	0	0
ZWY_128	0.159913	0.137328	0.0973294	0.206012	0.0293726	0.0663004	0.0523615	8.08048e-05	0.0427053	0.0264636	0	0.0084037	0.0541796	0.0392711	0.0195952	0.0113127	0	0.0111511	0	0	0.00917135	0.00416145	0	4.04024e-05	0.00347461	0.00395944	0.00129288	0	0	0.000565634	0	0.000404024	0	0	0	0	0	0.000969658	0	0	0.000121207	0	0.000363622	0	0	0	0	0	0
ZWY_129	0.231869	0.0747445	0.154539	0.139914	0.0193124	0.0431902	0.0253323	8.08048e-05	0.0299382	0.0121207	0	0.023797	0.0229486	0.0153125	0.00929255	0.122177	0.00739364	0.00880772	0.00436346	0.000323219	0.00808048	0.00525231	0	0.000484829	0.00941376	0.0111107	0.00101006	8.08048e-05	0	0.00101006	4.04024e-05	0.000767646	0	0	0.00016161	0	0	0.000565634	0	0	8.08048e-05	8.08048e-05	0.000202012	0	4.04024e-05	0	0	0	0.000242414
ZWY_130	0.201891	0.101531	0.100158	0.177165	0.0591895	0.0296554	0.0142621	0.00642398	0.0337764	0.0155145	8.08048e-05	0.0243627	0.0203224	0.00383823	0.0067472	0.111713	0.000484829	0.0111511	0.0114743	0.00270696	0.0122419	0.00307058	0.00755525	0	0.000808048	0.00464628	0.00270696	0.0192315	0	0.00137368	0	0.000444426	0	0	0	0	0	0.000727243	0	8.08048e-05	0.000282817	0	0	0	0	0	8.08048e-05	0	0
ZWY_131	0.185689	0.0953901	0.0991071	0.21789	0.0554321	0.0517555	0.0472304	0	0.0328876	0.0203224	0	0.00989859	0.0266656	0.0607248	0.023393	0.0220597	0	0.016161	0	0	0.00880772	0.00379783	0	0	0.00513111	0.00355541	0.00113127	0	0	0.000646439	0	0.000646439	0	0	0	0	0	0.00193932	0	0	0.000282817	4.04024e-05	0.000202012	0.000121207	0	0	0.000121207	0	0
ZWY_132	0.237889	0.0416953	0.157165	0.236273	0.0315543	0.031029	0.0323623	0	0.0224233	0.0185447	0	0.0166862	0.0386247	0.0203628	0.0336552	0.0101006	0	0.00694921	0	0	0.0199184	0.00513111	0	0	0.00698962	0.0115551	0.0016161	0	0	0.000646439	0	0.000121207	0	0	0	0	0	0.000242414	0	0	0.000323219	0	0.000242414	0	0	0	0	8.08048e-05	0
ZWY_133	0.175629	0.112561	0.0919963	0.214092	0.0538968	0.0418569	0.027514	0	0.0375338	0.0155549	0	0.0225849	0.0545433	0.0117571	0.0187467	0.026504	0.000444426	0.0174942	0.00929255	0.00125247	0.0126864	0.00387863	0.000727243	0.000686841	0.0016161	0.0105854	0.00145449	0.0016969	0	0.000606036	0	0.000323219	0	0	0	0	0	0.00121207	0	0	0.000444426	0.000121207	0.000444426	0	0	0	0	0	0
ZWY_134	0.169771	0.130742	0.094178	0.187669	0.0866632	0.0319179	0.0330088	0	0.0427457	0.0229486	0	0.0128076	0.0322007	0.0501394	0.0145045	0.0312715	0	0.0135348	0	0	0.0032726	0.00420185	0	0.000282817	0.00860571	0.0034342	0.00202012	0	0	0.000565634	0	0.00109087	0	0	0	0	0	0.000282817	0.000242414	0	0.000242414	8.08048e-05	0.000202012	0	0	0	0	0	0
ZWY_135	0.166296	0.120642	0.0987839	0.131631	0.0664216	0.0496546	0.0493313	0	0.0628257	0.0102622	0	0.0334936	0.0242414	0.0307866	0.0521191	0.0192719	0.000323219	0.00650479	0	4.04024e-05	0.0275948	0.00541392	0	0.00117167	0.00795927	0.0083229	0.00193932	0	0	0.000606036	0.000323219	0.0016565	0.000121207	0	8.08048e-05	0	0	0.00226253	0	0	0.000525231	0	0	0	0.000686841	0	8.08048e-05	0.000242414	0.000646439
ZWY_136	0.122864	0.12848	0.0928043	0.160438	0.126581	0.0756737	0.0203224	0	0.0613713	0.0415741	0.000282817	0.0140196	0.0423417	0.0016161	0.0380591	0.00262616	0.00686841	0.00646439	0.0050099	0.000767646	0.00282817	0.00266656	0	0.000565634	0.00238374	0.01406	0.00246455	0	0	0.000404024	0.00016161	0.000323219	0	0	0	0	0	0.000969658	0	0	0.00125247	0	8.08048e-05	0.00016161	0	0	0	4.04024e-05	0
ZWY_137	0.210699	0.0811684	0.143469	0.168882	0.102986	0.0419377	0.0219385	0	0.0481193	0.00731284	0	0.0719971	0.0195952	0.00270696	0.00690881	0.00581795	0	0.00698962	0	0	0.0413317	0.00177771	0	0	0.00149489	0.00323219	0.00129288	0	0	0.000282817	0	0.000323219	0	0	0	0	0	0.000323219	0	0	4.04024e-05	0	0.000121207	0	0	0	0	0	0
ZWY_138	0.153974	0.243788	0.115308	0.198618	0.0246051	0.0468264	0.0427862	0	0.0347461	0.0174942	0	0.0109087	0.0391903	0.012646	0.0117167	0.00711082	0	0.00965618	0	0	0.00876732	0.00262616	0	8.08048e-05	0.00246455	0.00307058	0.0016161	0	0	0.000202012	0	0.000565634	4.04024e-05	0	0	0	0	0.00016161	0	0	0.000404024	0	0	0	0	0	0	0	0
ZWY_69	0.157287	0.0785827	0.109612	0.153004	0.0368066	0.0135348	0.0412913	0	0.0299382	0.063553	0.000202012	0.0123631	0.0349481	0.127712	0.0332512	0.0142621	0	0.00662599	0	0	0.0084037	0.00775726	0	0.00751485	0.0119995	0.00234334	0.000565634	0	8.08048e-05	0.000525231	0.000323219	0.000767646	0	0	0.000202012	0	0	0	0	0.000202012	0.00109087	0	0.000444426	0	4.04024e-05	0.000484829	0	0	0.00101006
ZWY_70	0.160761	0.151267	0.106824	0.198618	0.0201204	0.0105046	0.043675	0	0.0669872	0.0517959	0.000121207	0.0179387	0.0198376	0.0117571	0.0429478	0.0186255	8.08048e-05	0.0084441	0	0	0.0128076	0.00367662	0	0.00464628	0.00355541	0.0145853	4.04024e-05	0	0	0.000888853	0	0.00157569	0	0	0	0	0	0.00189891	0	0	0.000686841	0	0.000202012	0	0	0	0.000323219	0.000121207	0
ZWY_71	0.139065	0.138297	0.0909862	0.142863	0.0321199	0.0246455	0.0502606	8.08048e-05	0.0389883	0.0717951	0.00016161	0.00634318	0.0153529	0.12448	0.0387055	0.0127672	0.000202012	0.00601996	0	0	0.0104238	0.00569674	0	0.00569674	0.0274332	0.00270696	0.00101006	0	0	0.00109087	0	0.000929255	0	0	0	0.000121207	4.04024e-05	0	0	0	0.00125247	8.08048e-05	8.08048e-05	0	0	0	0	0.000323219	0
ZWY_72	0.136803	0.250576	0.110056	0.127146	0.0202416	0.0239182	0.0459779	0	0.0210497	0.0734112	0	0.00957537	0.0287261	0.0464224	0.0280797	0.00193932	0	0.00610076	0	0	0.0130904	0.00153529	0	0.00549473	0.020282	0.00892893	0.00202012	0	0	0.000808048	0	0.00193932	0	0	0	0	0	0.000404024	0	0	0.000363622	0	0	0	0	0	0	0	0
ZWY_73	0.110137	0.249323	0.125409	0.163589	0.0157973	0.0141004	0.0637954	0	0.0195144	0.0662195	0	0.0145045	0.0257767	0.0209688	0.0190699	0.00307058	0	0.00941376	0	0	0.00735324	0.00125247	0	0.00694921	0.0370086	0.00298978	0.00145449	0	0	0.000767646	8.08048e-05	0.0016969	0	0	0	0	0	0.000565634	0	4.04024e-05	0.000484829	0	0.00105046	0	8.08048e-05	0	0	0.000484829	0
ZWY_74	0.125732	0.310331	0.133974	0.119025	0.0170902	0.020484	0.0383419	0.000444426	0.023191	0.0740576	0.000565634	0.00537352	0.0330088	0.00755525	0.0284029	0.00125247	0	0.0111511	0	0	0.00686841	0.00113127	0	0.00941376	0.00193932	0.00391903	0.00113127	0	0.00448467	0.000565634	0	0.000484829	0	0	0	0	0	0.000606036	0	0	0.000606036	0	0.000202012	0	0	0	0	0	4.04024e-05
ZWY_75	0.213729	0.122298	0.0752293	0.191669	0.0258171	0.0203628	0.0278373	0	0.0337764	0.0875116	0	0.0118783	0.0411297	0.0375742	0.0116763	0.0362006	0	0.0109895	0	0	0.00492909	0.00472708	0	0.0016161	0.00436346	0.00347461	0.00141408	0	0	0.000484829	0	0.00157569	0	0	0	0	0	0.00117167	0	0	0.000323219	0	0.000202012	0	0	0	8.08048e-05	0	0
ZWY_76	0.134419	0.197285	0.117652	0.165205	0.0225849	0.0355945	0.0416953	0	0.0362814	0.0169286	0.000363622	0.00949457	0.0377358	0.0258979	0.0155549	0.0881177	0.00149489	0.0117167	0.000242414	0	0.0067472	0.00234334	0	0.00315139	0.00573714	0.00517151	0.000808048	0.000888853	0	0.000484829	0.00016161	0.000888853	0	0	0.000565634	0.000282817	0	0.000242414	0	0.000121207	0.000808048	0	0.000727243	0.000686841	0	0	0.000242414	0	0
ZWY_77	0.126581	0.221446	0.137853	0.16367	0.0383419	0.0304634	0.0322815	0	0.0499374	0.0379783	0.000242414	0.0126056	0.0368874	0.00650479	0.0122015	0.0334936	0	0.0157569	0	0	0.01406	0.000929255	0	0.00125247	0.00185851	0.00290897	0.00133328	0	0	0.000444426	0	0.000888853	0	0.000121207	0	0.00016161	0	0.000929255	8.08048e-05	0.000202012	0.000444426	0.000242414	8.08048e-05	0	0	0	0.000282817	0	0
ZWY_78	0.168357	0.155509	0.137166	0.176437	0.0193528	0.0157165	0.019474	0	0.0608056	0.0957133	4.04024e-05	0.0237566	0.0519979	0.00129288	0.0164034	0.00460587	0	0.0120803	0	0	0.00525231	0.00141408	0	0.00109087	0.000242414	0.00771686	0.000444426	0	0	0.000323219	0.000202012	0.000202012	0	0	0	0	0	0.000888853	0	0	0.000565634	0	0.000282817	0	0	0	0.000202012	8.08048e-05	0
ZWY_79	0.193083	0.222375	0.0771282	0.147873	0.050705	0.0383419	0.0243222	0	0.037453	0.0367258	0	0.00565634	0.0638358	0.00537352	0.0140196	0.0241606	0	0.0120803	0	0	0.00185851	0.00408064	0	0.00472708	0.00395944	0.00250495	0.0016969	0	0	0.000565634	8.08048e-05	0.0016161	0	0	0	0	0	0.000404024	0	0	0.000323219	0	0	0	0.000121207	0	0	0.00101006	0
ZWY_80	0.150984	0.198497	0.16165	0.14359	0.0453315	0.0276756	0.0243222	0	0.0277969	0.0298574	0	0.0208072	0.0369682	0.0192719	0.0240394	0.0268676	0	0.00852491	0	0	0.00436346	0.00517151	0	0.00250495	0.00157569	0.00206052	0.000848451	0	0	0.00101006	0	0.000767646	0.000686841	0.000404024	0.000727243	0	8.08048e-05	0.00016161	0.00016161	0.000323219	0.000202012	0	0.000969658	0.000202012	0.00016161	0.00016161	0.000202012	0.00121207	0.000242414
ZWY_81	0.167589	0.202335	0.174498	0.142257	0.0463012	0.0231102	0.0311503	0	0.0340592	0.0156357	0	0.0102218	0.0376954	0.0191507	0.0179791	0.0276352	0	0.00913094	0	0	0.00533312	0.00650479	0	0.00303018	0.0016161	0.00197972	0.000888853	0	0	0.000686841	0	0.000404024	0.000202012	0	0.000202012	0	0	0.000121207	0	0	0.000202012	0	8.08048e-05	4.04024e-05	0.000363622	0	8.08048e-05	0.000363622	0.000121207
ZWY_82	0.188154	0.165286	0.100279	0.175346	0.046382	0.0326451	0.0312715	0	0.0334532	0.0258171	4.04024e-05	0.0113531	0.0514727	0.0112723	0.0509474	0.0218981	0	0.01406	0	0	0.00363622	0.00379783	0	0.00101006	0.0050907	0.00783807	0.00181811	0	0	0.000888853	0	0.000727243	0	0	0	0	0	0.000686841	0	0	0.000404024	0	4.04024e-05	0	0	0	0	0	0
ZWY_83	0.118177	0.19878	0.125773	0.126783	0.0409276	0.0368066	0.0418973	0.00210093	0.0318371	0.0519575	0.00416145	0.0110299	0.0323219	0.0236354	0.0188275	0.0669064	0.00258575	0.00614117	0.000767646	0	0.00391903	0.00323219	0.000525231	0.00791887	0.00941376	0.00440386	0.00254535	0	0	0.00016161	0.000484829	0.000484829	4.04024e-05	0.000121207	0.000121207	0.000121207	0.00016161	0.000202012	0	0.000202012	0.000686841	0	0	0	0	0.000323219	4.04024e-05	8.08048e-05	8.08048e-05
ZWY_84	0.161933	0.0754313	0.159751	0.253848	0.0183831	0.0151913	0.022787	0	0.0282817	0.0332512	0	0.0466648	0.0428266	0.0141812	0.0170094	0.0616137	0.000121207	0.00828249	0	0	0.0049695	0.00399984	0	0.0016161	0.0016565	0.0083229	0.00121207	0	0	0.000848451	0	0.00113127	0	0	0	0	0	0.000606036	0	0	0.000404024	0.000121207	0.000202012	0	0	0.00016161	0	0.00016161	0
ZWY_85	0.199386	0.165084	0.213244	0.111915	0.0255747	0.0272716	0.0193932	8.08048e-05	0.0477152	0.0311503	0.000848451	0.0287261	0.0384631	0.00262616	0.0118783	0.00634318	0.000242414	0.00222213	0	0	0.017373	0.00541392	0	0.00727243	0.00137368	0.00311099	0.00355541	0	0	0.00109087	0.000323219	0.00298978	0	0	0	0	0.00016161	0.00274736	0	0.000848451	0.000565634	0	0.000727243	0	0.000323219	8.08048e-05	4.04024e-05	0.00016161	0.000565634
ZWY_86	0.0999556	0.110016	0.127389	0.118783	0.0758757	0.0400388	0.0703002	0	0.0523211	0.0624217	0	0.0118783	0.0327664	0.0241606	0.0382611	0.0460183	0	0.00254535	0	8.08048e-05	0.0476344	0.0033534	0	0.00900974	0.00149489	0.00298978	0.00137368	0	0	0.00109087	0	0.000404024	0	0	0	0	0	0.000121207	0	0	0.000888853	8.08048e-05	0	0	0	0	0.000121207	0	0
ZWY_87	0.102097	0.172518	0.258737	0.15559	0.0268272	0.0517151	0.0247667	8.08048e-05	0.0421397	0.0599976	0.000888853	0.0195952	0.0137368	0.00573714	0.00521191	0.020686	0.000363622	0.00270696	0	0	0.00921175	0.00234334	0	0	0.00202012	0.0105854	0.00218173	0	0	0.000606036	0	0.000727243	0	0	0	0	0	4.04024e-05	0	8.08048e-05	0.000848451	0.000121207	0.00016161	0	8.08048e-05	0	0.000121207	0	0.000121207
ZWY_88	0.159185	0.112925	0.168438	0.20084	0.0158781	0.0253323	0.0230294	0	0.0334128	0.0231102	0	0.053816	0.0304634	0.00876732	0.00965618	0.0894509	0	0.010747	0	0	0.00541392	0.00391903	0	0.00250495	0.000888853	0.00614117	0.00129288	0	0	0.000363622	0	0.00125247	0	0	0	0	0	0.000606036	0	0	0.000606036	0	0	0.000202012	0	8.08048e-05	0	0	0
ZWY_89	0.185528	0.105087	0.126217	0.218213	0.0180195	0.0418569	0.0269484	0	0.0389075	0.0133328	0	0.0569674	0.0400388	0.0141004	0.0169286	0.0356349	0.000282817	0.012848	0	4.04024e-05	0.00767646	0.00561593	0	0.00185851	0.0016161	0.0084441	0.0016161	0	0	0.000606036	0.000121207	0.00145449	0.000121207	0	0	0	4.04024e-05	0.000929255	0	0	0.000242414	8.08048e-05	0	0	0	0.000444426	0	0.00016161	0
ZWY_90	0.166337	0.172518	0.168761	0.151347	0.0245647	0.0321199	0.03414	0	0.0360389	0.0746232	0	0.0166054	0.0263424	0.00909054	0.0124439	0.0249283	0	0.00533312	0	0	0.0219789	0.00185851	0	0.00254535	0.00242414	0.00254535	0.000767646	0	0	0.000282817	0	0.000888853	0	0	0	0	0	0.000404024	0	0	0.000484829	4.04024e-05	4.04024e-05	0	0	0	0.000323219	0	0
ZWY_901	0.177165	0.144317	0.148842	0.096885	0.0350289	0.0176559	0.0268676	0.00141408	0.0298574	0.0270696	0.000202012	0.0387459	0.0384631	0.0240394	0.0137772	0.0415741	0.00117167	0.0033534	0.000121207	0	0.0103026	0.00731284	4.04024e-05	0.00113127	0.000444426	0.00197972	0.00137368	0	8.08048e-05	0.000525231	0.00294938	0.00294938	0.00202012	8.08048e-05	0.000848451	0	0.00541392	0.000202012	0	0.003313	0.000404024	0.00226253	0.000565634	0.000606036	0.000484829	0.00387863	0.000121207	0.0017373	0.00408064
ZWY_902	0.169003	0.195588	0.138661	0.101248	0.0326855	0.0263424	0.0256555	0	0.037251	0.0248071	0	0.0124843	0.0427862	0.0494525	0.0172114	0.0819361	0	0.00529272	0	0	0.00650479	0.00589875	0	0.00189891	0.000606036	0.00254535	0.00226253	0	0	0.000525231	0	0.00101006	0	0	0	0	0	4.04024e-05	0	0	0.000404024	0	0.00121207	0	0	0	0	0	0
ZWY_903	0.166579	0.146701	0.121894	0.148196	0.104077	0.0162014	0.0393923	0.000606036	0.0339784	0.0316351	8.08048e-05	0.0113531	0.0249687	0.020686	0.016161	0.0616945	0	0.00703002	4.04024e-05	0	0.0248879	0.00347461	0	0.00601996	0.00113127	0.00157569	0.00137368	0	0	0.000767646	0	0.000202012	0.00016161	8.08048e-05	4.04024e-05	0	0	0.000202012	0	0	0.000363622	0	8.08048e-05	0	0	0	0.000121207	0	4.04024e-05
ZWY_904	0.13656	0.147873	0.0935316	0.181892	0.0786231	0.0272716	0.0259787	0	0.0256959	0.0484021	0	0.0067472	0.0282817	0.0630278	0.0388267	0.0299382	0.000444426	0.00387863	0.000242414	4.04024e-05	0.00347461	0.00662599	0	0.000808048	0.013454	0.0151913	0.00375742	0	0	0.000282817	0	0.00189891	0	0	4.04024e-05	0	0	0.000323219	0	0	0.000323219	0.00016161	0.00016161	0	0	0.000121207	0	8.08048e-05	0
ZWY_905	0.141126	0.101168	0.115874	0.163993	0.0469476	0.0313119	0.0367258	0.00222213	0.0319179	0.0454527	0.000484829	0.0102218	0.0352309	0.0387863	0.0164438	0.0307462	0.00694921	0.00537352	0.0394732	0.0083229	0.0115551	0.00549473	0.000525231	0.000767646	0.0066664	0.0104642	0.00375742	0.00311099	0.0016565	0.000686841	0.000646439	0.00125247	0.000848451	0.000565634	0.000323219	0.000484829	0.00016161	0.00206052	0	0.000484829	0.000323219	0	0.000323219	0.000202012	0.000323219	0	0	0.000525231	0.000242414
ZWY_906	0.180154	0.0731688	0.134055	0.10848	0.0487657	0.0185851	0.031029	0.000686841	0.0437558	0.0146661	0.000121207	0.0281201	0.0309482	0.0354329	0.00759565	0.00016161	0.00323219	0.00545433	0.0579775	0.00731284	0.0492505	0.00703002	0.000202012	0.00157569	0.00278777	0.00303018	0.000929255	0.0105854	0.000282817	0.00246455	0.000848451	0.000404024	0.000444426	8.08048e-05	0.000323219	8.08048e-05	0.00125247	0	0	0.000767646	0.000686841	0.00016161	0.000444426	8.08048e-05	0.000404024	0.000323219	0.000121207	0.00218173	0.00606036
ZWY_907	0.169852	0.190861	0.163791	0.111834	0.0263828	0.0113127	0.0387055	0.000323219	0.0391499	0.0543816	0.000282817	0.00391903	0.0513919	0.029615	0.0361602	0.00371702	0	0.00553513	0	0	0.0195144	0.00557553	0	0.00311099	0.00222213	0.00731284	0.0016565	0	0	0.000323219	0	0.000727243	0	0	0	0	0	0.00315139	4.04024e-05	0	0.000646439	0	0	0	0	0	0	0	0
ZWY_908	0.17474	0.0812896	0.145004	0.13353	0.0218981	0.0215345	0.0336148	8.08048e-05	0.0250091	0.0214133	0	0.0128076	0.0255343	0.159145	0.0664216	0.0269888	8.08048e-05	0.00719163	0	8.08048e-05	0.00965618	0.00686841	0	0.00206052	0.00589875	0.00290897	0.0016969	0	8.08048e-05	0.00113127	0	0.000242414	4.04024e-05	0	0	0	0	8.08048e-05	8.08048e-05	0.000121207	0.000121207	0.000121207	0.000121207	0	0	4.04024e-05	8.08048e-05	0	8.08048e-05
ZWY_909	0.19276	0.0823805	0.150822	0.147065	0.0385035	0.023797	0.0424629	4.04024e-05	0.0661791	0.017171	0	0.0183023	0.0415741	0.056523	0.0209688	0.000767646	0.000929255	0.0107066	0	0	0.0488869	0.00597956	0	0.00626237	0.00444426	0.00307058	0.000404024	0	0	0.00258575	0	0.000525231	0	0	0	0	0.000242414	0	0	8.08048e-05	0.000727243	0.000282817	4.04024e-05	0	0	0.000121207	0.000565634	8.08048e-05	4.04024e-05
ZWY_91	0.146499	0.146338	0.162781	0.102865	0.100683	0.0366854	0.0309886	0	0.0454123	0.0330492	0	0.00860571	0.040968	0.0355945	0.0131308	0.0351501	8.08048e-05	0.0016969	0	0	0.0187467	0.00484829	0	0.00109087	0.00739364	0.00472708	0.00181811	0	0	8.08048e-05	0.000121207	0.000242414	0	0	8.08048e-05	0	4.04024e-05	0.000808048	0	0.000242414	0.000686841	4.04024e-05	0	0	0	0.000444426	0	0.000202012	8.08048e-05
ZWY_910	0.178619	0.147711	0.145489	0.124278	0.030221	0.0101006	0.0452103	0.000363622	0.0287261	0.0452103	0.000121207	0.00860571	0.0421397	0.0354733	0.0437154	0.0132116	0.000323219	0.00642398	0	0	0.0325643	0.00521191	0	0.00113127	0.00622197	0.017373	0.00468668	0	8.08048e-05	0.000202012	0	0.00258575	0.000242414	0	0	0	0	0.0034342	0	0	0.000444426	0	8.08048e-05	0	0	0	0	8.08048e-05	0
ZWY_92	0.097087	0.138742	0.186417	0.132439	0.0421397	0.0213729	0.0685225	8.08048e-05	0.0519979	0.0517959	0	0.0206052	0.0225849	0.0164438	0.0203224	0.0185851	0.000202012	0.00399984	0	0	0.0552705	0.00137368	8.08048e-05	0.0255747	0.00149489	0.00181811	0.00197972	0	0	0.000808048	0	0.000202012	0	0	0	0	0	0.000444426	0	0.000121207	0.0016565	0.000202012	8.08048e-05	0	0	0	0.000404024	0	4.04024e-05
ZWY_93	0.154539	0.200032	0.208476	0.147469	0.0208072	0.0347461	0.0172114	0	0.0338168	0.0328472	0	0.0223021	0.0313119	0.00880772	0.0151913	0.0284029	0	0.0118783	0	0	0.00905014	0.00347461	0	0.00391903	0.000121207	0.000808048	0.00137368	0	0	0.000808048	0	0.000848451	0	0	0	0	0	0	0	0	0.00016161	0	0.000242414	0	0	0	0	0	0
ZWY_94	0.17474	0.114743	0.197325	0.117733	0.0266656	0.0632298	0.0204436	0.00193932	0.0268676	0.0435134	0.000565634	0.00715123	0.0415337	0.0138984	0.00852491	0.0170902	0.0104642	0.00953497	0.00731284	0.00189891	0.0205244	0.00997939	0.0016565	0.000727243	0.00113127	0.010141	0.00298978	0.00141408	0.00016161	0.000686841	0.000484829	0.000646439	0.000282817	0.000202012	0.000363622	0.000323219	0.00133328	0.00351501	0	0.000808048	4.04024e-05	0	0.000121207	4.04024e-05	0.000121207	0.00298978	0.000121207	0.00016161	0.00145449
ZWY_95	0.157529	0.185609	0.0868248	0.196841	0.0366854	0.0689669	0.0189083	0	0.0435942	0.03414	0	0.0124439	0.0457355	0.00420185	0.0129288	0.0192315	4.04024e-05	0.0197164	0	0.000282817	0.00783807	0.00399984	0.000242414	0.0016969	0.000565634	0.0166862	0.00622197	0	0	0.000929255	0	0.000808048	0	0	0	0	0	0.000525231	0	0	0.000323219	0	0	0	0	0	0.000202012	0	0
ZWY_96	0.138459	0.145327	0.184195	0.138015	0.030019	0.0841178	0.020686	0	0.0371298	0.037049	0	0.010747	0.0451295	0.0193124	0.00630278	0.0278373	0.000888853	0.0114743	0	0	0.0157165	0.00424225	4.04024e-05	0.000404024	0.000888853	0.00787847	0.00577754	0	0	0.00121207	0.000121207	0.000929255	0	0	0	0	0.00016161	0.00282817	0	0	0.000363622	4.04024e-05	4.04024e-05	0	0	0	0.000686841	0	0.000202012
ZWY_97	0.23393	0.112197	0.134782	0.176599	0.0398772	0.0422609	0.0192315	0.00016161	0.0288473	0.0250091	0	0.0196356	0.0459375	0.0167266	0.012646	0.0166054	0.0016969	0.0151105	0.000444426	0.00016161	0.00751485	0.00408064	0.000646439	0.00226253	0.00129288	0.0123631	0.00286857	0.00319179	0	0.00145449	0	0.000848451	0	0	0	0	0	0.000282817	0	4.04024e-05	8.08048e-05	4.04024e-05	8.08048e-05	0	0	0	0.00016161	0	0
ZWY_98	0.164599	0.112197	0.156155	0.143913	0.0455335	0.0703002	0.0228274	4.04024e-05	0.0289281	0.050907	0	0.00476748	0.0431498	0.029413	0.0151913	0.0120803	0	0.00973698	4.04024e-05	0	0.0159185	0.00997939	0	0.000484829	0.00210093	0.0236354	0.00371702	0	0	0.000686841	0	0.000202012	0	0	0	0	0	0.0067472	0	0	0.000202012	0	4.04024e-05	0	0	0	0.000282817	0	0
ZWY_99	0.12852	0.209688	0.162741	0.0969658	0.032726	0.118339	0.016969	0	0.0380591	0.0304634	0.000121207	0.0084441	0.046584	0.0191507	0.00690881	0.00731284	0.000888853	0.0118379	0	8.08048e-05	0.0103834	0.00614117	0	0.000121207	0.00133328	0.00848451	0.00347461	0	0	0.000525231	0	0.000444426	0	0.000121207	0.000121207	0	0	0.00783807	0	8.08048e-05	0.000121207	0.000121207	0	4.04024e-05	4.04024e-05	0.000363622	0.000444426	0	0.000242414
mean	0.155581	0.146633	0.138683	0.102869	0.0469286	0.0464555	0.0396305	0.0385302	0.0324491	0.0301537	0.0293405	0.0188437	0.0158852	0.0151439	0.0130634	0.010893	0.00883869	0.00873938	0.00748061	0.00632431	0.00583355	0.00511659	0.00509869	0.00473253	0.00408875	0.00369041	0.00320207	0.00299994	0.00283361	0.00268083	0.00267176	0.00220991	0.0021279	0.00185537	0.00173742	0.00131731	0.00113393	0.0010697	0.00105639	0.00102784	0.000946432	0.000874942	0.000831878	0.000822927	0.000802484	0.000738493	0.000721921	0.00071684	0.000702566
sd	0.0550621	0.0699324	0.0594517	0.0483439	0.0344345	0.0328637	0.026451	0.104067	0.0158817	0.0183557	0.0932117	0.0163467	0.0135382	0.0234751	0.0139337	0.0186122	0.0208612	0.00519982	0.0253274	0.0223622	0.00737309	0.00360436	0.0241527	0.00869874	0.00584061	0.00422048	0.00263387	0.0151628	0.0191578	0.00813151	0.0112451	0.0028535	0.0121487	0.00960335	0.00749202	0.00485121	0.00458528	0.00213667	0.00627894	0.00299163	0.00155419	0.00168773	0.00130481	0.00417116	0.00374652	0.00324566	0.00167033	0.002331	0.0020478
[truncated: 24 more columns]

## Sheet: KEGG Level1
The relative abundance of KEGG Level 1 pathyways of the gut microbiome in whith-headed langurs
Sample name	Metabolism	Genetic Information Processing	Environmental Information Processing	Cellular Processes	Human Diseases	Organismal Systems
BL213	0.492416	0.161065	0.14529	0.101276	0.0686408	0.0313121
BL441	0.482177	0.174853	0.136558	0.100395	0.0780258	0.027991
SKS007	0.467751	0.17201	0.149615	0.108404	0.0752326	0.0269876
BL221	0.46772	0.188807	0.144213	0.0959758	0.0751483	0.0281354
BL272	0.469086	0.191331	0.138057	0.095314	0.0750767	0.0311348
BL264	0.492717	0.141314	0.145351	0.110001	0.0721304	0.0384866
BL387	0.473277	0.171665	0.152336	0.102412	0.0732267	0.0270828
HS007	0.455868	0.200372	0.138038	0.095188	0.0804899	0.0300433
BL235	0.488101	0.152301	0.157827	0.101446	0.0727407	0.0275836
BL259	0.465714	0.185535	0.145797	0.0971827	0.0762392	0.0295323
BL369	0.474966	0.172273	0.145757	0.102609	0.0758543	0.0285404
BL425	0.489837	0.156271	0.139082	0.105369	0.076411	0.0330301
BL244	0.482353	0.170403	0.149432	0.0944956	0.0738537	0.0294629
NS003	0.470385	0.185426	0.144683	0.096228	0.0755179	0.027761
BL193	0.477847	0.18385	0.1393	0.0956186	0.0746646	0.0287202
BL378	0.469114	0.187628	0.142593	0.0974337	0.075435	0.0277969
BL190	0.459969	0.200052	0.139794	0.0940171	0.077239	0.028929
BL260	0.470804	0.184231	0.142913	0.0944754	0.076416	0.0311615
BL183	0.461525	0.198709	0.14001	0.0938889	0.076473	0.0293939
SKS003	0.474071	0.186527	0.132475	0.100929	0.0779783	0.0280196
BL363	0.4706	0.182185	0.147478	0.0954997	0.0753867	0.0288512
BL267	0.513681	0.153031	0.142714	0.0910982	0.0672752	0.0322001
BL415	0.461399	0.195967	0.135646	0.0994297	0.0783849	0.0291735
BL357	0.462868	0.184805	0.145261	0.0975024	0.0807211	0.0288427
BL416	0.50154	0.163569	0.140846	0.0937998	0.0713243	0.0289209
BL431	0.454596	0.200749	0.136224	0.0974763	0.0811609	0.029794
BL368	0.45723	0.194549	0.145035	0.0966903	0.077504	0.028992
HS006	0.474878	0.179503	0.142766	0.0982568	0.0749166	0.0296794
SKS013	0.473559	0.162494	0.158244	0.105086	0.0742168	0.0263993
BL249	0.509637	0.144956	0.142492	0.101487	0.0693196	0.032109
BL347	0.445557	0.196947	0.14725	0.0995038	0.0811856	0.0295567
BL410	0.495163	0.165622	0.144821	0.091356	0.0715466	0.0314917
BL214	0.4697	0.187573	0.143884	0.0956352	0.0743144	0.0288935
BL253	0.469494	0.183509	0.142585	0.098813	0.0747189	0.0308802
BL383	0.476834	0.178427	0.146708	0.0970444	0.0735946	0.0273919
BL422	0.495346	0.168256	0.138553	0.0953944	0.0730387	0.0294118
HS009	0.459904	0.184353	0.146895	0.101528	0.0796351	0.0276848
BL442	0.488715	0.172877	0.136182	0.0977128	0.0764553	0.0280582
NS012	0.469008	0.182846	0.144599	0.100232	0.0756812	0.0276343
BL355	0.451201	0.200134	0.141015	0.0979489	0.0794071	0.0302934
BL434	0.476194	0.181767	0.140021	0.0972738	0.0761065	0.0286388
NS015	0.501784	0.167631	0.132794	0.0938168	0.073887	0.0300874
ZWY_120	0.504669	0.120731	0.151562	0.117442	0.0716737	0.0339222
ZWY13	0.50927	0.147582	0.144913	0.0983277	0.0674103	0.0324967
ZWY41	0.498666	0.15701	0.148879	0.0919888	0.0716343	0.0318224
ZWY_133	0.479906	0.17037	0.146903	0.0993439	0.0755025	0.0279749
ZWY51	0.484488	0.165206	0.150108	0.0968785	0.0742105	0.0291097
ZWY17	0.462879	0.191071	0.13781	0.101345	0.0784917	0.0284032
ZWY24	0.469332	0.188352	0.138307	0.0984589	0.0764324	0.0291177
ZWY_106	0.456654	0.19926	0.137708	0.0992707	0.0784021	0.0287044
ZWY_69	0.458953	0.198762	0.135642	0.0982049	0.0784556	0.0299825
ZWY_121	0.48897	0.104407	0.159521	0.137993	0.0709881	0.038121
ZWY_113	0.468371	0.18653	0.143922	0.0961493	0.0763144	0.0287135
ZWY_79	0.467551	0.191633	0.137485	0.0957893	0.078464	0.0290773
ZWY39	0.481835	0.172328	0.150065	0.094714	0.0726197	0.0284384
ZWY48	0.490294	0.152744	0.156616	0.0994493	0.0704537	0.0304435
ZWY_86	0.463481	0.198961	0.134079	0.0966733	0.0778744	0.0289316
ZWY_95	0.453922	0.205411	0.138277	0.0954417	0.0786142	0.0283339
ZWY_905	0.451837	0.205642	0.134455	0.0986199	0.079925	0.029521
ZWY_901	0.452851	0.202048	0.138836	0.096691	0.0800348	0.029539
ZWY_83	0.434481	0.227993	0.127581	0.0968904	0.0837631	0.0292917
ZWY42	0.504568	0.154094	0.149749	0.0926715	0.068115	0.0308017
ZWY62	0.524182	0.153581	0.13423	0.0864534	0.0680655	0.0334886
ZWY_118	0.483833	0.102272	0.166128	0.140606	0.0679229	0.0392382
ZWY23	0.480296	0.163239	0.149445	0.104717	0.075387	0.0269161
ZWY_89	0.475329	0.174423	0.14745	0.0992404	0.0755305	0.0280275
ZWY_910	0.457408	0.194603	0.143593	0.0970124	0.0777936	0.0295907
ZWY64	0.47158	0.189702	0.138243	0.0949721	0.0753507	0.0301519
ZWY_82	0.461226	0.195366	0.140762	0.0953767	0.0785005	0.0287687
ZWY58	0.482482	0.171787	0.144358	0.0933624	0.0749289	0.0330817
ZWY_112	0.474568	0.180523	0.143209	0.0972741	0.0758307	0.0285957
ZWY_138	0.461876	0.188446	0.145011	0.0959034	0.0785718	0.0301917
ZWY06	0.492755	0.1639	0.141544	0.0995383	0.0713047	0.0309576
ZWY_128	0.495637	0.15755	0.149328	0.0972246	0.0724243	0.0278363
ZWY_102	0.46329	0.196148	0.136236	0.0965248	0.0787343	0.0290678
ZWY52	0.494302	0.160012	0.14846	0.0949647	0.072298	0.0299635
ZWY12	0.552051	0.117274	0.137803	0.0925524	0.0601459	0.0401735
ZWY_104	0.461272	0.200654	0.136658	0.0949882	0.0778139	0.0286143
mean	0.476662	0.176231	0.143282	0.0988243	0.0750841	0.0299167
sd	0.0192137	0.0227616	0.00668469	0.00787295	0.00390486	0.00262911

## Sheet: KEGG Level2
The relative abundance of KEGG Level 2 pathyways of the gut microbiome in whith-headed langurs
Sample name	Global and overview maps	Carbohydrate metabolism	Amino acid metabolism	Membrane transport	Glycan biosynthesis and metabolism	Metabolism of cofactors and vitamins	Energy metabolism	Translation	Replication and repair	Cellular community - prokaryotes	Signal transduction	Nucleotide metabolism	Lipid metabolism	Folding, sorting and degradation	Drug resistance: antimicrobial	Biosynthesis of other secondary metabolites	Metabolism of other amino acids	Cell growth and death	Xenobiotics biodegradation and metabolism	Metabolism of terpenoids and polyketides	Infectious disease: bacterial	Cell motility	others
BL213	0.265084	0.0863376	0.0705031	0.0481839	0.0431966	0.047778	0.0397953	0.0356975	0.0340296	0.0373497	0.0367865	0.029437	0.0308434	0.0199417	0.0168821	0.0175445	0.0202947	0.0144109	0.0189598	0.013414	0.0077691	0.00696574	0.0587949
BL441	0.264149	0.082614	0.0623176	0.0492709	0.0512157	0.0469628	0.0434995	0.0402715	0.0361893	0.037605	0.0318545	0.0328759	0.0263721	0.0221094	0.0241363	0.0205866	0.0193588	0.0154867	0.0118567	0.0127829	0.00910825	0.00412413	0.0552525
SKS007	0.257471	0.08066	0.0602063	0.0549143	0.0481452	0.0424509	0.0439693	0.0391356	0.0361756	0.0447172	0.0349312	0.0332446	0.0246369	0.0226882	0.022242	0.0234787	0.0210316	0.015624	0.0140167	0.0126755	0.0105374	0.00430934	0.0527385
BL221	0.258306	0.0806658	0.0572556	0.0522308	0.0511095	0.0431311	0.0452935	0.0435353	0.0410291	0.0374591	0.034574	0.0342709	0.0257676	0.0236419	0.0209799	0.0200452	0.0185409	0.0165476	0.0131417	0.0122266	0.0105822	0.00384464	0.0558215
BL272	0.258025	0.0832469	0.061272	0.0485861	0.0464865	0.0437411	0.041862	0.0442634	0.0412951	0.0339927	0.0337142	0.0345596	0.0268774	0.0225675	0.0194077	0.0176263	0.0189954	0.0171892	0.0154701	0.013612	0.0102176	0.00599112	0.0610013
BL264	0.264559	0.0760346	0.0732303	0.0433404	0.0368267	0.0515059	0.046291	0.0295464	0.0295163	0.0392422	0.0414682	0.0281135	0.0308442	0.0182164	0.0165024	0.0170558	0.0219744	0.0133824	0.0211986	0.014581	0.00798533	0.00824064	0.0703439
BL387	0.260912	0.0788157	0.0624445	0.0551784	0.0473416	0.044346	0.0470491	0.0379648	0.0376219	0.041515	0.0362705	0.0340142	0.0254345	0.0222789	0.0206225	0.0196985	0.0191548	0.0155039	0.0140685	0.0119764	0.0103776	0.00397423	0.0534369
HS007	0.254391	0.0794294	0.0570566	0.0498112	0.051922	0.0428272	0.0426546	0.047024	0.0430891	0.0357679	0.033789	0.0336327	0.0263805	0.0252742	0.0217714	0.0176518	0.0175441	0.0176604	0.0125652	0.012384	0.0109457	0.00400843	0.0624196
BL235	0.266644	0.0828662	0.0649816	0.0593782	0.0435297	0.0458418	0.0466765	0.0337461	0.0309281	0.0410353	0.033796	0.0325353	0.0243311	0.0206779	0.0206414	0.0238704	0.0213501	0.0139913	0.0154829	0.0127615	0.00893181	0.00415341	0.0518493
BL259	0.256687	0.0845311	0.0580546	0.0521023	0.0516704	0.0430031	0.0413222	0.0428999	0.0405889	0.0357803	0.0357935	0.0337521	0.0269552	0.0224203	0.021349	0.0195866	0.0179647	0.0173364	0.0119749	0.0118454	0.0103102	0.00528116	0.0587914
BL369	0.260563	0.0831127	0.0631579	0.0522465	0.0471572	0.0437417	0.0446104	0.039194	0.035982	0.0407596	0.0345551	0.0324306	0.0251321	0.0220945	0.0218731	0.0216264	0.020714	0.0158788	0.0134276	0.0126744	0.0102168	0.0040601	0.0547916
BL425	0.264824	0.0748174	0.0698643	0.0467381	0.0423597	0.0495203	0.0457168	0.0341742	0.0330053	0.0419715	0.0359195	0.0306162	0.029682	0.019595	0.0200114	0.017078	0.020931	0.0143373	0.0189999	0.0148854	0.00945095	0.00382794	0.0616739
BL244	0.263912	0.0855756	0.0614808	0.0548749	0.0472788	0.0454278	0.0457119	0.0384304	0.0360123	0.0356974	0.0338076	0.0333982	0.0262763	0.0209511	0.0189389	0.0207657	0.0176445	0.0155537	0.0136228	0.0116286	0.0100207	0.00398396	0.0590062
NS003	0.259676	0.0776906	0.0603522	0.0514056	0.0489334	0.04211	0.0484659	0.0422886	0.039897	0.0378091	0.0353201	0.0336118	0.0254872	0.0236772	0.0207907	0.0209513	0.0190612	0.0164075	0.0138135	0.0127273	0.0106531	0.00401153	0.0548594
BL193	0.262123	0.0811492	0.0614505	0.0499161	0.0490013	0.0447316	0.0471592	0.0423666	0.0386658	0.0356932	0.0330301	0.0334037	0.0259445	0.023069	0.0205202	0.0199867	0.0191069	0.0163244	0.013314	0.0122886	0.0101632	0.00404237	0.0565495
BL378	0.258363	0.0797935	0.0600902	0.0503895	0.0518021	0.0435144	0.0427849	0.042613	0.0418472	0.0369753	0.0355403	0.0365416	0.0255597	0.022814	0.0208268	0.018916	0.0185532	0.0171049	0.0125515	0.0120264	0.0103562	0.00442256	0.0566139
BL190	0.255364	0.0787013	0.0575107	0.0499361	0.0495588	0.0418107	0.04735	0.0473344	0.0429894	0.0358862	0.0345489	0.0330736	0.0253732	0.0242731	0.0202896	0.018835	0.0188135	0.0171923	0.0134197	0.0122725	0.0116467	0.00457476	0.059246
BL260	0.258659	0.0816323	0.0596202	0.050283	0.0494688	0.0443689	0.0441716	0.0417545	0.0401307	0.0343472	0.0353894	0.0335799	0.0264192	0.022164	0.0198535	0.019501	0.0182159	0.0167667	0.012526	0.0116723	0.010372	0.00528289	0.0638213
BL183	0.255808	0.078703	0.0573477	0.0499704	0.0500208	0.0426565	0.0437307	0.0462995	0.0434197	0.0357846	0.034564	0.034602	0.0258685	0.0242004	0.0204953	0.0194452	0.0192213	0.0173109	0.0137984	0.0126771	0.0109206	0.00417776	0.0589779
SKS003	0.260979	0.0792416	0.0599559	0.0453937	0.0526484	0.0467869	0.0439795	0.042976	0.0396838	0.0367443	0.0335555	0.0330245	0.0267921	0.0232627	0.0226439	0.0201982	0.0185624	0.0161584	0.0120587	0.0129252	0.0100716	0.00486602	0.0574915
BL363	0.259196	0.0817034	0.0610882	0.0530721	0.0473348	0.0437844	0.0450693	0.0424575	0.0385643	0.0362041	0.0350836	0.0341898	0.0248924	0.0220939	0.021013	0.0205453	0.0201634	0.0163522	0.0141035	0.0128436	0.0102101	0.00447897	0.0555557
BL267	0.27409	0.0850548	0.0714472	0.0489699	0.03947	0.0531819	0.0441215	0.031814	0.0314226	0.0316573	0.0330293	0.0317567	0.027084	0.0201341	0.0149436	0.0186098	0.0226782	0.0132336	0.0201762	0.0143434	0.00760502	0.00560726	0.0595694
BL415	0.256113	0.0800367	0.0578288	0.0474393	0.0518845	0.0428487	0.0423468	0.0454642	0.043375	0.0368182	0.0347397	0.0346222	0.0256121	0.0240492	0.0217001	0.0183416	0.0177118	0.0180533	0.0118718	0.0123028	0.0110631	0.0058155	0.0599616
BL357	0.257108	0.0816654	0.0596455	0.0526302	0.051483	0.0438291	0.0411881	0.0429948	0.0402156	0.0372747	0.0351354	0.034053	0.0266064	0.0229644	0.0236267	0.0186527	0.0181644	0.0166079	0.0114681	0.0121121	0.0107017	0.00399518	0.0578779
BL416	0.270205	0.0866768	0.0657484	0.050499	0.046813	0.0486784	0.0453305	0.0356359	0.034773	0.0341961	0.0319004	0.0336361	0.0264142	0.0205795	0.0192403	0.0222977	0.0198615	0.0153446	0.0126787	0.0122539	0.00919326	0.00423725	0.0538059
BL431	0.252923	0.0801044	0.0562334	0.0471157	0.0537448	0.041965	0.0414793	0.0477148	0.0437912	0.0371553	0.0353366	0.0340578	0.0263495	0.0239756	0.0230402	0.0182417	0.0183462	0.017942	0.0119722	0.0126789	0.0117043	0.00437047	0.0597584
BL368	0.254302	0.0798492	0.0577189	0.0518426	0.0498413	0.0421274	0.0431464	0.04609	0.0421432	0.0366283	0.0359212	0.0342638	0.0249759	0.0232902	0.0219058	0.0197431	0.019783	0.017357	0.0132892	0.0127082	0.0108072	0.00515861	0.0571074
HS006	0.260384	0.0829048	0.0614425	0.0509167	0.0467131	0.0445443	0.0431732	0.0405892	0.0379823	0.0380888	0.0340368	0.0332127	0.0268238	0.0228014	0.0204728	0.0204115	0.0202488	0.015469	0.0152769	0.012915	0.00962888	0.00422326	0.0577403
SKS013	0.260284	0.0808836	0.0633918	0.0582341	0.0443238	0.0440247	0.0446515	0.0368374	0.0330898	0.0428115	0.0360418	0.0330658	0.0240907	0.0218221	0.022534	0.0256108	0.0218143	0.0143381	0.0147157	0.0128999	0.0100718	0.00455375	0.0499098
BL249	0.272031	0.0836918	0.0730043	0.0477993	0.0383984	0.0502371	0.048688	0.0306256	0.0285464	0.0375195	0.0338497	0.0301916	0.0269911	0.0192255	0.0176427	0.0219421	0.0225824	0.0131893	0.0182346	0.0143799	0.00839599	0.00520329	0.05763
BL347	0.249179	0.079095	0.054409	0.0535085	0.0520801	0.0411822	0.0382081	0.0465885	0.043993	0.0397219	0.0364258	0.0342754	0.0253515	0.0236666	0.0235648	0.0193516	0.0200385	0.0180133	0.0126646	0.0136089	0.0115827	0.00422797	0.0592632
BL410	0.265665	0.0871731	0.0694991	0.04961	0.0451203	0.046604	0.0417916	0.0361693	0.0353569	0.0321962	0.0353696	0.0318456	0.0282688	0.020627	0.0174889	0.0191862	0.0189649	0.0153906	0.0178343	0.0127524	0.00899895	0.00582383	0.0582637
BL214	0.25907	0.0832121	0.0588308	0.0513007	0.0500908	0.043767	0.0445173	0.0436034	0.0403656	0.0350032	0.0350533	0.0334615	0.0259445	0.0230329	0.0206458	0.0203235	0.0184755	0.0166003	0.0126307	0.012297	0.0102763	0.00541591	0.056082
BL253	0.258945	0.0828515	0.0603272	0.049976	0.0488329	0.04549	0.0441246	0.0412558	0.040639	0.0346987	0.0357645	0.0341849	0.0243961	0.022203	0.0201299	0.0193254	0.0186175	0.0171211	0.0119608	0.0124108	0.0105261	0.00714263	0.0590762
BL383	0.261357	0.081422	0.0625563	0.0528051	0.0496834	0.0440672	0.0442176	0.0402558	0.0389376	0.0374536	0.0350371	0.0360086	0.025261	0.0220595	0.0203427	0.0200175	0.0186366	0.0163327	0.0128761	0.0120415	0.00991457	0.00376914	0.0549474
BL422	0.268146	0.0834731	0.0669618	0.0487158	0.0468696	0.0484588	0.0439246	0.0376231	0.0348491	0.0357366	0.0323287	0.0331066	0.027006	0.021264	0.0202417	0.0205338	0.0201323	0.0147446	0.0149392	0.0132207	0.00872001	0.00365301	0.0553514
HS009	0.254912	0.0794385	0.0598944	0.0549792	0.0505594	0.0415311	0.0428552	0.0424337	0.039532	0.0404258	0.0337373	0.0332971	0.0264603	0.0239235	0.0234813	0.0215669	0.0189573	0.0167024	0.0125045	0.0119833	0.0107116	0.00379569	0.056317
BL442	0.266472	0.083122	0.0629035	0.0488599	0.0503215	0.0467734	0.0452093	0.0395748	0.0355429	0.0364958	0.0316313	0.032921	0.0258581	0.0219046	0.0231878	0.0211371	0.0198697	0.015334	0.0124653	0.0129872	0.00916619	0.00397308	0.0542891
NS012	0.259005	0.0802406	0.059879	0.0515633	0.0489026	0.0425466	0.0452047	0.042001	0.0388169	0.039024	0.0350839	0.0338342	0.0254092	0.0232085	0.0217914	0.0219547	0.0195364	0.0165811	0.0135856	0.0131174	0.010551	0.00412782	0.0540353
BL355	0.252256	0.0788543	0.0552897	0.0499976	0.0524329	0.0414695	0.0397592	0.0467959	0.0444624	0.0380041	0.0357965	0.0355267	0.0256187	0.0245667	0.022496	0.0187621	0.0187027	0.0180755	0.01204	0.0132221	0.0114558	0.0042919	0.0601239
BL434	0.262027	0.0825816	0.0616091	0.0497115	0.0495978	0.0453241	0.0449072	0.041006	0.0389856	0.035904	0.0336538	0.0330067	0.0254726	0.0226451	0.0219753	0.0205121	0.0197425	0.016315	0.0129328	0.0129469	0.00995307	0.00410826	0.0550817
NS015	0.270133	0.0818777	0.0675015	0.044762	0.0474236	0.0497485	0.0454477	0.0367837	0.0349266	0.0327654	0.0325254	0.0314403	0.0285907	0.021038	0.0190535	0.0199649	0.0194584	0.0147852	0.0164589	0.0135611	0.00872775	0.00388167	0.0591445
ZWY_120	0.268612	0.0804064	0.073164	0.0485714	0.0356907	0.0525186	0.0459286	0.0243733	0.0248074	0.0431788	0.0403025	0.0281634	0.0318233	0.0163588	0.0162033	0.0161454	0.0231141	0.0119601	0.0225105	0.0136696	0.0108189	0.00995222	0.061727
ZWY13	0.271052	0.0860328	0.0713342	0.0481651	0.0378291	0.0503711	0.0487439	0.0300115	0.0306945	0.0348138	0.0344263	0.0296044	0.0270924	0.0193401	0.0147533	0.0192193	0.0219794	0.0139542	0.0188618	0.0141422	0.00840437	0.00559337	0.0635807
ZWY41	0.267237	0.0901641	0.0636854	0.05269	0.0430367	0.0476549	0.0483673	0.0325098	0.0341348	0.0332631	0.0341221	0.0305959	0.0246415	0.0196079	0.0172073	0.0225922	0.0211828	0.0149848	0.0140214	0.0121691	0.00935535	0.00429798	0.0624785
ZWY_133	0.262916	0.0860689	0.0628765	0.0527112	0.0509604	0.0452399	0.0422575	0.0378236	0.0368174	0.0365972	0.0349113	0.0335472	0.0264513	0.0215327	0.0212829	0.0201759	0.0177912	0.015527	0.0112316	0.0118918	0.00996598	0.00519477	0.0562275
ZWY51	0.263356	0.0878246	0.0620504	0.0541268	0.0475863	0.0448882	0.043992	0.0367129	0.0348832	0.0367659	0.0347258	0.0327054	0.0265816	0.0207652	0.0205626	0.0224551	0.0200806	0.0154312	0.012437	0.0120057	0.00969518	0.00419307	0.0561749
ZWY17	0.256525	0.0763747	0.0585888	0.0486313	0.0525842	0.0444615	0.0423034	0.0443027	0.0412886	0.0390827	0.034537	0.0346643	0.0260504	0.023947	0.0233029	0.0202325	0.019189	0.0169055	0.0121301	0.0130403	0.0102999	0.00408896	0.0574691
ZWY24	0.258685	0.0783072	0.060582	0.0481499	0.0515043	0.0448689	0.043729	0.0430327	0.0402346	0.037254	0.0347982	0.0338932	0.0266814	0.024023	0.0221398	0.0202874	0.0187985	0.0170294	0.0121344	0.0121762	0.0101765	0.00411075	0.0574035
ZWY_106	0.253879	0.0824223	0.0545976	0.0482083	0.0561822	0.042017	0.040029	0.0468505	0.0440388	0.0355793	0.0355989	0.0353715	0.0257717	0.0242769	0.0214236	0.0184617	0.0170243	0.0180536	0.010894	0.0115897	0.0115057	0.00659011	0.0596346
ZWY_69	0.254572	0.0811893	0.0559574	0.0466621	0.0566695	0.0425708	0.0407484	0.0461722	0.0434747	0.0348866	0.0357323	0.0334327	0.0270695	0.0245399	0.0219712	0.0185619	0.0174064	0.0179533	0.0105669	0.0121475	0.0113927	0.00541194	0.0609111
ZWY_121	0.263825	0.0696474	0.0791052	0.045759	0.0275214	0.0550301	0.048634	0.0195219	0.0219898	0.0494271	0.0475599	0.0256147	0.0328543	0.0152246	0.0155941	0.0154408	0.0229722	0.0113678	0.0254463	0.0135272	0.00982004	0.0158218	0.0682958
ZWY_113	0.258447	0.0858789	0.0576583	0.0515917	0.0536687	0.043019	0.041073	0.0431843	0.0402197	0.0351412	0.0349433	0.0342301	0.0261077	0.0229634	0.0212542	0.0199895	0.0176432	0.0167068	0.0109755	0.0118319	0.0103107	0.00513956	0.0580224
ZWY_79	0.257918	0.0828572	0.0579591	0.0485775	0.0538548	0.043041	0.0416058	0.0446086	0.0414397	0.0350971	0.0341615	0.0340803	0.0266073	0.0232098	0.0216957	0.0199023	0.0178285	0.0172063	0.0115452	0.0125297	0.0108206	0.00444039	0.0590133
ZWY39	0.263044	0.08561	0.0613505	0.0539271	0.0474588	0.0450543	0.0463951	0.0380049	0.0372068	0.0362962	0.0352062	0.0328318	0.025723	0.0216242	0.0195015	0.0208875	0.0195054	0.0156705	0.0129785	0.0119444	0.0101266	0.0039363	0.0557165
ZWY48	0.265166	0.0863367	0.0663795	0.055012	0.0418361	0.0472371	0.0453184	0.0331002	0.0316417	0.0369423	0.0366678	0.0308106	0.026744	0.0197689	0.0183766	0.0216423	0.0215517	0.0143998	0.0157836	0.0131375	0.00904772	0.00560487	0.0574949
ZWY_86	0.256872	0.0808492	0.0567856	0.0474091	0.0560303	0.0432768	0.0417505	0.0458075	0.043858	0.0348094	0.0337555	0.0334804	0.0266689	0.0245568	0.0217908	0.018478	0.0171956	0.0181088	0.010373	0.0121322	0.0107808	0.00497243	0.0602586
ZWY_95	0.253025	0.0800784	0.0531725	0.0488357	0.0565753	0.0418627	0.0401875	0.0470946	0.0473048	0.0356945	0.035561	0.0349496	0.0267663	0.0250338	0.0219238	0.0180091	0.0170834	0.0184078	0.0109119	0.0119104	0.0111776	0.00409923	0.0603349
ZWY_905	0.25161	0.0786564	0.0532312	0.0469946	0.0581351	0.0419345	0.039936	0.0478343	0.0457759	0.0356567	0.0350667	0.0344621	0.0269125	0.0256115	0.023009	0.0179732	0.0173102	0.0184979	0.0105133	0.0120992	0.0113355	0.00570698	0.0617369
ZWY_901	0.251737	0.0791513	0.0540549	0.0486523	0.0557382	0.0415724	0.0396274	0.0475932	0.0447493	0.0368133	0.0361258	0.0339021	0.0268941	0.0246769	0.0227126	0.0187166	0.0182887	0.0179295	0.0118515	0.0128346	0.0112214	0.00384171	0.061315
ZWY_83	0.245273	0.073524	0.0484234	0.0440203	0.0616639	0.0400819	0.0390319	0.0547383	0.0520578	0.0359422	0.0349806	0.0345517	0.0272215	0.0279096	0.0245829	0.016232	0.0165841	0.0201715	0.0102857	0.0124881	0.0123885	0.00444136	0.063406
ZWY42	0.26965	0.0892735	0.0661919	0.0531159	0.0421235	0.0482912	0.0482384	0.0322565	0.0321773	0.0340833	0.0336904	0.0309618	0.0257643	0.0197874	0.0168433	0.0223386	0.0218117	0.0144406	0.0156839	0.0126652	0.00914111	0.00440932	0.0570602
ZWY62	0.275321	0.0897523	0.0713621	0.0460542	0.0391609	0.0508882	0.0516417	0.0315844	0.0307931	0.0299012	0.0301449	0.0306889	0.0261328	0.0187318	0.0149979	0.0218308	0.0212946	0.013533	0.0168655	0.0120719	0.00848612	0.0039647	0.0647978
ZWY_118	0.26172	0.0736395	0.077719	0.0488851	0.0289692	0.05228	0.0472116	0.0198467	0.0210748	0.0506935	0.0485158	0.0250475	0.0310758	0.0148439	0.0151311	0.0158726	0.0228699	0.0112228	0.0243669	0.0143078	0.0083639	0.0160807	0.0702615
ZWY23	0.263324	0.0816947	0.0625783	0.0549614	0.0477951	0.0466482	0.0439736	0.0368005	0.0331725	0.0414582	0.033841	0.0321449	0.0246624	0.0222576	0.0235458	0.0237824	0.021783	0.0148277	0.0130302	0.013076	0.00924227	0.00457052	0.0508296
ZWY_89	0.261038	0.0862916	0.0597251	0.0516704	0.0525653	0.0447463	0.0422105	0.0397707	0.0377074	0.035867	0.0367141	0.0328725	0.0260714	0.0217329	0.0216555	0.0198862	0.0182653	0.0161503	0.0113948	0.0122417	0.00998786	0.00587229	0.0555624
ZWY_910	0.253933	0.0815928	0.0555902	0.0502303	0.0550605	0.0418397	0.0405828	0.0442489	0.0437345	0.03551	0.0370195	0.0344713	0.0262955	0.0239726	0.0221404	0.0188104	0.0176009	0.0179422	0.0110759	0.0124959	0.0111902	0.00513037	0.059532
ZWY64	0.259593	0.0807789	0.0591907	0.048602	0.048647	0.0458129	0.0466457	0.0433807	0.0409435	0.0341819	0.0339425	0.0323683	0.0261204	0.0225687	0.0194034	0.0194825	0.0190252	0.0168968	0.0123898	0.0121909	0.0105231	0.00542265	0.0618894
ZWY_82	0.255451	0.0812242	0.0555301	0.0503212	0.0545253	0.0421655	0.0411293	0.0453534	0.0433812	0.0357153	0.0349742	0.034656	0.0269603	0.0237403	0.0218454	0.0192645	0.0174966	0.0176445	0.0115555	0.0125496	0.0110707	0.00440378	0.059042
ZWY58	0.262151	0.0834983	0.0593294	0.051437	0.0437436	0.0451123	0.0503804	0.0389049	0.034804	0.0347158	0.0335797	0.0307883	0.0265346	0.020468	0.0191454	0.0216058	0.0211464	0.0156386	0.0137705	0.0123533	0.00976516	0.00404552	0.0670817
ZWY_112	0.26096	0.087005	0.05929	0.0499503	0.0532291	0.0446506	0.0414784	0.0409402	0.0392875	0.0354772	0.0359702	0.0335941	0.0257959	0.0223343	0.0208712	0.0195941	0.0176872	0.015958	0.0109992	0.0117597	0.0102443	0.00539819	0.0575255
ZWY_138	0.255585	0.0841427	0.0567129	0.0525013	0.0542002	0.040942	0.0406272	0.0437297	0.0409502	0.0368244	0.035407	0.0344599	0.0262587	0.0234532	0.0221737	0.0193877	0.0171644	0.0170764	0.0111384	0.0122288	0.011057	0.00424987	0.05973
ZWY06	0.265886	0.0828738	0.0670791	0.0487413	0.0424506	0.0485244	0.0474245	0.0350576	0.0341444	0.03686	0.0337408	0.0311451	0.026527	0.0214335	0.0175759	0.0200034	0.0212181	0.0146169	0.0171505	0.0133617	0.00929886	0.00510802	0.0597784
ZWY_128	0.267367	0.0932038	0.0631946	0.0525522	0.0514143	0.04505	0.0425232	0.0350811	0.0331425	0.035488	0.0355957	0.0330386	0.0260694	0.0195876	0.020139	0.021787	0.0182012	0.0148079	0.011101	0.0120145	0.00926246	0.00491925	0.0544594
ZWY_102	0.256172	0.0834363	0.0568444	0.0479864	0.0542931	0.0431169	0.0407254	0.0450975	0.0436357	0.0347427	0.0342302	0.0344501	0.0264893	0.0234827	0.021734	0.0185743	0.0177431	0.017484	0.0111735	0.0121453	0.0110896	0.00514388	0.0602099
ZWY52	0.267026	0.0875022	0.0640336	0.0530095	0.0445682	0.0463097	0.0475102	0.0355383	0.0325158	0.0358306	0.0339353	0.0320843	0.026518	0.0202731	0.019273	0.0223475	0.0204714	0.014801	0.0135707	0.0121773	0.00917587	0.003872	0.0576559
ZWY12	0.281291	0.0864278	0.0824217	0.0422417	0.0288444	0.0538896	0.047995	0.0209712	0.0232909	0.0325954	0.0327969	0.0256453	0.0349198	0.0161837	0.0092311	0.0184422	0.0243958	0.0119802	0.0298365	0.0188554	0.00598956	0.0035925	0.0681624
ZWY_104	0.255524	0.0825511	0.0551627	0.0482051	0.0545714	0.0429041	0.041101	0.0461351	0.0450611	0.0354221	0.0344258	0.0347748	0.0265754	0.0240446	0.0214631	0.0185853	0.0175393	0.0177924	0.0113395	0.01213	0.0109653	0.00398975	0.0597368
mean	0.260847	0.0821513	0.061901	0.0502259	0.0482344	0.0452348	0.0440066	0.0397924	0.0378057	0.0369298	0.0351076	0.0328302	0.0266396	0.0220623	0.0203558	0.0198523	0.0194585	0.0159888	0.0140364	0.0127374	0.0100526	0.00504626	0.0587037
sd	0.00628205	0.00392767	0.00624671	0.00314194	0.00646651	0.00332426	0.0028841	0.00665583	0.00578992	0.003347	0.00264083	0.00219415	0.00184698	0.00232006	0.00263006	0.00187287	0.00173792	0.00173984	0.00362646	0.00100451	0.00109366	0.00205793	0.00397601

## Sheet: KEGG Level3
The relative abundance of KEGG Level 3 pathyways of the gut microbiome in whith-headed langurs
Sample name	Metabolic pathways	Biosynthesis of secondary metabolites	Microbial metabolism in diverse environments	Biosynthesis of amino acids	ABC transporters	Biosynthesis of cofactors	Carbon metabolism	Quorum sensing	Two-component system	Aminoacyl-tRNA biosynthesis	Purine metabolism	Peptidoglycan biosynthesis	Amino sugar and nucleotide sugar metabolism	Homologous recombination	Nucleotide metabolism	Glycolysis / Gluconeogenesis	Biosynthesis of nucleotide sugars	Ribosome	Mismatch repair	Pyruvate metabolism	Pyrimidine metabolism	Cysteine and methionine metabolism	Starch and sucrose metabolism	DNA replication	Fatty acid metabolism	others
BL213	0.169622	0.0717407	0.0473144	0.0252652	0.0249654	0.0258018	0.0242243	0.0192793	0.0203817	0.0135531	0.012905	0.0116139	0.0110811	0.010427	0.0107863	0.0114157	0.0101213	0.00963314	0.00952442	0.0119328	0.00939559	0.00893647	0.00866289	0.00819098	0.00700397	0.406222
BL441	0.172247	0.0726061	0.041928	0.0299918	0.0259496	0.0264592	0.0242796	0.0206125	0.0170734	0.0150076	0.0140207	0.0120893	0.0131872	0.0114187	0.0122315	0.0114866	0.0124419	0.0112492	0.0102732	0.00976084	0.0105905	0.0109653	0.00921513	0.00838045	0.00369043	0.392845
SKS007	0.170074	0.0684447	0.0439834	0.0288845	0.0297822	0.0237126	0.0249624	0.0257575	0.0195074	0.015378	0.0142497	0.0130454	0.0121693	0.0119799	0.0126524	0.0114015	0.0115713	0.0105281	0.0105793	0.0100257	0.0109668	0.0105466	0.00947351	0.00892665	0.00384573	0.387551
BL221	0.16961	0.0677507	0.0439043	0.0287535	0.0272959	0.0250899	0.0253364	0.0208438	0.0187384	0.0169745	0.0146534	0.0143714	0.013092	0.0136221	0.0132005	0.0123147	0.0123327	0.0117374	0.0117598	0.0103944	0.0112181	0.010594	0.0083519	0.0097222	0.00372794	0.38461
BL272	0.166603	0.0702007	0.0446145	0.027782	0.0238433	0.0248561	0.0243681	0.0180994	0.0177403	0.0165881	0.0147729	0.0134336	0.0119992	0.0132377	0.0129033	0.0127997	0.0115982	0.0122613	0.0115543	0.0116001	0.0110054	0.00939536	0.00954492	0.0101978	0.00502826	0.393972
BL264	0.16695	0.0701625	0.0490927	0.0246615	0.019479	0.0270237	0.0235158	0.0160389	0.0226101	0.0108023	0.0127898	0.00884882	0.00967911	0.00920649	0.00953077	0.00953743	0.0104365	0.0080847	0.00775674	0.0110505	0.00831609	0.00846433	0.00631673	0.00680753	0.00848668	0.434352
BL387	0.170844	0.0689524	0.0447288	0.0297879	0.0300593	0.0251925	0.0257771	0.0230588	0.0200931	0.0150548	0.0146744	0.0130051	0.0116327	0.0123928	0.0126745	0.0112502	0.010882	0.00996729	0.0106114	0.0100661	0.0108649	0.0105684	0.00799256	0.00888618	0.00380957	0.387173
HS007	0.165785	0.0686115	0.0415389	0.0281369	0.0247182	0.0248295	0.0246257	0.0191002	0.0178792	0.018022	0.0143089	0.015013	0.0129933	0.0141412	0.0130236	0.0129807	0.0122635	0.012892	0.0125881	0.0107448	0.0110737	0.0106445	0.00887775	0.0104621	0.00403807	0.390708
BL235	0.173253	0.0718766	0.047712	0.0303278	0.0332561	0.0248324	0.0263812	0.0231734	0.018725	0.0128814	0.0140409	0.0111848	0.0118827	0.00981204	0.0115512	0.0108136	0.0112914	0.00921159	0.00870861	0.00983815	0.010295	0.011648	0.00960068	0.00724085	0.00363038	0.386831
BL259	0.168704	0.0694052	0.0410759	0.0293823	0.0274639	0.0250256	0.023776	0.0192598	0.0194208	0.01626	0.0142903	0.0135837	0.0136502	0.0134206	0.0126148	0.0123067	0.0124583	0.0120486	0.0115692	0.0103941	0.0111616	0.0104804	0.00961352	0.00993595	0.00374303	0.388956
BL369	0.170709	0.0705402	0.0434571	0.0302653	0.027671	0.0245987	0.024801	0.0223719	0.0188437	0.0149825	0.0138552	0.0122964	0.0127481	0.0116876	0.0121483	0.0115485	0.0118796	0.0107891	0.0102966	0.0102932	0.0103389	0.0109693	0.00955845	0.00849524	0.00390836	0.390947
BL425	0.169511	0.0687373	0.0483414	0.0263354	0.0219136	0.0263383	0.0232455	0.0184897	0.0195967	0.0129102	0.0138513	0.0114026	0.0107858	0.0108006	0.0104978	0.0103756	0.0109035	0.00923923	0.00935909	0.0108105	0.00889655	0.00939832	0.00636222	0.00760289	0.00659978	0.417695
BL244	0.171059	0.0712049	0.0452355	0.030956	0.0295535	0.0254019	0.0253897	0.019187	0.0180387	0.014403	0.0142658	0.0119348	0.0128922	0.0115475	0.0117975	0.0117952	0.0117816	0.0107075	0.0101029	0.010337	0.0107546	0.0112509	0.00916877	0.00847158	0.00363448	0.389129
NS003	0.170064	0.0683838	0.0446948	0.0298438	0.0268465	0.0239163	0.0260474	0.0208009	0.0191741	0.016438	0.0145192	0.0142248	0.0120332	0.0132562	0.0127399	0.0117938	0.0116067	0.0114307	0.0114392	0.0101426	0.0107466	0.0111038	0.00839923	0.00961278	0.00410542	0.386636
BL193	0.170523	0.0705287	0.0444498	0.0298411	0.0258436	0.0254214	0.0256339	0.0192694	0.0174786	0.0161706	0.0142637	0.0133555	0.0122233	0.0125921	0.012399	0.0121065	0.0114313	0.0115302	0.0109468	0.0104248	0.0107095	0.0106626	0.00886823	0.00908967	0.00383547	0.390401
BL378	0.169775	0.0685454	0.0416857	0.0301237	0.0260876	0.0251491	0.0242031	0.020281	0.0193166	0.0166587	0.0156185	0.014531	0.01279	0.0140233	0.0132636	0.0119071	0.011698	0.0114028	0.012256	0.0101097	0.0118334	0.0102245	0.00839252	0.0100466	0.00375508	0.386322
BL190	0.167179	0.067164	0.0442843	0.0284757	0.0251551	0.0239808	0.0256927	0.0195451	0.0184858	0.0182828	0.0142126	0.0148131	0.0123862	0.0142971	0.0127639	0.0127295	0.0117002	0.0128625	0.012323	0.0110117	0.0108264	0.01036	0.00836935	0.0103211	0.00399104	0.388787
BL260	0.169321	0.0696852	0.0412669	0.0292953	0.0259652	0.0254896	0.0238909	0.0183408	0.018929	0.015768	0.0142746	0.0131424	0.0128498	0.0130365	0.0125807	0.0116365	0.0116759	0.0116555	0.0115511	0.0102342	0.0110933	0.0108177	0.00943126	0.00983453	0.00405437	0.39418
BL183	0.167588	0.0677596	0.0429848	0.0279017	0.0250959	0.0245146	0.0247151	0.019693	0.0185768	0.0180666	0.0149516	0.014647	0.0122478	0.0141694	0.0132124	0.0123283	0.011697	0.0124005	0.0124234	0.0108129	0.0111768	0.0100723	0.00889238	0.0109122	0.00443671	0.388723
SKS003	0.170576	0.0714348	0.0404999	0.029489	0.0223762	0.026547	0.0242318	0.0199311	0.0179629	0.0165017	0.0144222	0.0134391	0.0122712	0.0127005	0.0121646	0.0116158	0.0120699	0.0115735	0.0114359	0.00964096	0.0104114	0.0101235	0.00923744	0.0093934	0.00416513	0.395785
BL363	0.16944	0.0697964	0.0435484	0.0293813	0.028197	0.0249922	0.0249906	0.0195742	0.0191301	0.0160399	0.0146144	0.0134672	0.0123603	0.012606	0.0129773	0.0121042	0.0116563	0.0118592	0.0108956	0.0103873	0.0109322	0.0106586	0.00946162	0.00909484	0.00387332	0.387961
BL267	0.172319	0.0746803	0.0504077	0.0281491	0.0255687	0.0280645	0.0250464	0.0165157	0.0172759	0.0116713	0.0135794	0.00935383	0.0107021	0.00960947	0.0111022	0.0108332	0.0101813	0.00844309	0.0083465	0.0114856	0.00960717	0.0089131	0.0086119	0.00766878	0.00543373	0.40643
BL415	0.168149	0.070231	0.0405	0.0300532	0.0231817	0.0249132	0.0235598	0.0195383	0.0187914	0.0176244	0.014846	0.0145955	0.0128115	0.014357	0.013008	0.0122797	0.0119452	0.0123082	0.0125174	0.0104449	0.0110776	0.0103644	0.00986371	0.0102314	0.00376532	0.389042
BL357	0.169209	0.0710621	0.039819	0.0294119	0.0274627	0.0250167	0.0238603	0.0205759	0.0189151	0.0165279	0.0144518	0.0135548	0.0130155	0.0132875	0.0126908	0.011872	0.0118409	0.0118022	0.0114808	0.0103156	0.0112788	0.0110568	0.0101005	0.0095186	0.00356402	0.388309
BL416	0.174872	0.0751696	0.0435215	0.0326397	0.0263932	0.0278295	0.0241632	0.0178631	0.0167823	0.0137671	0.0142017	0.0116763	0.0127026	0.0110392	0.0116058	0.0114391	0.0117523	0.00931577	0.00965634	0.0102071	0.010462	0.0107272	0.010947	0.00787555	0.00365947	0.389731
BL431	0.166653	0.0680178	0.0405916	0.028451	0.0236159	0.0242434	0.0240863	0.0204741	0.0191376	0.0185388	0.0146201	0.0156458	0.0133711	0.0145007	0.01355	0.0127917	0.0125538	0.0129881	0.0126582	0.0102936	0.0110852	0.00993084	0.00910183	0.0105456	0.00398035	0.388574
BL368	0.167542	0.0680804	0.0417591	0.0286421	0.0271277	0.0244749	0.0241375	0.0201707	0.0197408	0.0176731	0.0147486	0.0148008	0.0126228	0.0139364	0.01338	0.0124449	0.0121552	0.0128511	0.0121113	0.0103556	0.0110138	0.0104559	0.0096668	0.0100969	0.00370349	0.386308
HS006	0.168727	0.069875	0.0452487	0.0285771	0.0263408	0.0247987	0.0251787	0.0212982	0.0179611	0.0157741	0.0142096	0.0130528	0.012371	0.0123898	0.0125722	0.0122217	0.0114317	0.010729	0.0110068	0.0108744	0.0107687	0.0102322	0.00941795	0.00920142	0.00433861	0.391403
SKS013	0.171433	0.0696448	0.0445514	0.0297946	0.0322656	0.0239799	0.0259661	0.0243014	0.0201511	0.0142831	0.0144011	0.0118114	0.0118063	0.0107699	0.0123723	0.0108216	0.0111964	0.0100183	0.00978619	0.00997997	0.0108507	0.0110449	0.00922357	0.00802216	0.00411307	0.387411
BL249	0.172786	0.0745798	0.0498101	0.0288841	0.0256184	0.0263626	0.0258497	0.0197813	0.0183572	0.0115351	0.0131009	0.00892006	0.0104385	0.00836614	0.0102617	0.0103344	0.0101817	0.00801488	0.00748835	0.0107185	0.00902076	0.00970163	0.00857682	0.00641499	0.00564363	0.409253
BL347	0.166142	0.0669541	0.0394547	0.0254951	0.0277659	0.0241093	0.0231207	0.0226451	0.0201946	0.0184061	0.0149017	0.0156787	0.0129702	0.0148243	0.0140175	0.0125077	0.0125311	0.012727	0.0128025	0.00999881	0.0112986	0.00998358	0.0102408	0.0105141	0.00387561	0.386841
BL410	0.169665	0.0733626	0.0468453	0.0295994	0.0257074	0.0252462	0.0235436	0.0167429	0.0187525	0.0137184	0.0138291	0.0116078	0.0118991	0.0111548	0.0112767	0.0119518	0.010931	0.00949415	0.00975978	0.0118535	0.00973042	0.00924578	0.00977074	0.00842666	0.00533116	0.400555
BL214	0.16948	0.0695973	0.0429145	0.0294074	0.0268189	0.0251458	0.0247911	0.0188019	0.0190267	0.0166118	0.0143411	0.0137704	0.0131578	0.013163	0.0126554	0.0122202	0.0122694	0.012052	0.0114945	0.0103486	0.0108503	0.0103445	0.00937081	0.00960415	0.00381494	0.387947
BL253	0.169111	0.0713485	0.040831	0.0299905	0.0254724	0.0263345	0.0238718	0.0179363	0.0193794	0.015485	0.0144659	0.0126159	0.0127777	0.0132142	0.0124793	0.0120023	0.0123688	0.011476	0.0117253	0.0102714	0.0110467	0.0101723	0.0105782	0.0101848	0.00390491	0.390956
BL383	0.170893	0.0698071	0.0429996	0.0310344	0.0280035	0.0253867	0.0249229	0.0205878	0.0189785	0.0156688	0.0153565	0.0135533	0.012675	0.0130159	0.0128231	0.011752	0.0114542	0.010747	0.0112858	0.0102311	0.0115613	0.010559	0.00839261	0.00919634	0.00364508	0.38547
BL422	0.172193	0.0738527	0.0449704	0.0306125	0.0251594	0.0266102	0.0250004	0.0194433	0.016949	0.0140628	0.014182	0.0117063	0.0123332	0.0109713	0.0120399	0.0115219	0.0116553	0.010201	0.00962419	0.0104786	0.0103674	0.0104669	0.00870291	0.00812401	0.00459749	0.394173
HS009	0.167208	0.069357	0.0422212	0.0301556	0.0283503	0.0233984	0.0250024	0.0228732	0.0181447	0.0166063	0.0141874	0.0138786	0.0130774	0.0131716	0.0125972	0.0120528	0.0118843	0.0113232	0.0116508	0.0104579	0.0108477	0.0116412	0.00887197	0.00955235	0.0039932	0.387495
BL442	0.173026	0.0727531	0.0433993	0.0300251	0.0258658	0.0263745	0.0247655	0.0198609	0.0169225	0.0148063	0.0140237	0.0121927	0.0130117	0.0112863	0.0121066	0.0115793	0.0124947	0.0109133	0.0100388	0.0100158	0.010578	0.0108614	0.0091696	0.00821779	0.00375302	0.391959
NS012	0.16981	0.069614	0.0436049	0.0299536	0.0271922	0.023768	0.0258004	0.0218946	0.0190597	0.0164042	0.0146083	0.0138891	0.0122894	0.0127667	0.0130502	0.0120646	0.0118257	0.0112095	0.0112636	0.010208	0.0109629	0.0108379	0.00914479	0.00960468	0.00369524	0.385478
BL355	0.166977	0.0679841	0.0395847	0.0273482	0.0250725	0.0243686	0.0233569	0.0210324	0.0195666	0.0180865	0.0152785	0.0157055	0.0130199	0.0149707	0.0139411	0.0124624	0.0124236	0.0129585	0.0130419	0.0102005	0.0117155	0.0101081	0.0100483	0.0104945	0.00383737	0.386416
BL434	0.170832	0.0708668	0.0430242	0.0293519	0.0261325	0.0257157	0.0247163	0.019384	0.018194	0.0155678	0.0139191	0.0130173	0.0128352	0.0125403	0.0128497	0.0119111	0.0121837	0.0112617	0.011091	0.0100687	0.0108167	0.0106007	0.00954409	0.00929025	0.00366487	0.39062
NS015	0.172687	0.0736123	0.0454132	0.0289158	0.0225863	0.0272106	0.0245346	0.0169818	0.0171524	0.0136351	0.0136547	0.0112527	0.0115681	0.0106606	0.0112468	0.0108941	0.0112443	0.00997642	0.00951307	0.0102322	0.00961421	0.00989951	0.00848735	0.00813556	0.00517473	0.405716
ZWY_120	0.171221	0.0674275	0.0502291	0.0249396	0.0230599	0.0273368	0.0230278	0.0184349	0.0226452	0.00895783	0.0131528	0.00757348	0.0103375	0.00821884	0.0087885	0.00924868	0.00982182	0.00686524	0.00693833	0.0111403	0.00785598	0.00874821	0.00639615	0.00572798	0.00831714	0.433589
ZWY13	0.17015	0.0731008	0.0503162	0.0266292	0.0252163	0.0261395	0.0261226	0.0181296	0.0183683	0.011353	0.0128426	0.00934543	0.0100512	0.00895317	0.0102281	0.0106587	0.00999128	0.00766888	0.00769276	0.0112254	0.00868926	0.00894741	0.00837903	0.00694676	0.00599604	0.416859
ZWY41	0.172327	0.0734039	0.0456217	0.0300362	0.0277116	0.0260872	0.0248204	0.0168923	0.0176484	0.012135	0.013067	0.0099211	0.0120988	0.0101525	0.0105958	0.0115468	0.0108137	0.0088242	0.00906412	0.0108401	0.00946358	0.00982006	0.0107898	0.00748848	0.00408766	0.404743
ZWY_133	0.171937	0.0728014	0.0407599	0.0316098	0.0277494	0.0256006	0.0241993	0.019386	0.0189179	0.0145758	0.0143706	0.012305	0.0132299	0.0119575	0.0119505	0.0113691	0.0118437	0.0101697	0.0106884	0.0100558	0.0107765	0.0109839	0.0100095	0.00859255	0.00356864	0.390592
ZWY51	0.172164	0.0719271	0.0432467	0.0301444	0.0292336	0.0254466	0.02426	0.0199733	0.0188701	0.0139202	0.0140033	0.0117679	0.0131659	0.0113453	0.0117304	0.0116484	0.0117747	0.0101262	0.0100582	0.010494	0.0104467	0.0106667	0.0105242	0.00811284	0.0037128	0.391236
ZWY17	0.168906	0.0698436	0.0404012	0.0288873	0.0246007	0.0252489	0.0242477	0.0219239	0.0186583	0.017065	0.0150544	0.0142189	0.0121403	0.0136331	0.0131265	0.0117634	0.0118088	0.0121134	0.0120234	0.009748	0.0112455	0.0103567	0.0090249	0.00975389	0.0038896	0.390317
ZWY24	0.169767	0.0705885	0.0411024	0.0300008	0.0246515	0.0253503	0.0243328	0.0203283	0.0186189	0.0168	0.0145435	0.0138716	0.011943	0.0131471	0.0124212	0.0114063	0.011648	0.0114917	0.0115371	0.0100432	0.0109834	0.0101126	0.00911854	0.00968192	0.0041083	0.392402
ZWY_106	0.167792	0.0686868	0.0395796	0.0291049	0.0239912	0.0247566	0.0234257	0.0186511	0.0192611	0.0183274	0.0151895	0.0156439	0.0134415	0.0143922	0.013331	0.0124177	0.0126337	0.0127152	0.0127961	0.0102835	0.0114742	0.00985816	0.00948493	0.0106924	0.00373204	0.388338
ZWY_69	0.168037	0.0692389	0.0386893	0.0287298	0.0233026	0.0243108	0.0233067	0.0186761	0.0194014	0.0180508	0.01448	0.0151023	0.0133829	0.0141248	0.0128985	0.0122661	0.0124804	0.0125596	0.0125644	0.00995804	0.0109355	0.00987064	0.00956146	0.0105355	0.0041021	0.393435
ZWY_121	0.166315	0.0681908	0.0527708	0.0232098	0.0224651	0.0277994	0.0233422	0.0210466	0.0273921	0.00725691	0.0122769	0.0062488	0.00739974	0.00694814	0.00789132	0.00790672	0.00828602	0.00527296	0.00622067	0.0113627	0.00700505	0.00766888	0.00315435	0.00507143	0.0104723	0.447025
ZWY_113	0.169885	0.0707084	0.0404028	0.0300965	0.0266321	0.0249712	0.0236001	0.0185396	0.0189339	0.0165025	0.0146094	0.0140509	0.0136726	0.0131211	0.0124922	0.0121739	0.0123909	0.01195	0.0116066	0.0102301	0.0110719	0.0104925	0.0102735	0.00945987	0.00340946	0.388723
ZWY_79	0.169431	0.070376	0.0399746	0.0296513	0.0242348	0.0249173	0.0237793	0.0188683	0.0183014	0.0171631	0.0145568	0.0141555	0.0135531	0.0134212	0.0128356	0.0121791	0.012764	0.0121839	0.0118041	0.0100832	0.0111976	0.0104484	0.00983042	0.00992335	0.00386439	0.390502
ZWY39	0.171891	0.0704137	0.0440111	0.0302976	0.0288077	0.0255259	0.0250253	0.0193711	0.0191783	0.0148595	0.014046	0.012329	0.0128291	0.0120798	0.0119253	0.0117957	0.0115497	0.010036	0.0105805	0.0105243	0.0105171	0.0106959	0.00982821	0.00877957	0.00368848	0.389415
ZWY48	0.171358	0.0724129	0.0459232	0.0292362	0.0297516	0.0255945	0.0246354	0.0191147	0.0200547	0.0126625	0.0133119	0.0104063	0.0115222	0.00994981	0.011039	0.0110707	0.0107342	0.00881891	0.00873741	0.0107511	0.00960297	0.0100044	0.00968733	0.00744321	0.0046274	0.401549
ZWY_86	0.169098	0.0693819	0.0396204	0.0290258	0.0233131	0.0249244	0.0235683	0.0185481	0.0180644	0.0180676	0.0144263	0.0155064	0.0135744	0.0143939	0.0128522	0.0123041	0.0126334	0.0121814	0.0126708	0.0101535	0.01097	0.0103165	0.00928469	0.0106267	0.00385157	0.390642
ZWY_95	0.167757	0.0667817	0.0390814	0.0277335	0.0242209	0.024674	0.0232728	0.0193226	0.0193436	0.0188874	0.0153707	0.0163215	0.0131823	0.0158189	0.0136768	0.0123305	0.0123109	0.0124109	0.0137936	0.00998064	0.0114034	0.00981727	0.0093947	0.0115681	0.00381983	0.387725
ZWY_905	0.166492	0.067663	0.0384669	0.0278174	0.0229783	0.0246365	0.0228843	0.0190878	0.0188228	0.0187782	0.014917	0.01629	0.0135918	0.0150973	0.013248	0.0125952	0.0129405	0.0129791	0.0132242	0.0100336	0.0111925	0.00985842	0.00884116	0.0111092	0.00408234	0.392372
ZWY_901	0.166798	0.0672438	0.0393978	0.0265762	0.0244673	0.0242058	0.0230207	0.0205034	0.0198156	0.0185312	0.014975	0.0156376	0.0134549	0.0148618	0.0133557	0.0122882	0.0126135	0.0131281	0.0130914	0.00996233	0.0109124	0.00955381	0.00915202	0.0107573	0.0041786	0.391518
ZWY_83	0.163766	0.064563	0.0369159	0.025814	0.0201578	0.0241126	0.0226705	0.0196778	0.0187976	0.0217999	0.0152533	0.018944	0.0129395	0.0171938	0.0140215	0.0128434	0.0129943	0.0148528	0.0152353	0.0100747	0.0112454	0.00914848	0.0079561	0.0128407	0.0042403	0.391941
ZWY42	0.173307	0.073815	0.0471411	0.0302287	0.0278985	0.0264321	0.0251282	0.0172653	0.0181443	0.0120436	0.0131623	0.00981235	0.0117127	0.0099564	0.0106679	0.0111823	0.0106574	0.00880261	0.00875514	0.0108157	0.00960139	0.0100075	0.010537	0.00738489	0.0047278	0.400813
ZWY62	0.17474	0.0755385	0.0478641	0.0313366	0.0231496	0.0276249	0.0241392	0.0142061	0.0154759	0.0110717	0.0131952	0.00862134	0.0110755	0.00916519	0.0101217	0.0110816	0.0104183	0.00898161	0.00802768	0.011199	0.00900033	0.009755	0.0102309	0.00676576	0.00520812	0.412006
ZWY_118	0.166381	0.0673018	0.0523937	0.0227494	0.0241244	0.026636	0.0235145	0.0218895	0.028121	0.00740418	0.0117782	0.00610677	0.00806841	0.00652471	0.00785888	0.00815348	0.00894611	0.00535836	0.00563793	0.0112449	0.00696196	0.00768407	0.004057	0.00485872	0.0102541	0.445991
ZWY23	0.172679	0.0718988	0.0433245	0.0301821	0.0300664	0.0251245	0.0248479	0.0236169	0.0186615	0.013956	0.0137245	0.0119514	0.0128003	0.0106747	0.0123109	0.0108945	0.0118947	0.0101215	0.0095676	0.00944436	0.0107783	0.0112947	0.00994645	0.00795391	0.00366603	0.388618
ZWY_89	0.171197	0.0713732	0.0412272	0.0302295	0.0272976	0.0254947	0.0241777	0.018758	0.0201699	0.0153494	0.0140855	0.0131695	0.0137364	0.0122358	0.0122377	0.0118737	0.0124097	0.0107845	0.0107613	0.0100135	0.0106338	0.0107109	0.0097151	0.00895322	0.00353006	0.389875
ZWY_910	0.168108	0.0683233	0.0387459	0.0280635	0.0258677	0.0240864	0.0233975	0.0190753	0.0204087	0.0174661	0.0148081	0.015053	0.0133753	0.0143031	0.0131141	0.0119954	0.0125215	0.0119232	0.0129569	0.010139	0.0112722	0.0101314	0.010041	0.010757	0.00393359	0.390133
ZWY64	0.169669	0.0697738	0.0418336	0.0295052	0.0245349	0.0265195	0.0241006	0.0180611	0.0180512	0.0163562	0.0138454	0.0134146	0.0119097	0.0131642	0.0119795	0.0119406	0.0117533	0.0120658	0.0115441	0.0105313	0.0103391	0.0102217	0.0089787	0.00982066	0.00405906	0.396028
ZWY_82	0.168457	0.0691415	0.0394836	0.0286648	0.0252783	0.0246894	0.0235174	0.0193308	0.0189105	0.0176718	0.0148873	0.0148729	0.0134083	0.01431	0.0132475	0.0121946	0.0125854	0.0123054	0.0124873	0.0100953	0.0114515	0.0102333	0.00974713	0.0103128	0.00394135	0.388775
ZWY58	0.171923	0.06964	0.0429939	0.0281502	0.0276536	0.0255812	0.0242463	0.0189016	0.0177295	0.0140288	0.0130828	0.0116939	0.011622	0.0109359	0.0115438	0.011222	0.0107092	0.0115441	0.0097764	0.0105497	0.00998009	0.0101628	0.0102411	0.00821323	0.00423448	0.403641
ZWY_112	0.171408	0.071064	0.0402787	0.0300939	0.0258719	0.0257606	0.0234325	0.0185061	0.0196557	0.0157788	0.0144601	0.0132804	0.0137256	0.0128631	0.0120481	0.0117896	0.0123904	0.0111659	0.0114097	0.0101264	0.0107884	0.0105044	0.0103725	0.00917828	0.00337562	0.390671
ZWY_138	0.168555	0.070012	0.0400982	0.0295543	0.0272088	0.0239061	0.0236333	0.0199339	0.0191996	0.0169913	0.0147306	0.0149776	0.0130582	0.013462	0.0128774	0.0121646	0.0122408	0.0119266	0.012042	0.0103989	0.011307	0.0101196	0.0107324	0.00978771	0.0036408	0.387441
ZWY06	0.170501	0.0714713	0.0478722	0.027806	0.0251012	0.0260391	0.0256854	0.0195402	0.0180361	0.0134669	0.0133863	0.0108424	0.0109382	0.0105718	0.0112895	0.0111463	0.0105463	0.00915121	0.00920651	0.0110849	0.00962782	0.00973457	0.00848865	0.00802629	0.00510481	0.405336
ZWY_128	0.174857	0.0736289	0.0420503	0.0317611	0.0284018	0.0254752	0.0241227	0.0183947	0.0194504	0.0134314	0.0141185	0.011707	0.0140478	0.0106747	0.0114301	0.0115607	0.0125389	0.0094866	0.00945356	0.0100844	0.0105762	0.0109131	0.0108491	0.00763779	0.00333418	0.390014
ZWY_102	0.168527	0.0693401	0.0399973	0.0288568	0.0238913	0.0252567	0.0235978	0.0184612	0.0183582	0.0175149	0.0148578	0.0145662	0.0135104	0.0144659	0.0129055	0.0123664	0.0125225	0.0122134	0.0126299	0.0103675	0.0112003	0.0102527	0.00956455	0.0105277	0.00379168	0.390456
ZWY52	0.17328	0.0727333	0.0449994	0.0304449	0.0286857	0.0259287	0.0250338	0.019302	0.0181787	0.0130918	0.0137522	0.0109217	0.0125923	0.0103325	0.0112766	0.0114841	0.0113699	0.0100195	0.00905034	0.0106749	0.0100196	0.0106425	0.00993913	0.00745332	0.00400251	0.394791
ZWY12	0.171119	0.0753048	0.0592861	0.0234139	0.0228622	0.0254411	0.0256003	0.0168954	0.0172319	0.00780143	0.0114251	0.00569243	0.00766894	0.00607719	0.00829401	0.00998941	0.00797728	0.00513003	0.00522294	0.0128949	0.00715544	0.00691967	0.00723941	0.00526158	0.00985606	0.43824
ZWY_104	0.16858	0.0683504	0.0401062	0.0280975	0.0241748	0.0250389	0.0236443	0.0190314	0.0185374	0.0180823	0.0151831	0.0154331	0.0133755	0.0149561	0.0133795	0.0124342	0.0123551	0.0124236	0.0130396	0.0101859	0.0112538	0.00998001	0.0095453	0.0109528	0.00380935	0.38805
mean	0.16984	0.0703519	0.0435131	0.0288468	0.025921	0.0253744	0.0243683	0.0196033	0.0190071	0.0152615	0.0141717	0.0127882	0.0123147	0.0122289	0.0121068	0.0116345	0.0116137	0.0108157	0.0107461	0.0104596	0.0104628	0.0101496	0.00913513	0.00899364	0.00447527	0.395816
sd	0.00229407	0.00227161	0.00388706	0.00189813	0.00248281	0.00102838	0.000877795	0.00188285	0.00180222	0.00276509	0.000795468	0.00245211	0.00130567	0.00215978	0.00131896	0.000926289	0.000988852	0.0018642	0.00190028	0.000565027	0.00104129	0.000832105	0.00129403	0.00153014	0.00149162	0.0136203

## Sheet: CAZy class level
The relative abundance of CAZy class level of the gut microbiome in whith-headed langurs
Sample name	Glycoside Hydrolases	Glycosyl Transferases	Carbohydrate Esterases	Auxiliary Activities	Carbohydrate-Binding Modules	Polysaccharide Lyases	others
BL213	0.35988	0.359103	0.191634	0.061181	0.019258	0.00715925	0.00178442
BL441	0.437786	0.342355	0.162858	0.0301475	0.0171184	0.00805989	0.0016746
SKS007	0.404966	0.356591	0.172847	0.0411631	0.0182824	0.00470667	0.00144342
BL221	0.429944	0.35323	0.148671	0.0428802	0.0193152	0.00465098	0.00130957
BL272	0.398538	0.366178	0.15428	0.0472339	0.0257657	0.00618744	0.00181713
BL264	0.313707	0.363991	0.206587	0.0885823	0.0178812	0.0085492	0.000701222
BL387	0.407166	0.370905	0.153141	0.0436846	0.0182397	0.00554373	0.00131993
HS007	0.406571	0.390186	0.135798	0.0381328	0.0212459	0.00703533	0.00103089
BL235	0.437403	0.316438	0.178918	0.0422861	0.01895	0.00493067	0.00107523
BL259	0.476392	0.320612	0.141001	0.0280673	0.0247797	0.00700147	0.00214691
BL369	0.42411	0.354257	0.160119	0.0355662	0.0175814	0.00721343	0.00115343
BL425	0.349946	0.35923	0.197179	0.0695154	0.0170438	0.00548918	0.00159639
BL244	0.49324	0.281769	0.148225	0.0314283	0.0295931	0.0118478	0.00389651
NS003	0.421108	0.349953	0.143549	0.0465924	0.0258711	0.0103485	0.00257695
BL193	0.435165	0.341004	0.156155	0.0415129	0.0196511	0.00490656	0.0016051
BL378	0.419222	0.367352	0.140189	0.040647	0.0230712	0.0070245	0.00249526
BL190	0.417832	0.362796	0.141925	0.0439251	0.0257823	0.00563343	0.00210628
BL260	0.455444	0.327156	0.146132	0.0327562	0.027382	0.00916034	0.0019689
BL183	0.409815	0.357257	0.150557	0.0458201	0.0284925	0.00611004	0.00194904
SKS003	0.4165	0.373536	0.149382	0.0348386	0.0183351	0.00593269	0.00147678
BL363	0.426872	0.341842	0.156914	0.0428662	0.0225668	0.0071338	0.00180417
BL267	0.342445	0.358751	0.208783	0.0661248	0.0189001	0.00446627	0.000529534
BL415	0.421762	0.378112	0.140039	0.0312561	0.0188974	0.00851347	0.00142102
BL357	0.437466	0.351303	0.148232	0.0314704	0.0204195	0.00887819	0.00223061
BL416	0.459329	0.307782	0.168848	0.0386579	0.0188293	0.00502273	0.00153173
BL431	0.427615	0.369669	0.142484	0.0291924	0.0229058	0.00612219	0.00201172
BL368	0.420634	0.363434	0.147591	0.0382035	0.0234319	0.00548736	0.00121809
HS006	0.406499	0.342144	0.17321	0.0466856	0.0222298	0.00744806	0.00178395
SKS013	0.412693	0.328098	0.178351	0.0555999	0.0165664	0.00635612	0.00233611
BL249	0.391639	0.324937	0.189793	0.0685845	0.0159209	0.00820116	0.000923769
BL347	0.416139	0.374797	0.150645	0.0298576	0.0224707	0.00495688	0.0011342
BL410	0.430402	0.325543	0.163985	0.0441569	0.0239786	0.00996618	0.00196747
BL214	0.456196	0.329243	0.146381	0.0353516	0.0240416	0.00694489	0.00184223
BL253	0.424335	0.369466	0.132904	0.0385742	0.025592	0.00737013	0.00175808
BL383	0.436566	0.340889	0.147479	0.0418593	0.0226315	0.00774927	0.00282539
BL422	0.407133	0.352089	0.168408	0.0462615	0.0191907	0.00560243	0.00131511
HS009	0.419663	0.36433	0.153589	0.037891	0.0167095	0.00615895	0.00165781
BL442	0.433532	0.341979	0.164586	0.0358585	0.0159826	0.00659671	0.00146466
NS012	0.419798	0.347299	0.1588	0.0415802	0.0231622	0.00711817	0.00224326
BL355	0.412712	0.381387	0.14185	0.0336954	0.0230407	0.00543256	0.00188233
BL434	0.438186	0.347272	0.154696	0.0343582	0.0195224	0.00460598	0.00135897
NS015	0.406711	0.351924	0.163965	0.0504671	0.0178444	0.00777457	0.00131446
ZWY_120	0.392143	0.303149	0.20656	0.0784834	0.0108614	0.00823873	0.00056402
ZWY13	0.358469	0.360152	0.173051	0.080183	0.0198721	0.00764157	0.000631231
ZWY41	0.454815	0.309578	0.157862	0.0514132	0.018247	0.00608871	0.00199511
ZWY_133	0.487175	0.305953	0.136562	0.0279403	0.0254654	0.0135965	0.00330799
ZWY51	0.501402	0.278803	0.157746	0.0307578	0.0200972	0.00916259	0.00203178
ZWY17	0.386469	0.404921	0.148082	0.0366684	0.0184929	0.00422983	0.00113682
ZWY24	0.408681	0.370471	0.155325	0.0382992	0.0209495	0.00505574	0.00121778
ZWY_106	0.467071	0.336579	0.128064	0.0274448	0.0260202	0.0113288	0.0034918
ZWY_69	0.451105	0.349535	0.13229	0.0289695	0.0232573	0.0131748	0.00166931
ZWY_121	0.225934	0.361619	0.257624	0.136207	0.0112702	0.00578476	0.00156003
ZWY_113	0.494556	0.306402	0.133345	0.0256199	0.0260594	0.0101745	0.00384251
ZWY_79	0.452557	0.34766	0.132609	0.0313655	0.0237134	0.00987247	0.00222365
ZWY39	0.469252	0.31325	0.146646	0.0402645	0.0203342	0.0081696	0.00208408
ZWY48	0.447421	0.301329	0.169304	0.051387	0.0208719	0.00813513	0.00155236
ZWY_86	0.447691	0.355739	0.134634	0.0276321	0.0221626	0.0102709	0.00187006
ZWY_95	0.450753	0.357461	0.126541	0.0279303	0.0274255	0.00731214	0.00257685
ZWY_905	0.423339	0.384829	0.129026	0.0283162	0.0231214	0.00941771	0.00195045
ZWY_901	0.431681	0.37069	0.133132	0.0312162	0.0229962	0.00852923	0.00175563
ZWY_83	0.38289	0.433572	0.123301	0.0300926	0.0221563	0.0068975	0.00109016
ZWY42	0.438794	0.311403	0.165796	0.0569035	0.0187522	0.00653131	0.00181988
ZWY62	0.404495	0.320862	0.17888	0.0707115	0.0175588	0.00473514	0.00275829
ZWY_118	0.26086	0.364936	0.217495	0.135472	0.0138448	0.00724985	0.000141703
ZWY23	0.408573	0.341162	0.18711	0.0430801	0.0138666	0.00508376	0.00112423
ZWY_89	0.48165	0.314818	0.138671	0.0282199	0.0228742	0.0111305	0.00263686
ZWY_910	0.463097	0.344708	0.123588	0.0289035	0.0245279	0.0129493	0.00222527
ZWY64	0.405866	0.367797	0.153065	0.0434576	0.0208543	0.00750333	0.00145684
ZWY_82	0.443238	0.360197	0.127471	0.0313941	0.0258399	0.00935712	0.00250264
ZWY58	0.436086	0.31271	0.176765	0.0462088	0.0200844	0.00634146	0.00180444
ZWY_112	0.498403	0.303097	0.134739	0.0259287	0.0229768	0.0119042	0.0029519
ZWY_138	0.48433	0.323012	0.125158	0.0277773	0.0270385	0.0100319	0.00265202
ZWY06	0.384956	0.34777	0.187632	0.0556517	0.0171707	0.00580365	0.0010166
ZWY_128	0.543932	0.257058	0.13733	0.0248632	0.0188674	0.0155714	0.00237943
ZWY_102	0.463664	0.338816	0.133054	0.0266168	0.0263864	0.00824245	0.0032193
ZWY52	0.480875	0.281205	0.169833	0.0383722	0.0196361	0.00820036	0.00187888
ZWY12	0.293052	0.312705	0.232284	0.130203	0.020788	0.00988699	0.00108076
ZWY_104	0.460996	0.340529	0.132227	0.0285062	0.026249	0.00855087	0.00294255
mean	0.423709	0.343598	0.157481	0.0445766	0.0211431	0.00766092	0.0018311
sd	0.0503002	0.0296189	0.0258885	0.0223995	0.0038476	0.00235932	0.000736092

## Sheet: CAZy family level
The relative abundance of CAZy family level of the gut microbiome in whith-headed langurs
Sample name	GT2_Glycos_transf_2	GT4	GH2	CE10	CE4	CE1	GT28	GT35	GH3	GT5	GH94	GH78	GH109	GT41	CE3	AA3	GH25	GT2_Glyco_tranf_2_3	AA6	CE9	GH77	GH106	GH31	GH13_39	GH20	GH36	GH23	GH29	GH13_9	GT8	GT83	GT19	GH18	CE7	GH95	CE2	GT51	GH28	GT39	GH33	GH1	GH15	GH16	CE14	AA4	AA7	GT30	GH13_11	GH65
BL213	0.0897749	0.0885409	0.0238954	0.0456969	0.0341522	0.0495248	0.0255503	0.0212295	0.0200351	0.0172973	0.0146027	0.0104547	0.0176679	0.0221361	0.022557	0.026795	0.0114512	0.0208482	0.0114584	0.0115447	0.00755859	0.00661961	0.0100913	0.00476684	0.00643253	0.0099546	0.00994021	0.00511221	0.00982149	0.00610515	0.00797951	0.00611235	0.00529929	0.00951569	0.00447903	0.00371993	0.00605838	0.0033134	0.00477403	0.00493952	0.00629223	0.006634	0.00321267	0.00634259	0.00547557	0.00789676	0.000849037	0.00491794	0.0101777
BL441	0.105189	0.0642585	0.0400978	0.0355887	0.030565	0.0236721	0.0249624	0.0207854	0.0226924	0.0188855	0.0154414	0.0175975	0.0152967	0.0188404	0.0263144	0.0127279	0.0132995	0.0150477	0.0119191	0.0160059	0.0140846	0.0124907	0.0107094	0.0102207	0.0227162	0.0115846	0.007289	0.0116866	0.00747639	0.0130505	0.0104722	0.00741472	0.00618367	0.00743606	0.00917708	0.00579942	0.00444503	0.00497635	0.005344	0.0086932	0.00195449	0.00211341	0.00780372	0.00155837	0.00353895	0.000778	0.00297443	0.000706841	0.000825439
SKS007	0.113239	0.0685528	0.0347909	0.0462651	0.035384	0.0282482	0.0277011	0.0253478	0.0297322	0.0250553	0.0229349	0.0195714	0.017868	0.013248	0.0212992	0.0190921	0.0248576	0.016143	0.0166196	0.0141308	0.0135865	0.0186046	0.0091967	0.0160319	0.00681628	0.0100877	0.00533766	0.00773703	0.0103801	0.0062557	0.00786973	0.0122243	0.005251	0.00610947	0.00549744	0.00488811	0.00443857	0.00553264	0.0108838	0.00559493	0.00396195	0.0034122	0.00215565	0.00155445	0.00138113	0.00117531	0.000723062	0.000823261	0.00088284
BL221	0.101238	0.0648875	0.0412131	0.0308387	0.0369123	0.0246812	0.0320498	0.024455	0.0176044	0.0254399	0.0249767	0.0251736	0.0269975	0.0170499	0.0141061	0.0223247	0.0186294	0.018126	0.0159629	0.0144089	0.0106954	0.0158936	0.00909767	0.012202	0.00656608	0.0105495	0.00942598	0.0119503	0.00698923	0.00947705	0.00878031	0.0102394	0.00620495	0.00686885	0.00613564	0.00691992	0.00689804	0.005614	0.00634357	0.00735766	0.00210479	0.00530758	0.00174731	0.00274316	0.00155397	0.00133875	0.000725917	0.000696734	0.000714974
BL272	0.118309	0.0649375	0.0281617	0.0334214	0.0368371	0.0305577	0.0302472	0.0228598	0.0177419	0.0192984	0.0208356	0.0142648	0.0159785	0.0161932	0.0132988	0.0189227	0.0190914	0.0191182	0.0151696	0.0131684	0.0109411	0.006981	0.00959168	0.00800074	0.00584625	0.00785123	0.0125666	0.00536322	0.00815025	0.00865628	0.00874829	0.00656697	0.00800074	0.00834576	0.00491852	0.00656697	0.00865628	0.00366493	0.0065248	0.00344258	0.0123902	0.00862945	0.00125742	0.00509486	0.00212382	0.00391795	0.000920065	0.00410963	0.00402529
BL264	0.0925002	0.0822224	0.0143221	0.0590127	0.0227979	0.0687279	0.0185824	0.0101066	0.0162586	0.0146034	0.00828828	0.00750145	0.0138736	0.0277105	0.0146523	0.0265364	0.0103512	0.0150763	0.0111625	0.0104939	0.00569539	0.00364065	0.00545078	0.00280489	0.00433372	0.00380372	0.0251625	0.0060297	0.00672276	0.00397087	0.00752591	0.0105836	0.00323704	0.0075626	0.0033145	0.00300466	0.0107589	0.00291089	0.00291904	0.0046884	0.00970296	0.00869597	0.00257251	0.00927489	0.00529586	0.0109016	0.00759114	0.00420733	0.00514501
BL387	0.123201	0.0631633	0.0343817	0.031608	0.032935	0.0318896	0.0272294	0.0267824	0.0184439	0.0260291	0.0252829	0.0175287	0.0208127	0.0169163	0.0155928	0.0192006	0.0192746	0.0189261	0.0179511	0.0128192	0.0118055	0.0135267	0.0138822	0.0131993	0.00884884	0.0103905	0.00718044	0.00960912	0.00997871	0.0079724	0.00714173	0.0108798	0.00531846	0.00619137	0.00661375	0.00651872	0.00424843	0.00491368	0.00916563	0.00479752	0.00283346	0.00422027	0.00236884	0.00292849	0.00170008	0.00182327	0.000461097	0.00181623	0.00135161
HS007	0.112541	0.0797611	0.0322376	0.0238744	0.0315276	0.0263321	0.0328452	0.0278443	0.0152244	0.0209353	0.0284656	0.0139444	0.0170951	0.0159003	0.0154702	0.0185322	0.0197781	0.0211572	0.0119372	0.0127189	0.00960573	0.00906298	0.0108687	0.00922683	0.0113296	0.00925755	0.0118041	0.00767025	0.00703874	0.0159993	0.0157433	0.00585083	0.0102646	0.00694999	0.00525004	0.00480287	0.00852023	0.00489845	0.00407919	0.00537976	0.00263868	0.00762929	0.00282301	0.00311316	0.00179211	0.00271036	0.00150196	0.00120498	0.000713432
BL235	0.106104	0.0613213	0.0416124	0.0427206	0.0347732	0.0337392	0.0251759	0.0221702	0.0262373	0.0233086	0.0171652	0.0255031	0.0305603	0.0122676	0.0177812	0.018191	0.0203524	0.0145803	0.0175475	0.0202974	0.0162742	0.0217879	0.00917111	0.0166097	0.0063964	0.0094076	0.00569241	0.00751013	0.0100181	0.00394894	0.00598941	0.00941035	0.00390494	0.0062754	0.00390494	0.00595916	0.00284071	0.00572266	0.0095231	0.00457043	0.00620665	0.00172147	0.00112748	0.00282421	0.00122648	0.00139973	0.000321745	0.00214497	0.00180122
BL259	0.108989	0.0557122	0.0455153	0.0284821	0.0371504	0.0252982	0.0254864	0.0215882	0.0195603	0.0213693	0.0188383	0.023497	0.0239156	0.017133	0.013327	0.0106385	0.0159924	0.0154086	0.0128623	0.0118752	0.0122823	0.0131657	0.0137341	0.0101277	0.00992419	0.0142679	0.00862605	0.011518	0.00851468	0.00874127	0.00606819	0.00751611	0.00709748	0.00520021	0.0073164	0.00689777	0.00469325	0.00774271	0.00264235	0.00669806	0.0037715	0.00311859	0.00290736	0.00289968	0.00174365	0.00148248	0.00125973	0.00117907	0.00115987
BL369	0.113206	0.0707342	0.0412537	0.0374209	0.0338194	0.0273894	0.0254243	0.0230198	0.0229787	0.0234	0.0225445	0.0251905	0.0151564	0.0155006	0.0163946	0.0151127	0.019074	0.0143061	0.0160453	0.0146812	0.0142599	0.0154184	0.0105787	0.0131373	0.00907587	0.00894229	0.00766298	0.00805345	0.0109332	0.00835915	0.00850815	0.0163998	0.0072982	0.0072982	0.00496052	0.00702847	0.00345515	0.00596495	0.00754995	0.00476014	0.00491685	0.00306211	0.00171601	0.00194465	0.00127674	0.00154904	0.00112774	0.00129986	0.00131527
BL425	0.100905	0.0775955	0.024108	0.0534747	0.0326833	0.0567571	0.0278856	0.0177438	0.0187511	0.0168133	0.0171676	0.0123186	0.0146919	0.0201939	0.0190926	0.0212098	0.0161901	0.015123	0.0127498	0.0102015	0.00846	0.0068252	0.00820816	0.00676544	0.00910026	0.00678678	0.0241422	0.0069191	0.00561723	0.00549345	0.00532271	0.0107095	0.00445196	0.00662885	0.00493429	0.00428122	0.00666726	0.00330802	0.00414036	0.00464404	0.00353425	0.00527576	0.00311594	0.00566419	0.00339339	0.00822524	0.00862647	0.00173298	0.00166468
BL244	0.092981	0.0494298	0.0496786	0.0289562	0.0352796	0.0299322	0.0225349	0.0216757	0.019019	0.0201081	0.0145535	0.0283382	0.0294424	0.014708	0.0130537	0.010966	0.0119382	0.011079	0.0152393	0.0133062	0.0139581	0.0148512	0.0109283	0.0110677	0.0111544	0.0145045	0.00884816	0.0105213	0.00999374	0.00838841	0.00647785	0.00567518	0.00587867	0.00759329	0.00751038	0.00737472	0.00396434	0.00801534	0.00378722	0.00598796	0.00515138	0.00170708	0.00191057	0.0028602	0.00187288	0.0013943	0.000659467	0.00111544	0.00165809
NS003	0.106988	0.0604039	0.0382316	0.0287204	0.0379145	0.0230869	0.0305332	0.0258264	0.0206034	0.0226845	0.0230015	0.0195792	0.0193515	0.0134254	0.0153723	0.0264849	0.0215383	0.0210668	0.0159495	0.0131002	0.012519	0.0167217	0.0111858	0.0141529	0.00539372	0.00953147	0.00802757	0.00903966	0.00937296	0.00844623	0.00652774	0.0104785	0.00770647	0.00449544	0.00526771	0.00715369	0.00582456	0.00619851	0.00812106	0.00410931	0.00215424	0.00455641	0.00136164	0.00231275	0.00106086	0.00103241	0.000365814	0.00128848	0.00122344
BL193	0.104087	0.0611681	0.0401525	0.0354035	0.0336284	0.0281329	0.0295264	0.0238982	0.0191161	0.0196967	0.0222558	0.020659	0.021476	0.0157607	0.0200119	0.0188299	0.015404	0.0165695	0.0155533	0.0134339	0.0120735	0.0107256	0.0126252	0.0114472	0.0123639	0.0110491	0.00904167	0.010315	0.00913706	0.0115675	0.00891309	0.00842783	0.00715453	0.00577339	0.00688909	0.00700937	0.00527569	0.00498536	0.0055038	0.00718771	0.00727066	0.0031397	0.00476969	0.00247609	0.00269176	0.00222309	0.00148897	0.000825363	0.00166732
BL378	0.119496	0.0796812	0.0394665	0.0267396	0.0392377	0.0238121	0.0304843	0.0232637	0.0171508	0.0205214	0.0194427	0.016715	0.0187599	0.015026	0.0140672	0.0190286	0.0156399	0.0142887	0.0165479	0.0114811	0.0111578	0.0130865	0.0139836	0.0104024	0.00867711	0.0104169	0.00861537	0.0107111	0.00917108	0.00741677	0.0078272	0.0081214	0.00687922	0.00589128	0.00764559	0.00629082	0.00779814	0.0071153	0.00691917	0.00550628	0.00321442	0.00492514	0.00240809	0.00174705	0.00145648	0.00150006	0.000573874	0.00121312	0.00077364
BL190	0.108581	0.0626532	0.037938	0.0260734	0.0406264	0.0263551	0.0332466	0.0259858	0.0187656	0.0216449	0.0264364	0.0205808	0.019645	0.0154919	0.0125313	0.0206058	0.019257	0.0212443	0.0183493	0.0120868	0.0106284	0.0116706	0.0113044	0.0122496	0.00539245	0.00963943	0.0111104	0.00752063	0.00803077	0.011439	0.0088351	0.0105001	0.0101151	0.00607472	0.00415309	0.00593701	0.00758323	0.00547382	0.00500124	0.00412492	0.00338945	0.00540184	0.00128943	0.0033738	0.00146469	0.00118928	0.000629067	0.00156797	0.00146782
BL260	0.109354	0.0691437	0.0404398	0.0305427	0.0336725	0.028128	0.0250818	0.0211223	0.0191844	0.0191256	0.0154912	0.0242429	0.021305	0.0166366	0.0144788	0.01151	0.0207756	0.014256	0.0152559	0.0118753	0.0125626	0.0133953	0.012739	0.00987546	0.00857524	0.0134758	0.00908294	0.00751959	0.0100674	0.00911081	0.00595004	0.0066373	0.00574572	0.00664349	0.00443312	0.00840497	0.00498107	0.00679828	0.00339914	0.00430929	0.00366537	0.00243636	0.00191937	0.00279237	0.0016036	0.00209583	0.000990642	0.00162218	0.00119806
BL183	0.102886	0.068795	0.0352195	0.0314406	0.0367479	0.0303259	0.0305537	0.0265925	0.022109	0.0217024	0.024009	0.0211766	0.0173696	0.0149158	0.0151997	0.0214851	0.0197183	0.0178008	0.0174187	0.0122376	0.0114208	0.0134365	0.0103657	0.0106286	0.00490065	0.00946128	0.0103482	0.00792237	0.00815374	0.00694084	0.00954892	0.00961552	0.00714766	0.00581208	0.00472538	0.00602241	0.0083255	0.00516006	0.00765245	0.00333721	0.00398573	0.00796444	0.00160551	0.00383148	0.00142673	0.00165809	0.000613458	0.00177377	0.00212432
SKS003	0.106766	0.0673277	0.0323485	0.0350335	0.0302452	0.0230787	0.030095	0.0239449	0.0210233	0.0210265	0.0193707	0.0119485	0.0108649	0.0212886	0.0289698	0.015682	0.0171396	0.0184214	0.012169	0.011095	0.0120827	0.0134412	0.011648	0.00888944	0.0214676	0.00971414	0.0058336	0.0106955	0.00681812	0.0120891	0.00822457	0.0101041	0.00655281	0.00401479	0.010542	0.00495776	0.00488744	0.00397324	0.00644093	0.0101297	0.00435362	0.00514315	0.010053	0.000888625	0.00468286	0.000639298	0.00378145	0.00122745	0.000623316
BL363	0.108587	0.0619807	0.03878	0.0359713	0.0400965	0.0240687	0.0288522	0.0248001	0.0232592	0.0232836	0.0225668	0.0227472	0.0193973	0.0158328	0.0160523	0.0201482	0.0178808	0.0184513	0.0163985	0.0147455	0.013385	0.0142286	0.0114394	0.0127219	0.00621221	0.0099961	0.00905988	0.00738248	0.00984494	0.00608055	0.00800176	0.00793837	0.00717769	0.00661205	0.0047006	0.00585625	0.00640238	0.00471523	0.00558806	0.00446167	0.00445192	0.00545153	0.00161888	0.00247221	0.00147747	0.00187244	0.000833821	0.00163351	0.0017164
BL267	0.0869237	0.0868061	0.023254	0.0499928	0.0268083	0.0715084	0.021537	0.0207695	0.0267254	0.0183518	0.0132731	0.0087694	0.0161401	0.0127275	0.0118289	0.0276026	0.011064	0.0217349	0.0154795	0.0118209	0.0113716	0.00573929	0.00611905	0.00583824	0.00561092	0.00592917	0.0107618	0.00443685	0.00732789	0.00504394	0.0110667	0.00664324	0.00388325	0.00597196	0.00328685	0.00487813	0.00496906	0.00256209	0.00874533	0.00480057	0.00461336	0.0115749	0.0030836	0.0152976	0.00546382	0.00883358	0.00110721	0.00878544	0.00898602
BL415	0.125832	0.0652056	0.0317783	0.0269013	0.0342786	0.0198152	0.0296547	0.0265373	0.0177865	0.0219578	0.0272652	0.0175713	0.0132987	0.0157673	0.0172801	0.012748	0.0175428	0.0188151	0.0139918	0.0109156	0.0136564	0.0114979	0.0118239	0.0115517	0.0115865	0.00906099	0.00878248	0.00846283	0.0106339	0.0168465	0.00944077	0.00770326	0.00823179	0.00665253	0.00608919	0.00807355	0.00485173	0.00622844	0.00440232	0.0047188	0.00383581	0.00555749	0.00281672	0.00125012	0.00166788	0.00132608	0.00108871	0.00113618	0.000493718
BL357	0.118526	0.0647185	0.0363743	0.0227999	0.0334013	0.0288686	0.0250272	0.0231303	0.0193502	0.0211551	0.0204604	0.0161183	0.0125323	0.0148719	0.0212641	0.0108704	0.0176576	0.0136459	0.0145416	0.0142725	0.0171877	0.00946394	0.01211	0.0117048	0.0192344	0.0109011	0.00804384	0.00890884	0.0105231	0.0146403	0.0099339	0.00804043	0.0096274	0.00599031	0.0093788	0.00816984	0.00489033	0.0051832	0.00466556	0.00612312	0.00189006	0.0021625	0.00439312	0.00236002	0.00408322	0.000977384	0.00169254	0.000933112	0.000933112
BL416	0.107004	0.0490444	0.0430092	0.0468491	0.0259608	0.03283	0.0244396	0.0241852	0.0235976	0.0210718	0.0168386	0.0286387	0.018171	0.0144833	0.0186667	0.0137568	0.0192123	0.0132951	0.0187349	0.0138328	0.0171586	0.0111602	0.0130093	0.0104913	0.0103864	0.015076	0.00591449	0.0083852	0.0133528	0.00889928	0.00634201	0.00598793	0.00542664	0.00788424	0.00613481	0.00965465	0.00374016	0.00509354	0.00450341	0.00560237	0.00957334	0.00219531	0.00388704	0.00271463	0.00184123	0.00261234	0.00149239	0.00235793	0.000535058
BL431	0.116028	0.0630434	0.0364978	0.0263425	0.0397797	0.0233314	0.0324518	0.0252174	0.0173768	0.0247757	0.0256075	0.0161582	0.0162646	0.0185181	0.0176509	0.0102875	0.0166611	0.0210972	0.0127022	0.0121864	0.01198	0.00901726	0.0124733	0.00956532	0.0130117	0.00995541	0.00982001	0.00913009	0.00787277	0.00833057	0.00658321	0.00978132	0.00674763	0.00579658	0.00689593	0.00612864	0.00563216	0.0048423	0.00590941	0.0060287	0.00330128	0.00631563	0.00400409	0.00216002	0.0025759	0.00157649	0.00127022	0.000818871	0.00114126
BL368	0.117787	0.0639142	0.0370151	0.0324191	0.0430402	0.0203332	0.0321071	0.0251105	0.0217325	0.0230635	0.0277844	0.021988	0.0162808	0.017906	0.0142873	0.0181615	0.0180367	0.0200837	0.0154341	0.0127929	0.0112391	0.0122195	0.0121779	0.0112807	0.00529127	0.00945952	0.00966749	0.00617959	0.00893961	0.00698472	0.00921888	0.00802752	0.00892475	0.00677081	0.0036721	0.00598945	0.00651828	0.00434651	0.00575474	0.0036513	0.0058409	0.0065569	0.00109925	0.00240647	0.00120027	0.00181823	0.000730855	0.00152707	0.00161026
HS006	0.0991374	0.0671222	0.0351132	0.0408484	0.0300365	0.0366529	0.0273992	0.0221216	0.0248671	0.0213517	0.0205973	0.0166028	0.0187454	0.0114612	0.0151713	0.0227647	0.0184516	0.0201552	0.0131122	0.0142839	0.013579	0.0083323	0.00969577	0.0120424	0.00699975	0.00981017	0.0129205	0.00580015	0.010039	0.00726874	0.0103605	0.00715125	0.00811588	0.00678024	0.00374722	0.00996166	0.00663802	0.00533948	0.00738004	0.00391726	0.00550025	0.00523436	0.0014253	0.00530237	0.00166955	0.00429755	0.000714197	0.00234047	0.00305466
SKS013	0.0925166	0.0620853	0.0369026	0.0476217	0.0321573	0.0277943	0.0241117	0.023049	0.0349039	0.0254948	0.0183065	0.018717	0.0164933	0.0132126	0.0237293	0.0342966	0.0243956	0.0159789	0.0159817	0.0159507	0.0166535	0.0299533	0.00820589	0.0142387	0.00679467	0.00897054	0.0057742	0.00723041	0.00983077	0.00427302	0.00686214	0.0157034	0.00484651	0.00829585	0.00559991	0.00652479	0.00266221	0.00596537	0.0130777	0.00608063	0.0026116	0.00200157	0.00257506	0.00123412	0.00137749	0.000969864	0.00168672	0.000722478	0.00058473
BL249	0.082389	0.0597718	0.0311653	0.051653	0.0252974	0.0426452	0.0220273	0.019642	0.0270712	0.0203706	0.015162	0.0171873	0.0165411	0.0241655	0.0215633	0.0259393	0.0149495	0.0150275	0.0142555	0.0184537	0.014351	0.0124297	0.00856547	0.0107773	0.0127419	0.00939383	0.00745087	0.00771543	0.00950659	0.00655746	0.00743353	0.00930275	0.0029578	0.00689574	0.00629291	0.00415479	0.00663553	0.00296213	0.00837898	0.00593294	0.00539082	0.00494846	0.00582886	0.00638832	0.0052824	0.0067613	0.00288841	0.00555996	0.00444971
BL347	0.122125	0.0644879	0.0352766	0.0324265	0.0428896	0.0245033	0.0303197	0.0256342	0.0197015	0.0272337	0.0307882	0.0229458	0.0160178	0.0178693	0.0159628	0.0111158	0.0173814	0.01975	0.0138818	0.0130385	0.0109413	0.00956477	0.012347	0.0103823	0.00599091	0.00810744	0.0100495	0.00705079	0.00826577	0.00687629	0.0100689	0.0086503	0.00640129	0.00439786	0.00371604	0.0059489	0.00667918	0.00382268	0.00634312	0.00379036	0.00651762	0.00858891	0.00156074	0.0016286	0.00138301	0.00163183	0.000804604	0.000510552	0.00214561
BL410	0.110436	0.0613518	0.0338276	0.0382222	0.0348494	0.0356604	0.0231793	0.0235394	0.020638	0.0217944	0.017514	0.0151718	0.0179122	0.0153562	0.0174789	0.0115413	0.0156227	0.0171305	0.0124372	0.010502	0.0122118	0.00869845	0.0119366	0.010297	0.00620691	0.00961778	0.00851986	0.00671927	0.0118107	0.00712916	0.00656117	0.00534321	0.00632402	0.00371243	0.00596683	0.00852864	0.00359532	0.00578531	0.00519975	0.00381198	0.00834126	0.00270527	0.00147268	0.00657581	0.00723749	0.00671927	0.000406962	0.000980808	0.0041516
BL214	0.0998582	0.0652086	0.0413522	0.0297608	0.032672	0.0257022	0.0290837	0.0220854	0.02133	0.0173961	0.0186361	0.0216685	0.0232969	0.0176063	0.016124	0.0161275	0.0176669	0.0155966	0.014214	0.0128457	0.0113456	0.0132591	0.0127994	0.00962806	0.00809228	0.0131949	0.00841654	0.0101269	0.00713018	0.00765755	0.00744019	0.00692707	0.0061859	0.0057975	0.00604694	0.00820986	0.00599349	0.0069734	0.00451471	0.00579394	0.00343859	0.00380205	0.00335664	0.00213442	0.00169257	0.00172821	0.0013113	0.00147877	0.00112601
BL253	0.121895	0.0689837	0.0369082	0.0283904	0.0327203	0.0242869	0.0243483	0.02426	0.0184752	0.0223983	0.0184791	0.0157345	0.0151932	0.0235844	0.0131664	0.0152009	0.0181681	0.0159648	0.0162412	0.0112126	0.0145829	0.00878658	0.0110936	0.01018	0.00759277	0.00976158	0.00840272	0.00776935	0.0120456	0.00930095	0.00864839	0.00869061	0.00687111	0.00572337	0.00456027	0.00592297	0.00566195	0.00464088	0.00410731	0.00447582	0.00610723	0.00358142	0.00143948	0.00185789	0.00245287	0.00161989	0.002545	0.00202679	0.0013819
BL383	0.109334	0.0725277	0.042583	0.0295338	0.0388917	0.0261806	0.027527	0.0242307	0.0181248	0.0209028	0.0179921	0.0189497	0.0218699	0.013103	0.0136624	0.020906	0.0159694	0.0135928	0.0161527	0.0122781	0.0121169	0.0159631	0.0133684	0.0125467	0.00881432	0.0114659	0.00791677	0.0115702	0.00986989	0.00637766	0.00694969	0.00824861	0.00620384	0.005872	0.00779667	0.0070287	0.00701606	0.0078662	0.00743639	0.00548643	0.00282855	0.00344482	0.00233553	0.00239241	0.00121675	0.00151699	0.00032868	0.00124203	0.000837502
BL422	0.10823	0.0639678	0.0321267	0.0387375	0.0275679	0.0378314	0.0277689	0.020185	0.0209642	0.0213238	0.0171916	0.014304	0.0205375	0.0176746	0.0207068	0.0210276	0.0171176	0.0159541	0.0134402	0.0143921	0.0136799	0.010817	0.0089801	0.00951602	0.0146707	0.00927979	0.00871567	0.00948781	0.00911056	0.0102459	0.00844771	0.0101718	0.00516171	0.00557422	0.00714671	0.00622649	0.00437194	0.00420975	0.00643451	0.00799994	0.00578577	0.00485497	0.00576461	0.00368089	0.00426617	0.00320844	0.00208725	0.00252797	0.00265137
HS009	0.121704	0.0647128	0.0367127	0.0283239	0.0329808	0.0251519	0.0290591	0.0234892	0.0221941	0.0209477	0.0255171	0.0203878	0.0212545	0.0112395	0.0193946	0.0207652	0.0214103	0.0188858	0.0147888	0.0149616	0.0137712	0.0192218	0.00891466	0.0154388	0.0120453	0.00820139	0.0115121	0.00964984	0.00968392	0.0143457	0.0122376	0.00901447	0.0111713	0.00744187	0.00474459	0.00796769	0.00475676	0.00571833	0.00758793	0.00519738	0.000954273	0.00210816	0.00204	0.00200835	0.000956707	0.000450358	0.000866636	0.000472268	0.000469833
BL442	0.103771	0.063321	0.0390024	0.0348716	0.0300943	0.0256116	0.0259778	0.0215409	0.0238637	0.019301	0.0169323	0.019012	0.0167721	0.0182768	0.0262038	0.0167063	0.0147611	0.0156822	0.0127987	0.0166606	0.013797	0.0125526	0.0101726	0.0115514	0.0206312	0.0113483	0.00752643	0.0115371	0.0076237	0.0128788	0.0106732	0.00790976	0.00629634	0.0074635	0.00829595	0.00567558	0.00503765	0.00484598	0.00581575	0.00827879	0.00193382	0.00250023	0.00663676	0.00216553	0.00363019	0.00112997	0.00294935	0.00123009	0.00113283
NS012	0.096148	0.0628693	0.0377652	0.0357651	0.0358813	0.0234272	0.0326144	0.027685	0.025783	0.0240261	0.0226286	0.0162909	0.0167773	0.014338	0.0204216	0.0226613	0.0234308	0.0197937	0.0147736	0.0125303	0.0142654	0.0195105	0.0108606	0.0156012	0.00709639	0.0107263	0.00774614	0.00901297	0.0102834	0.00930336	0.00809461	0.0109549	0.00602921	0.00629782	0.00651199	0.00754287	0.00422154	0.00581868	0.00954293	0.00532865	0.00173145	0.00422154	0.0023449	0.00277322	0.00118697	0.00154269	0.000773162	0.0008385	0.00103451
BL355	0.118948	0.0625975	0.0333936	0.0294145	0.0415543	0.0225682	0.0317296	0.0289657	0.0203046	0.0255902	0.0295217	0.0165717	0.0120326	0.0198479	0.0145504	0.0138475	0.0205309	0.0189226	0.0131168	0.0110557	0.0131763	0.0119691	0.0119095	0.0112066	0.00961817	0.00816075	0.0103608	0.0091456	0.00915752	0.0122391	0.00936799	0.0112503	0.00796219	0.0047932	0.00503941	0.00512678	0.00653654	0.00447154	0.00755316	0.00454699	0.00391557	0.00752139	0.00260112	0.00269642	0.00148125	0.00220003	0.00108016	0.000790263	0.000694955
BL434	0.10381	0.0657326	0.0405299	0.0364208	0.0355292	0.0235482	0.0280683	0.0228177	0.0234918	0.0236798	0.0190255	0.0187086	0.0179351	0.019141	0.0194525	0.0160175	0.0193048	0.0174759	0.0127947	0.0146908	0.0136649	0.0124831	0.0145887	0.0112424	0.0133453	0.0103104	0.00795237	0.00906156	0.00850562	0.00815917	0.00881985	0.00809202	0.00549763	0.00536066	0.00625769	0.00570443	0.00495781	0.00471341	0.00548689	0.007007	0.00341353	0.00322284	0.00496855	0.00173228	0.00277702	0.000972224	0.00217005	0.00100982	0.00102057
NS015	0.0962286	0.0656682	0.0291367	0.0386111	0.0263668	0.0336265	0.0262518	0.0205682	0.0207207	0.0194551	0.0150774	0.0125664	0.0114102	0.0181234	0.0238644	0.0188425	0.0151263	0.0191445	0.0115713	0.0122874	0.0126067	0.0138147	0.00997492	0.00856842	0.0199355	0.00918682	0.00763938	0.0113843	0.00673623	0.0107745	0.00996917	0.00735751	0.00419936	0.00545342	0.00959237	0.00397213	0.00467107	0.0046308	0.00615235	0.00863745	0.00251386	0.00676787	0.0085224	0.00540164	0.00617248	0.00532111	0.00351768	0.00348317	0.00398364
ZWY_120	0.0807919	0.0816299	0.0278787	0.0664134	0.0156798	0.0603663	0.0135325	0.00865368	0.022444	0.00873426	0.00429864	0.00839182	0.011643	0.0224359	0.0231651	0.0242851	0.0139313	0.00888332	0.013754	0.0098059	0.00542668	0.00600682	0.00634523	0.00184918	0.00595444	0.0063412	0.02806	0.00568855	0.00493921	0.00340829	0.00497949	0.00947151	0.00330758	0.0133552	0.0059907	0.0023004	0.0066071	0.00786808	0.00120056	0.00231248	0.0187658	0.00177264	0.00075337	0.00313434	0.0102893	0.0091613	0.0129886	0.00205465	0.00335995
ZWY13	0.0930314	0.0836231	0.0234457	0.0416445	0.020834	0.0505052	0.0238532	0.018446	0.019124	0.0148723	0.0133694	0.0125445	0.0205735	0.0162817	0.0129887	0.0301755	0.0117429	0.0179918	0.0130555	0.0143246	0.0105706	0.00509327	0.0110916	0.00643588	0.00374063	0.00722075	0.0103068	0.00466576	0.00913114	0.004442	0.0113455	0.00511998	0.00410133	0.00838301	0.0026652	0.00385752	0.00900756	0.00246481	0.00713057	0.00292237	0.00752133	0.0111517	0.00150961	0.0129686	0.00660956	0.0115091	0.000617872	0.00891405	0.00847319
ZWY41	0.0964161	0.0521906	0.0447922	0.0410356	0.0265299	0.0353337	0.0189095	0.0236924	0.0290688	0.0192235	0.0156392	0.0303248	0.0265606	0.0170139	0.0133913	0.0166195	0.0143831	0.0164472	0.0214981	0.013579	0.015509	0.0138317	0.0110286	0.0102168	0.00539176	0.0128859	0.0064908	0.00700776	0.012074	0.00688522	0.0106457	0.00599681	0.00718774	0.00932837	0.00421615	0.00591256	0.00543389	0.00446506	0.00459908	0.00357281	0.0134143	0.00240485	0.00126369	0.0031669	0.00657121	0.00221721	0.00140155	0.00371833	0.00184576
ZWY_133	0.100223	0.0537855	0.0457636	0.0232693	0.0315699	0.0230181	0.0206964	0.023597	0.0189168	0.0194498	0.0182154	0.0199735	0.0187545	0.015229	0.0202553	0.0100557	0.014255	0.0126378	0.012843	0.012114	0.0144204	0.0139487	0.0121783	0.0118873	0.0170944	0.0133943	0.00630969	0.0113973	0.00992091	0.0100618	0.00689165	0.00648734	0.00766658	0.00525297	0.00995461	0.00762676	0.0039604	0.00686102	0.0045638	0.00749812	0.00222983	0.00196335	0.00558989	0.00159886	0.00271072	0.000790243	0.00157742	0.00140896	0.0012405
ZWY51	0.0919995	0.0448665	0.0492467	0.0360348	0.0323413	0.0289396	0.0219084	0.02283	0.0229367	0.0215205	0.0198695	0.0306475	0.0269754	0.0134539	0.0153932	0.0119131	0.0148381	0.0133898	0.0144431	0.0156636	0.0132475	0.0165674	0.0121693	0.0124682	0.0103119	0.0136887	0.00725891	0.0115538	0.0107816	0.00525203	0.00907719	0.00566835	0.00622345	0.00587473	0.00700627	0.00973548	0.00431976	0.0081129	0.0051951	0.00589964	0.00513817	0.00289289	0.00195706	0.00179694	0.00180049	0.00112086	0.000878897	0.00105325	0.00148025
ZWY17	0.131635	0.077819	0.0298448	0.0332037	0.0324875	0.0239518	0.0317413	0.0247848	0.0219549	0.0214449	0.0254902	0.0108771	0.0110724	0.0184061	0.0260301	0.016998	0.0190084	0.0195809	0.0144449	0.0113356	0.0124127	0.0141654	0.0102829	0.0116775	0.0174402	0.00775423	0.00707865	0.00869027	0.00774066	0.014217	0.0090674	0.00961818	0.00630269	0.00416742	0.00707865	0.00505192	0.00559726	0.00305774	0.00758059	0.00688602	0.00147054	0.00606393	0.00707865	0.0010093	0.00323681	0.00082209	0.00243642	0.000567052	0.000507362
ZWY24	0.125238	0.0710304	0.0338657	0.0368402	0.0330529	0.0260945	0.0308108	0.0206726	0.0239775	0.0205356	0.0183055	0.0164892	0.0134522	0.0147533	0.0228342	0.0159146	0.0231051	0.0180822	0.017052	0.0108618	0.0137857	0.0138154	0.0150124	0.0107516	0.0134403	0.00897111	0.0107725	0.00797068	0.0118831	0.00954874	0.00708935	0.0115109	0.00636285	0.00530585	0.0060115	0.00866741	0.00469844	0.00458232	0.00643133	0.00523439	0.00153637	0.00248916	0.0045317	0.00173289	0.00275416	0.00153935	0.00158401	0.0020872	0.000759254
ZWY_106	0.108042	0.0639335	0.0420239	0.0198492	0.0396746	0.0167552	0.0282812	0.0235042	0.0168878	0.0196996	0.0197914	0.0199274	0.022151	0.0169048	0.0160718	0.00962879	0.0173706	0.0149226	0.0124576	0.010778	0.0120666	0.0125426	0.0155618	0.011645	0.00883319	0.0120224	0.00901339	0.0119306	0.00871079	0.012036	0.00739499	0.00625939	0.00792539	0.00520199	0.00836059	0.00585479	0.00530059	0.00744259	0.0036414	0.00687479	0.002992	0.0030022	0.0036618	0.0018088	0.0015912	0.0026316	0.001105	0.0010404	0.0011866
ZWY_69	0.116678	0.0621673	0.0402808	0.0258337	0.0335717	0.0228776	0.0289057	0.0193246	0.0165395	0.0156063	0.0188348	0.0161309	0.013908	0.0212866	0.0163105	0.0105259	0.0169133	0.0141428	0.013595	0.0088798	0.0111229	0.0110128	0.0163714	0.0079582	0.0146818	0.00925365	0.00920728	0.0110215	0.00656421	0.0129313	0.00866823	0.00723657	0.00699313	0.00466305	0.00879575	0.00571506	0.00497895	0.00648016	0.00449206	0.00579911	0.00205186	0.00326906	0.00507168	0.00201998	0.00190116	0.00205186	0.00232428	0.00133603	0.00104042
ZWY_121	0.07653	0.0912617	0.00543481	0.0783599	0.0177675	0.0948245	0.0123748	0.00381153	0.0175187	0.00622325	0.00132813	0.0013197	0.0131548	0.0437905	0.0205502	0.0367787	0.0098577	0.011755	0.0128091	0.0122694	0.0014757	0.00103299	0.00135343	0.000383683	0.00229788	0.000893855	0.0409234	0.00265627	0.00295984	0.0030779	0.00624855	0.0147992	0.00176663	0.0155371	0.00149679	0.000839043	0.0125013	0.00288395	0.00106672	0.00290503	0.00558238	0.00224729	0.000640877	0.00725203	0.0214399	0.0158491	0.0175145	0.00263097	0.00203647
ZWY_113	0.0996227	0.0519837	0.0460536	0.0236641	0.0347207	0.0214163	0.0236327	0.0248664	0.0200099	0.0193915	0.0186161	0.0258522	0.0215105	0.0149808	0.0162647	0.0103189	0.0140892	0.0150059	0.011697	0.0133829	0.0142179	0.0151346	0.0138914	0.0118509	0.012463	0.0148458	0.00687507	0.0120706	0.00895015	0.00960627	0.00652033	0.00493812	0.00633511	0.00465559	0.00852321	0.00680287	0.00531798	0.00805859	0.00374833	0.00611222	0.00367926	0.00313302	0.00382995	0.00186789	0.00141897	0.000671811	0.0010862	0.00118038	0.00119607
ZWY_79	0.113349	0.0690638	0.0418977	0.0250496	0.0330266	0.0204181	0.0266671	0.0223939	0.0186733	0.0204884	0.021195	0.0196579	0.0148556	0.0175313	0.0155823	0.0136701	0.015887	0.0159306	0.0130472	0.011433	0.0129066	0.0143466	0.0125382	0.00961126	0.0128463	0.0101772	0.00848939	0.0100466	0.00701589	0.0100265	0.00793683	0.00688193	0.00714984	0.00541178	0.00839562	0.006969	0.00457456	0.00750482	0.00429995	0.00630928	0.00170123	0.00382441	0.0041593	0.00166439	0.001939	0.00152374	0.00217677	0.000947731	0.000877404
ZWY39	0.0990965	0.0551159	0.0482256	0.0312612	0.0343425	0.0293535	0.0231461	0.026128	0.0221009	0.0208825	0.0240503	0.0257432	0.0237617	0.016134	0.0132964	0.016554	0.0147745	0.0156402	0.0175993	0.0130624	0.0140724	0.0160827	0.0125173	0.0121839	0.00771751	0.0138704	0.00629393	0.00933348	0.0103114	0.00754758	0.00953547	0.00634202	0.0073552	0.00693518	0.00737765	0.0070987	0.0044439	0.00687747	0.00506592	0.00533845	0.00555328	0.0031165	0.00156466	0.00212576	0.00309406	0.00116388	0.000705381	0.00184682	0.00141397
ZWY48	0.0886363	0.0533311	0.0428564	0.0403319	0.0307738	0.038421	0.0221212	0.022306	0.0236033	0.0205947	0.0177746	0.0256029	0.0220214	0.0157121	0.0129216	0.0181516	0.0127553	0.0143261	0.0155163	0.0160189	0.0129068	0.0108887	0.0135351	0.0114986	0.00662712	0.0105117	0.00790227	0.00795032	0.0107446	0.00534087	0.00897415	0.00602465	0.00649036	0.0074994	0.00464601	0.0080723	0.00552937	0.00601726	0.00633143	0.00413594	0.00577701	0.00396962	0.00191458	0.00529282	0.00358892	0.00614662	0.00120863	0.00365175	0.00335606
ZWY_86	0.114182	0.0697259	0.0370623	0.0229266	0.0333861	0.0227923	0.0283705	0.0221562	0.0158363	0.0192951	0.0216894	0.018042	0.0171278	0.0177831	0.015945	0.00947814	0.0154655	0.0158459	0.0142092	0.0115592	0.0113482	0.0103924	0.0161272	0.010354	0.0146184	0.00978183	0.00998961	0.0098042	0.00861504	0.0113993	0.010012	0.00756653	0.00799808	0.00624311	0.00790538	0.00683449	0.00521058	0.00661712	0.00339487	0.0060545	0.00450092	0.00321586	0.00411092	0.00199153	0.00209382	0.000770399	0.00163989	0.00130424	0.00128506
ZWY_95	0.115981	0.0679345	0.0381878	0.0214682	0.0385299	0.0195156	0.0305636	0.0242642	0.0160422	0.01836	0.0225043	0.0208771	0.0191703	0.0168558	0.0155408	0.0111973	0.0135517	0.0176527	0.0122434	0.0102875	0.012499	0.0123496	0.0183866	0.0100783	0.0121338	0.0138174	0.00878984	0.0115028	0.00808254	0.0117486	0.00813235	0.006213	0.00790654	0.0047519	0.00880977	0.00569829	0.00639563	0.00665797	0.00396489	0.00627941	0.00227135	0.00512049	0.00417742	0.00188615	0.00209203	0.00120873	0.00130171	0.00152419	0.0011556
ZWY_905	0.128739	0.0755184	0.0365757	0.0213981	0.0323434	0.022569	0.0295913	0.0198359	0.0178318	0.0174594	0.0198643	0.0166703	0.0158308	0.0215465	0.0151712	0.0106864	0.0156004	0.016563	0.0121193	0.0108695	0.0112261	0.00988796	0.0155121	0.00965441	0.0138141	0.00928199	0.00947767	0.0104813	0.00654884	0.0131734	0.0098848	0.00988796	0.00782389	0.00518858	0.00708222	0.00615749	0.00510967	0.00652044	0.00299195	0.00606912	0.00308032	0.00397033	0.00380622	0.00211457	0.00183999	0.00205776	0.00227237	0.00094682	0.00107938
ZWY_901	0.121513	0.0685587	0.0355502	0.0234128	0.0375522	0.0228782	0.0299244	0.0214842	0.0184472	0.0188639	0.023494	0.0193958	0.0180175	0.0205592	0.0153343	0.0107853	0.0139481	0.0178943	0.0129026	0.0118309	0.0100045	0.0119304	0.0129288	0.00766713	0.0120641	0.00872051	0.0100543	0.0108849	0.0055761	0.0100438	0.01018	0.00841917	0.00796847	0.00420303	0.0062076	0.00536385	0.00622594	0.00517256	0.00494459	0.00573594	0.00409036	0.00673953	0.00394624	0.00193644	0.00214344	0.00235307	0.00194692	0.000995731	0.00128397
ZWY_83	0.141344	0.088999	0.0267364	0.0188276	0.036565	0.0180768	0.0372403	0.0228385	0.0145492	0.0178985	0.0259342	0.0112376	0.0131436	0.0207645	0.0176174	0.0104937	0.0176928	0.0228111	0.0128248	0.00913953	0.00985259	0.00705177	0.0178265	0.00850531	0.0140453	0.00786424	0.0107165	0.0100617	0.00473774	0.0144292	0.0103942	0.013411	0.00856702	0.00495715	0.00716832	0.00490915	0.00674323	0.00505999	0.00348646	0.00611587	0.00142612	0.00655468	0.00534796	0.0021049	0.00249571	0.00246143	0.00215975	0.000874186	0.000887899
ZWY42	0.0950392	0.0534469	0.0420599	0.0426289	0.0270878	0.0393905	0.0186898	0.0234597	0.0291883	0.0192354	0.0138927	0.0280542	0.0250458	0.0167959	0.0138303	0.0192666	0.0145746	0.017096	0.0212735	0.0137641	0.0152254	0.0148864	0.0102373	0.00983204	0.00486731	0.0124352	0.00656249	0.00604809	0.0113635	0.00656638	0.00978528	0.00604029	0.00737306	0.0100269	0.0037255	0.0056545	0.00571685	0.00442695	0.00471143	0.00291103	0.013125	0.00289934	0.00149254	0.00388917	0.00634815	0.00377226	0.00127431	0.00400218	0.00229531
ZWY62	0.0941957	0.0537374	0.0335652	0.0519779	0.0213107	0.0441533	0.0189043	0.0211348	0.0293631	0.0193287	0.0100344	0.0241777	0.0207104	0.0184748	0.0174139	0.0175485	0.0151007	0.0178228	0.0246124	0.0122803	0.0162444	0.00638597	0.00803163	0.00783498	0.00735888	0.0125805	0.00543895	0.00477654	0.0132066	0.00853878	0.0110228	0.00847151	0.00803163	0.0125339	0.00394336	0.00571322	0.0067327	0.00268066	0.00539754	0.00302221	0.0222629	0.00159391	0.00302739	0.00477137	0.0152146	0.00463682	0.00272206	0.00346726	0.00264961
ZWY_118	0.0785036	0.0777147	0.0104324	0.0637626	0.0183027	0.0802538	0.0137337	0.00441961	0.0161925	0.00731878	0.00132512	0.00317109	0.0138371	0.0487612	0.0143427	0.0372297	0.00906135	0.0140976	0.0104975	0.0130214	0.00232087	0.00154725	0.00272683	0.000329364	0.00366131	0.00126384	0.0339667	0.00545749	0.00311364	0.0042894	0.00688218	0.0118609	0.00147448	0.007989	0.00324386	0.00132129	0.0142086	0.00290683	0.000968944	0.00348513	0.0105818	0.00406344	0.00138639	0.00591324	0.0173567	0.0141971	0.0165716	0.00289917	0.0025813
ZWY23	0.102964	0.0638635	0.0352138	0.0496507	0.0301069	0.0274464	0.0283958	0.0249539	0.03766	0.0232989	0.0185349	0.0143051	0.0162601	0.0140018	0.0298992	0.0211823	0.0257023	0.0158051	0.0169096	0.0185613	0.0172591	0.0223131	0.00885207	0.0161282	0.0137974	0.00878613	0.00631678	0.00771135	0.0121654	0.00842677	0.00807071	0.0120236	0.00440131	0.00664317	0.00660361	0.00517607	0.00299025	0.00506727	0.00982464	0.00584863	0.00142095	0.0014704	0.00518926	0.0012594	0.00297377	0.000870371	0.00187921	0.00123632	0.000543982
ZWY_89	0.10156	0.061757	0.0451787	0.0270235	0.032727	0.0223631	0.0223518	0.0204664	0.0201219	0.0193912	0.0164515	0.0194935	0.0218975	0.0180132	0.0177311	0.0107235	0.0123419	0.0135837	0.0125369	0.0126883	0.0129969	0.0115526	0.0137484	0.00983948	0.0141497	0.0129988	0.00736541	0.0122056	0.00832134	0.00824752	0.00717801	0.00816234	0.00694897	0.005251	0.00852767	0.00624858	0.00389377	0.00753767	0.00342243	0.00660824	0.00304573	0.00212577	0.0046623	0.0021428	0.00222041	0.00174529	0.00174339	0.00124934	0.00146135
ZWY_910	0.10994	0.0636088	0.0439393	0.0201911	0.0356098	0.0209153	0.0266228	0.0230213	0.0162178	0.0192255	0.0238204	0.0172306	0.014492	0.0199497	0.0140591	0.0131241	0.0161818	0.0144254	0.0119893	0.00932004	0.0117895	0.0119116	0.0153438	0.0100165	0.00963081	0.00981948	0.00770797	0.0101691	0.00677847	0.00770242	0.00822961	0.00781341	0.00704483	0.00413978	0.00756092	0.00568803	0.00610145	0.00958641	0.00481679	0.00440614	0.00282737	0.00445886	0.00268863	0.00149554	0.00130686	0.000821296	0.00167589	0.00114038	0.0011931
ZWY64	0.115768	0.0644458	0.0360152	0.0367213	0.0346638	0.0262312	0.0297292	0.0236178	0.0203876	0.0224978	0.0225627	0.0219824	0.0164189	0.0173806	0.0153354	0.015453	0.0191499	0.0185534	0.0176647	0.0106605	0.0122675	0.00919553	0.0123162	0.00994627	0.00840827	0.010275	0.00932539	0.00577054	0.00992598	0.00954047	0.0117156	0.00792942	0.00805522	0.00721926	0.00473168	0.00850567	0.00606678	0.00480067	0.00417167	0.00402964	0.00351021	0.00493458	0.00240236	0.00225627	0.00632244	0.00202091	0.00217511	0.00154206	0.00120118
ZWY_82	0.119708	0.0710704	0.0392973	0.0221938	0.0333086	0.0201747	0.0275127	0.0246768	0.0184692	0.0200864	0.0256177	0.0194657	0.0160581	0.0169533	0.0152511	0.0130947	0.0159764	0.0165383	0.0139671	0.011373	0.0131176	0.0137286	0.0125001	0.00994521	0.0116115	0.0100792	0.00913169	0.00929831	0.00746871	0.0110201	0.00873636	0.00618145	0.00827896	0.00469163	0.00789344	0.00711912	0.00527972	0.00640362	0.00441392	0.00532546	0.00223146	0.00523398	0.00343704	0.0015421	0.00169565	0.00144408	0.0013428	0.000996481	0.000983413
ZWY58	0.0991736	0.0547033	0.0440369	0.0518294	0.0327297	0.0285978	0.0241927	0.0225532	0.0275896	0.0238205	0.0187134	0.0332762	0.0151517	0.015783	0.0162023	0.0185532	0.0181999	0.0130127	0.0172105	0.0156511	0.0139314	0.0143319	0.0128007	0.0115098	0.00714239	0.0103178	0.00800456	0.00720363	0.0113826	0.00645924	0.00863117	0.00659587	0.00621425	0.00913999	0.00338745	0.010299	0.00475845	0.0051118	0.00580908	0.00300112	0.00746747	0.00298699	0.00133331	0.00206357	0.00368898	0.00335447	0.000994092	0.00134273	0.00110245
ZWY_112	0.0979164	0.0521824	0.0480562	0.0252669	0.0335017	0.0228889	0.0205432	0.0235098	0.0188711	0.0188769	0.0168387	0.0210733	0.0183762	0.0178022	0.0163994	0.0102204	0.0125778	0.0141269	0.0113888	0.0120507	0.0139981	0.0149733	0.014411	0.0103814	0.0131752	0.0139161	0.00654221	0.0127711	0.00930376	0.00901969	0.00703419	0.00568709	0.0070869	0.00412036	0.0106626	0.00604437	0.00508383	0.00933597	0.00369866	0.00681748	0.00321839	0.00254484	0.00402372	0.00163116	0.00228421	0.000694048	0.00188301	0.00150816	0.00110696
ZWY_138	0.105998	0.0533437	0.0410402	0.020957	0.0338863	0.0221066	0.0253376	0.0294011	0.0185807	0.0218502	0.026421	0.019303	0.0197854	0.0148756	0.0145172	0.010382	0.0180624	0.0185779	0.0128052	0.0119837	0.014735	0.0143904	0.0135964	0.013533	0.0097976	0.0118431	0.0073992	0.0103104	0.00965149	0.00709044	0.00578373	0.00609248	0.00677892	0.0040249	0.00780996	0.00600151	0.00564313	0.00630476	0.00532886	0.00592983	0.00200694	0.00509729	0.00321441	0.00141423	0.00116887	0.00117163	0.000758115	0.00122677	0.00128742
ZWY06	0.0956715	0.0744135	0.0306963	0.0457294	0.0293455	0.0465894	0.0244227	0.0212441	0.0241128	0.0202867	0.0143786	0.0169723	0.0206627	0.0151166	0.017686	0.0174875	0.0178879	0.017209	0.0170489	0.0136718	0.0123872	0.0115655	0.0105872	0.0101555	0.00687247	0.00890566	0.00815714	0.0068864	0.00878381	0.00707091	0.0104027	0.00632587	0.00431705	0.00853662	0.0046095	0.00507254	0.00692121	0.00463039	0.00686551	0.00392364	0.00499594	0.00621795	0.00272949	0.00879077	0.00426483	0.00629454	0.00120112	0.0051352	0.0041012
ZWY_128	0.0822454	0.0484159	0.0582725	0.026938	0.0317573	0.023726	0.0161885	0.0196973	0.0187781	0.0182738	0.015033	0.0227333	0.0213492	0.0137986	0.0170342	0.0114113	0.0121939	0.00932864	0.0100141	0.0113982	0.0127323	0.0147441	0.0162883	0.0108755	0.0104474	0.0149253	0.00630839	0.0140796	0.00930763	0.00628212	0.00535241	0.00624535	0.00592757	0.00508715	0.0103792	0.00684941	0.00299136	0.0104579	0.00404976	0.00669445	0.00337218	0.00063294	0.00375299	0.0018069	0.00162831	0.000827286	0.00128426	0.00114244	0.00108204
ZWY_102	0.106879	0.0629639	0.0425652	0.0231342	0.0375782	0.0208497	0.0263206	0.0235226	0.0165935	0.0200301	0.019217	0.019928	0.0194507	0.0181275	0.0163302	0.00926618	0.0124723	0.0141741	0.0120312	0.0120016	0.0128969	0.0110141	0.0139667	0.0101648	0.0141675	0.0137989	0.00932214	0.0119983	0.00829183	0.0113828	0.0074294	0.00652747	0.00771249	0.0052832	0.00932872	0.00581646	0.00603042	0.00730432	0.00336742	0.00788037	0.00221532	0.00403564	0.00405868	0.00201782	0.00264325	0.00145494	0.00187628	0.00104677	0.000954597
ZWY52	0.0909809	0.0440308	0.0462653	0.0414056	0.0315547	0.031862	0.0231217	0.0215545	0.0232358	0.0216554	0.0168046	0.0305231	0.0281349	0.0142936	0.0159442	0.0137097	0.0150925	0.0146623	0.0155359	0.016787	0.0135517	0.0149959	0.0112513	0.0122654	0.00913102	0.013139	0.00711166	0.0107904	0.011585	0.00522839	0.00880616	0.00559714	0.006181	0.00712922	0.00630391	0.0110099	0.00453478	0.00741895	0.00495621	0.00581663	0.00531618	0.00313879	0.00205887	0.0021774	0.00280076	0.00268224	0.000812134	0.00166817	0.00173841
ZWY12	0.0630979	0.0769744	0.0147927	0.0613723	0.0139832	0.093177	0.0123198	0.0118306	0.0188133	0.0109055	0.00457657	0.00541271	0.017906	0.0117283	0.00944668	0.0363146	0.00587526	0.019774	0.00979804	0.0136007	0.00836146	0.00237056	0.00378934	0.00209037	0.0027664	0.0043275	0.0115637	0.00307328	0.00978914	0.00173456	0.0105719	0.00305549	0.00203255	0.0103584	0.00161892	0.00213039	0.0109411	0.00109411	0.00806792	0.00464328	0.00669362	0.0167051	0.00393167	0.0181906	0.00861942	0.0323206	0.000609319	0.0144902	0.0120396
ZWY_104	0.105622	0.0671844	0.0408827	0.0230527	0.0378973	0.0208285	0.0282162	0.0237315	0.0172434	0.0193622	0.0208813	0.0204727	0.0200014	0.0172434	0.0157474	0.0107322	0.0136649	0.0155992	0.0126236	0.0112364	0.0122711	0.0115791	0.0161297	0.0100699	0.0131509	0.0141691	0.00926262	0.0109991	0.00878153	0.0101391	0.0073086	0.00676491	0.00746677	0.00498224	0.00855746	0.00640244	0.00658367	0.00736462	0.00387837	0.0069725	0.00186834	0.00463296	0.00385201	0.00214843	0.00231318	0.00164098	0.00145315	0.00124885	0.00105115
mean	0.10528	0.065536	0.036559	0.0353571	0.0325621	0.0318625	0.0259949	0.0222332	0.0210561	0.0201264	0.0191492	0.0187164	0.0183619	0.0176407	0.0172293	0.0173736	0.0164792	0.0165212	0.0144965	0.0128707	0.012353	0.0121743	0.0115277	0.0102535	0.0100368	0.0101727	0.00989985	0.00876692	0.00891011	0.00868663	0.00847301	0.00827673	0.00647043	0.00654219	0.0062272	0.00622185	0.00581017	0.00554046	0.00555351	0.00540131	0.00483238	0.00448829	0.00320586	0.00338259	0.00346558	0.00333354	0.00212453	0.00206801	0.00200624
sd	0.0136542	0.0101143	0.00875117	0.0119964	0.00581789	0.0157821	0.00499498	0.00447458	0.0043089	0.00370302	0.00581081	0.00614989	0.0042843	0.00553846	0.00398607	0.00667592	0.00363074	0.0028083	0.00263532	0.00214402	0.00279571	0.00456369	0.0031017	0.00316499	0.00444377	0.00278896	0.00584807	0.00240011	0.00204138	0.00313289	0.00183324	0.00249346	0.00182863	0.00207814	0.00209575	0.00185074	0.00199291	0.00176384	0.00216723	0.00152882	0.00368938	0.00258311	0.00183161	0.00300395	0.00350137	0.0045431	0.00303041	0.002118	0.00211843
[truncated: 5 more columns]
