# Supplementary material for: The adaptation of the gut microbiome to social environmental changes in an Asian langur
Source: iScience. 2026 Jul 21;29(8):116779. doi: 10.1016/j.isci.2026.116779 (PMC13392869; doi:10.1016/j.isci.2026.116779)
Supplement: Table S3. The comparison of gut microbiome structure between mixed-sex group and all-male group [file mmc4.xlsx]

## Sheet: GLMM results-alpha diversity
The comparison of alpha diversity indices in gut microbiome between mixed-sex group and all-male group-GLMM results
Taxonomic level	Alpha diversity indices	All sample (Mean ± SD)	Mixed-sex group (Mean ± SD)	All-male group (Mean ± SD)	χ2（df = 1)	P value
Alpha diversity indices	Shannon	5.06 ± 0.63	5.14 ± 0.66	4.88 ± 0.51	4.409	0.036
	invSimpson	92.97 ± 91.72	112.32 ± 104.68	52.34 ± 28.73	12.897	< 0.001
	ACE	726.22 ± 192.89	716.78 ± 217.77	746.03 ± 127.38	3.346	0.067
	Chao	719.70 ± 187.85	711.58 ± 212.68	736.75 ± 122.40	2.93	0.087

## Sheet: GLMM results
The comparison of gut microbime structure between mixed-sex group and all-male group-GLMM results
Taxonomic level	Bacterial taxa	All sample (Mean% ± SD%)	Mixed-sex group (Mean% ± SD%)	All-male group (Mean% ± SD%)	χ2（df = 1)	P value
Phylum level	Bacillota	83.99 ± 13.72	82.11 ± 15.39	87.94 ± 8.25	9.4649	0.002094
	Pseudomonadota	6.01 ± 12.48	7.18 ± 14.31	3.55 ± 6.91	5.1488	0.02326
	Actinomycetota	4.92 ± 4.80	5.41 ± 5.30	3.90 ± 3.39	5.7139	0.01683
	Bacteroidota	3.38 ± 3.93	3.52 ± 4.40	3.10 ± 2.75	0.0349	0.8517
	Verrucomicrobiota	0.53 ± 0.69	0.53 ± 0.72	0.53 ± 0.64	0.2383	0.6255
	Spirochaetota	0.42 ± 0.57	0.40 ± 0.47	0.46 ± 0.75	0.4439	0.5052
	Cyanobacteria	0.31 ± 0.35	0.29 ± 0.34	0.34 ± 0.36	1.7834	0.1817
	Campilobacterota	0.19 ± 0.23	0.23 ± 0.26	0.09 ± 0.08	20.905	< 0.001
	Patescibacteria	0.10 ± 0.16	0.12 ± 0.18	0.05 ± 0.09	20.625	< 0.001
	Desulfobacterota	0.06 ± 0.20	0.09 ± 0.24	< 0.01	14.592	< 0.001
	unclassified_k__norank_d__Bacteria	0.03 ± 0.08	0.03 ± 0.04	0.03 ± 0.03	1.7373	0.1875
	Chloroflexi	0.03 ± 0.04	0.04 ± 0.09	0.01 ± 0.03	16.005	< 0.001
	Myxococcota	0.01 ± 0.06	0.02 ± 0.07	< 0.01	5.7746	0.01626
	Acidobacteriota	0.01 ± 0.05	0.01 ± 0.06	< 0.01	5.6132	0.01783
	Gemmatimonadota	< 0.01	< 0.01	< 0.01	5.9081	0.01507
	Nitrospirota	< 0.01	< 0.01	< 0.01	1.7402	0.1871
	Deinococcota	< 0.01	< 0.01	< 0.01	1.117	0.2906
	Planctomycetota	< 0.01	< 0.01	< 0.01	4.0004	0.04549
	Synergistota	< 0.01	< 0.01	< 0.01	20.426	< 0.001
	Bdellovibrionota	< 0.01	< 0.01	< 0.01	1.1132	0.2914
	NB1-j	< 0.01	< 0.01	< 0.01	1.3807	0.24
	Entotheonellaeota	< 0.01	< 0.01	< 0.01	0.6552	0.4182
	Sumerlaeota	< 0.01	< 0.01	< 0.01	3.7658	0.05231
	Methylomirabilota	< 0.01	< 0.01	< 0.01	0.8985	0.3432
	WPS-2	< 0.01	< 0.01	< 0.01	1.8979	0.1683
	Abditibacteriota	< 0.01	< 0.01	< 0.01	0.9373	0.333
	Latescibacterota	< 0.01	< 0.01	< 0.01	0.9863	0.3207
	MBNT15	< 0.01	< 0.01	< 0.01	0.8901	0.3454
	RCP2-54	< 0.01	< 0.01	< 0.01	0.4794	0.4887
	SAR324_cladeMarine_group_B	< 0.01	< 0.01	< 0.01	0.4794	0.4887
Family level (relative abundance >1%)	norank_o__Clostridia_UCG-014	14.54 ± 7.08	14.20 ± 7.43	15.27 ± 6.35	1.8283	0.1763
	Oscillospiraceae	14.78 ± 5.64	15.36 ± 5.91	13.56 ± 4.90	2.7326	0.09832
	Christensenellaceae	13.93 ± 6.09	13.60 ± 6.33	14.63 ± 5.60	1.6141	0.2039
	Lachnospiraceae	8.95 ± 4.24	9.18 ± 4.36	8.46 ± 4.03	0.665	0.4148
	UCG-010	5.36 ± 3.84	4.86 ± 3.63	6.41 ± 4.12	11.681	< 0.001
	Eubacterium_coprostanoligenes_group	4.99 ± 3.74	4.20 ± 2.19	6.64 ± 5.46	19.016	< 0.001
	Ruminococcaceae	4.49 ± 3.10	4.30 ± 2.24	4.88 ± 4.42	1.1743	0.2785
	Planococcaceae	4.08 ± 11.4	3.40 ± 10.57	5.51 ± 13.05	2.6331	0.1047
	Moraxellaceae	4.94 ± 11.57	5.90 ± 13.34	2.93 ± 6.26	2.8273	0.09267
	Monoglobaceae	3.24 ± 1.76	3.70 ± 1.88	2.29 ± 0.93	26.269	< 0.001
	norank_o__RF39	2.65 ± 1.56	2.69 ± 1.56	2.56 ± 1.59	0.1625	0.6868
	Eggerthellaceae	2.09 ± 1.89	2.11 ± 2.00	2.04 ± 1.67	0.054	0.8163
	Muribaculaceae	1.19 ± 1.51	0.81 ± 0.78	1.98 ± 2.23	28.257	< 0.001
	Prevotellaceae	1.16 ± 2.29	1.37 ± 2.70	0.74 ± 0.88	1.5754	0.2094
	unclassified_c__Clostridia	1.07 ± 0.74	1.22 ± 0.81	0.74 ± 0.40	20.113	< 0.001
	Aerococcaceae	0.73 ± 3.16	0.39 ± 1.77	1.43 ± 4.91	5.6885	0.01708
	Anaerovoracaceae	0.98 ± 0.58	1.13 ± 0.58	0.67 ± 0.42	30.272	< 0.001
	Corynebacteriaceae	0.99 ± 2.98	1.16 ± 3.26	0.62 ± 2.29	5.0064	0.02525

## Sheet: GLMM statistics
The comparison of gut microbime structure between mixed-sex group and all-male group-GLMM statistics
Taxonomic level	Response variables	Explanatory variables	Estimated values	SD	t values
Alpha diversity indices	Shannon index	Intercept	0.703667	0.016135	43.611
		All-male group	-0.01955	0.009313	-2.099
	invSimpson index	Intercept	1.82245	0.11958	15.241
		All-male group	-0.2091	0.05745	-3.641
	ACE index	Intercept	2.8466	0.03552	80.139
		All-male group	0.03293	0.01794	1.836
	Chao index	Intercept	2.8438	0.03521	80.767
		All-male group	0.03047	0.01775	1.717
Phylum level	Bacillota	Intercept	1.14368	0.04186	27.324
		All-male group	0.07568	0.02433	3.111
	Pseudomonadota	Intercept	0.21004	0.05491	3.825
		All-male group	-0.06492	0.02846	-2.281
	Actinomycetota	Intercept	0.22152	0.02222	9.968
		All-male group	-0.0336	0.01396	-2.407
	Bacteroidota	Intercept	0.164226	0.021244	7.73
		All-male group	-0.002212	0.012328	-0.179
	Verrucomicrobiota	Intercept	0.062218	0.009567	6.504
		All-male group	0.003015	0.006063	0.497
	Spirochaetota	Intercept	0.052746	0.006856	7.693
		All-male group	0.003362	0.005037	0.667
	Cyanobacteria	Intercept	0.046475	0.003779	12.299
		All-male group	0.005347	0.004057	1.318
	Campilobacterota	Intercept	0.042375	0.001893	22.386
		All-male group	-0.014809	0.003166	-4.678
	Patescibacteria	Intercept	0.031015	0.004634	6.692
		All-male group	-0.012072	0.00259	-4.661
	Desulfobacterota	Intercept	0.012728	0.004254	2.992
		All-male group	-0.012863	0.003315	-3.88
	unclassified_k__norank_d__Bacteria	Intercept	0.012735	0.003158	4.033
		All-male group	0.002016	0.001528	1.32
	Chloroflexi	Intercept	0.012133	0.001491	8.136
		All-male group	-0.009124	0.002229	-4.094
	Myxococcota	Intercept	0.0048562	0.0009229	5.262
		All-male group	-0.003914	0.0016249	-2.409
	Acidobacteriota	Intercept	0.0046987	0.0008416	5.583
		All-male group	-0.0035183	0.0014818	-2.374
	Gemmatimonadota	Intercept	0.0023884	0.0004294	5.563
		All-male group	-0.0018422	0.000756	-2.437
	Nitrospirota	Intercept	0.0011205	0.0003466	3.232
		All-male group	-0.0008026	0.0006103	-1.315
	Deinococcota	Intercept	0.0011564	0.0003479	3.324
		All-male group	-0.0006449	0.0006126	-1.053
	Planctomycetota	Intercept	0.0014845	0.0003161	4.697
		All-male group	-0.0010978	0.0005494	-1.998
	Synergistota	Intercept	0.0001218	0.000198	0.615
		All-male group	0.001611	0.0003486	4.621
	Bdellovibrionota	Intercept	0.0009055	0.0003142	2.882
		All-male group	-0.0004266	0.0004036	-1.057
	NB1-j	Intercept	0.0005176	0.0002511	2.062
		All-male group	-0.0005176	0.0004421	-1.171
	Entotheonellaeota	Intercept	0.0002092	0.0001749	1.196
		All-male group	0.0002482	0.000308	0.806
	Sumerlaeota	Intercept	0.0006102	0.0002392	2.551
		All-male group	-0.0006074	0.0003091	-1.965
	Methylomirabilota	Intercept	0.0003949	0.0001475	2.678
		All-male group	-0.0002451	0.0002597	-0.944
	WPS-2	Intercept	0.0004272	0.0002606	1.639
		All-male group	-0.000353	0.0002575	-1.371
	Abditibacteriota	Intercept	0.0001218	7.174e-05	1.698
		All-male group	-0.0001218	0.0001263	-0.964
	Latescibacterota	Intercept	0.0001234	9.273e-05	1.33
		All-male group	-0.0001278	0.0001257	-1.017
	MBNT15	Intercept	0.000152	0.0001263	1.204
		All-male group	-0.0001162	0.0001247	-0.931
	RCP2-54	Intercept	5.059e-05	4.253e-05	1.19
		All-male group	-5.076e-05	7.319e-05	-0.694
	SAR324_cladeMarine_group_B	Intercept	5.045e-05	4.158e-05	1.213
		All-male group	-5.045e-05	7.321e-05	-0.689
Family level (relative abundance >1%)	norank_o__Clostridia_UCG-014	Intercept	0.37708	0.0182	20.724
		All-male group	0.02208	0.01615	1.367
	Oscillospiraceae	Intercept	0.39491	0.02135	18.498
		All-male group	-0.02083	0.01266	-1.645
	Christensenellaceae	Intercept	0.36242	0.01742	20.81
		All-male group	0.0178	0.01406	1.266
	Lachnospiraceae	Intercept	0.291998	0.025004	11.68
		All-male group	-0.008765	0.010824	-0.81
	UCG-010	Intercept	0.19905	0.02523	7.89
		All-male group	0.04087	0.01178	3.468
	Eubacterium_coprostanoligenes_group	Intercept	0.19035	0.02285	8.33
		All-male group	0.04664	0.01045	4.465
	Ruminococcaceae	Intercept	0.195213	0.018702	10.438
		All-male group	0.010514	0.009679	1.086
	Planococcaceae	Intercept	0.09942	0.04405	2.257
		All-male group	0.04527	0.02804	1.614
	Moraxellaceae	Intercept	0.15872	0.05645	2.811
		All-male group	-0.04894	0.02902	-1.686
	Monoglobaceae	Intercept	0.183355	0.012666	14.477
		All-male group	-0.036586	0.006914	-5.292
	norank_o__RF39	Intercept	0.15691	0.004459	35.19
		All-male group	-0.003149	0.007851	-0.401
	Eggerthellaceae	Intercept	0.137381	0.009251	14.851
		All-male group	-0.001981	0.00869	-0.228
	Muribaculaceae	Intercept	0.076347	0.012423	6.145
		All-male group	0.043487	0.007884	5.516
	Prevotellaceae	Intercept	0.082387	0.023265	3.541
		All-male group	-0.011587	0.009258	-1.252
	unclassified_c__Clostridia	Intercept	0.101291	0.012387	8.177
		All-male group	-0.019638	0.004275	-4.594
	Aerococcaceae	Intercept	0.03535	0.01559	2.268
		All-male group	0.02804	0.01171	2.394
	Anaerovoracaceae	Intercept	0.102747	0.003095	33.201
		All-male group	-0.024135	0.004239	-5.693
	Corynebacteriaceae	Intercept	0.06319	0.01263	5.004
		All-male group	-0.0302	0.01338	-2.257
