# Supplementary material for: The adaptation of the gut microbiome to social environmental changes in an Asian langur
Source: iScience. 2026 Jul 21;29(8):116779. doi: 10.1016/j.isci.2026.116779 (PMC13392869; doi:10.1016/j.isci.2026.116779)
Supplement: Table S4. The comparison of KEGG pathways of the gut microbiome between the mixed-sex group and the all-male group [file mmc5.xlsx]

## Sheet: GLMM results
The comparison of KEGG pathways of the gut microbime between mixed-sex group and all-male group-GLMM results
Pathway level	Pathway name	Mixed-sex group	All-male group	χ2 (df = 1)	P valve
		Relative abundance (Mean% ± SD%)
Level 1	Metabolism	47.85 ± 1.50	46.96 ± 1.59	3.2973	0.06939
	Genetic Information Processing	17.53 ± 1.62	18.41 ± 1.25	3.3398	0.06762
	Environmental Information Processing	14.31 ± 0.66	14.31 ± 0.32	0.0024	0.9612
	Cellular Processes	9.88 ± 0.47	9.72 ± 0.28	1.471	0.2252
	Human Diseases	7.49 ± 0.27	7.62 ± 0.38	2.144	0.1431
	Organismal Systems	2.93 ± 0.25	2.97 ± 0.12	0.4186	0.5176
Level 2	Global and overview maps	26.2 ± 0.53	25.85 ± 0.54	4.252	0.0392
	Carbohydrate metabolism	8.10 ± 0.26	8.23 ± 0.28	2.3225	0.1275
	Amino acid metabolism	6.30 ± 0.46	6.04 ± 0.47	3.1553	0.07568
	Membrane transport	5.06 ± 0.38	5.09 ± 0.20	0.1444	0.7039
	Glycan biosynthesis and metabolism	4.73 ± 0.42	4.96 ± 0.29	3.9798	0.04605
	Metabolism of cofactors and vitamins	4.55 ± 0.32	4.41 ± 0.22	2.2901	0.1302
	Energy metabolism	4.50 ± 0.18	4.24 ± 0.21	16.203	< 0.001
	Translation	3.98 ± 0.49	4.22 ± 0.38	2.7901	0.09485
	Replication and repair	3.71 ± 0.42	4.00 ± 0.32	4.9725	0.02575
	Cellular community - prokaryotes	3.76 ± 0.30	3.65 ± 0.22	1.5058	0.2198
	Signal transduction	3.45 ± 0.19	3.50 ± 0.12	0.6721	0.4123
	Nucleotide metabolism	3.31 ± 0.17	3.35 ± 0.14	0.7806	0.377
	Lipid metabolism	2.62 ± 0.15	2.65 ± 0.15	0.5761	0.4478
	Folding sorting and degradation	2.20 ± 0.15	2.28 ± 0.15	2.5016	0.1137
	Drug resistance: antimicrobial	2.07 ± 0.20	2.09 ± 0.20	0.4773	0.4897
	Biosynthesis of other secondary metabolites	2.03 ± 0.20	1.95 ± 0.13	2.1609	0.1416
	Metabolism of other amino acids	1.99 ± 0.13	1.88 ± 0.09	7.5717	0.005929
	Cell growth and death	1.57 ± 0.13	1.67 ± 0.11	5.5577	0.0184
	Xenobiotics biodegradation and metabolism	1.45 ± 0.25	1.33 ± 0.22	3.044	0.08104
	Metabolism of terpenoids and polyketides	1.30 ± 0.08	1.25 ± 0.06	4.0965	0.04297
	Infectious disease: bacterial	0.99 ± 0.10	1.03 ± 0.10	1.5356	0.2153
	Endocrine system	0.71 ± 0.06	0.75 ± 0.04	7.2154	0.007228
	Cancer: overview	0.69 ± 0.05	0.72 ± 0.06	3.1445	0.07618
	Transport and catabolism	0.60 ± 0.10	0.61 ± 0.04	0.275	0.6
	Environmental adaptation	0.47 ± 0.04	0.50 ± 0.03	5.4929	0.01909
	Aging	0.49 ± 0.03	0.47 ± 0.02	2.3885	0.1222
	Cell motility	0.45 ± 0.09	0.50 ± 0.11	2.0948	0.1478
	Transcription	0.45 ± 0.05	0.48 ± 0.05	2.3076	0.1287
	Endocrine and metabolic disease	0.46 ± 0.06	0.46 ± 0.04	0.0262	0.8714
	Cardiovascular disease	0.40 ± 0.03	0.40 ± 0.03	0.1631	0.6863
	Drug resistance: antineoplastic	0.25 ± 0.03	0.26 ± 0.02	1.2901	0.256
	Digestive system	0.23 ± 0.03	0.25 ± 0.03	3.7789	0.0519
	Neurodegenerative disease	0.18 ± 0.05	0.18 ± 0.03	0.0114	0.915
	Nervous system	0.14 ± 0.02	0.13 ± 0.02	2.6599	0.1029
	Infectious disease: viral	0.12 ± 0.02	0.14 ± 0.02	12.141	< 0.001
	Infectious disease: parasitic	0.13 ± 0.02	0.13 ± 0.01	0.0037	0.9514
	Immune system	0.13 ± 0.01	0.13 ± 0.01	0.0022	0.9628
	Cancer: specific types	0.09 ± 0.02	0.09 ± 0.01	0.7491	0.3868
	Excretory system	0.05 ± 0.01	0.04 ± 0.01	2.5457	0.1106
	Immune disease	0.04 ± 0.01	0.04 ± 0.01	7.1956	0.007308
	Signaling molecules and interaction	0.03 ± 0.01	0.03 ± 0.01	0.6504	0.42
	Development and regeneration	0.01 ± 0.00	0.01 ± 0.00	9.6996	0.001843
	Chromosome	< 0.01	< 0.01	4.9857	0.02556
	Information processing in viruses	< 0.01	< 0.01	0.1293	0.7192
	Substance dependence	< 0.01	< 0.01	1.6584	0.1978
	Circulatory system	< 0.01	< 0.01	0.8097	0.3682
	Cellular community - eukaryotes	< 0.01	< 0.01	0	0.9995
	Sensory system	< 0.01	< 0.01	7.084	0.007778
Level 3 (relative abundance >1%)	Metabolic pathways (ko01100)	17.02 ± 0.20	16.88 ± 0.21	4.4704	0.03449
	Biosynthesis of secondary metabolites (ko01110)	7.04 ± 0.21	7.01 ± 0.22	0.194	0.6596
	Microbial metabolism in diverse environments (ko01120)	4.45 ± 0.26	4.24 ± 0.25	7.7733	0.005302
	Biosynthesis of amino acids (ko01230)	2.92 ± 0.14	2.89 ± 0.18	0.3381	0.561
	ABC transporters (ko02010)	2.63 ± 0.31	2.62 ± 0.14	0.0024	0.9611
	Biosynthesis of cofactors (ko01240)	2.54 ± 0.12	2.52 ± 0.10	0.3655	0.5455
	Carbon metabolism (ko01200)	2.49 ± 0.08	2.42 ± 0.07	11.898	< 0.001
	Quorum sensing (ko02024)	2.02 ± 0.22	1.97 ± 0.18	0.3687	0.5437
	Two-component system (ko02020)	1.87 ± 0.12	1.89 ± 0.09	0.2827	0.595
	Aminoacyl-tRNA biosynthesis (ko00970)	1.52 ± 0.20	1.62 ± 0.16	2.9323	0.08683
	Purine metabolism (ko00230)	1.43 ± 0.06	1.43 ± 0.05	0.228	0.633
	Peptidoglycan biosynthesis (ko00550)	1.27 ± 0.18	1.36 ± 0.14	3.3949	0.0654
	Homologous recombination (ko03440)	1.20 ± 0.16	1.31 ± 0.13	4.6347	0.03133
	Amino sugar and nucleotide sugar metabolism (ko00520)	1.21 ± 0.09	1.28 ± 0.06	6.783	0.009203
	Nucleotide metabolism (ko01232)	1.22 ± 0.10	1.26 ± 0.09	1.654	0.1984
	Glycolysis / Gluconeogenesis (ko00010)	1.16 ± 0.08	1.21 ± 0.04	5.8033	0.016
	Biosynthesis of nucleotide sugars (ko01250)	1.15 ± 0.06	1.19 ± 0.07	2.8351	0.09222
	Ribosome (ko03010)	1.08 ± 0.14	1.15 ± 0.12	2.5368	0.1112
	Mismatch repair (ko03430)	1.05 ± 0.14	1.15 ± 0.11	5.009	0.02522
	Pyrimidine metabolism (ko00240)	1.05 ± 0.08	1.09 ± 0.06	2.1199	0.1454
	Pyruvate metabolism (ko00620)	1.04 ± 0.05	1.06 ± 0.06	1.2975	0.2547
	Cysteine and methionine metabolism (ko00270)	1.04 ± 0.07	1.04 ± 0.07	0.0003	0.9857

## Sheet: GLMM statistics
The comparison of KEGG pathways of the gut microbime between mixed-sex group and all-male group-GLMM statistics
Pathway level	Response variables	Explanatory variables	Estimated values	SD	t values
Level 1	Metabolism	Intercept	0.763915	0.002993	255.209
		All-male group	-0.008953	0.004938	-1.813
	Genetic Information Processing	Intercept	0.431679	0.003818	113.08
		All-male group	0.011623	0.006388	1.82
	Environmental Information Processing	Intercept	0.387869	0.0015456	250.953
		All-male group	0.0001229	0.0025863	0.048
	Cellular Processes	Intercept	0.319653	0.001322	241.74
		All-male group	-0.002642	0.002213	-1.194
	Human Diseases	Intercept	0.277236	0.001949	142.26
		All-male group	0.00264	0.001772	1.49
	Organismal Systems	Intercept	0.17163	0.001976	86.866
		All-male group	0.00112	0.001805	0.621
Level 2	Global and overview maps	Intercept	0.537301	0.001159	463.775
		All-male group	-0.004002	0.001939	-2.064
	Carbohydrate metabolism	Intercept	0.288517	0.001049	274.959
		All-male group	0.002329	0.001557	1.496
	Amino acid metabolism	Intercept	0.253479	0.001833	138.283
		All-male group	-0.005419	0.003067	-1.767
	Membrane transport	Intercept	0.226637	0.0014329	158.164
		All-male group	0.0008899	0.0023977	0.371
	Glycan biosynthesis and metabolism	Intercept	0.219012	0.002623	83.483
		All-male group	0.005628	0.002744	2.051
	Metabolism of cofactors and vitamins	Intercept	0.214726	0.001404	152.9
		All-male group	-0.003339	0.002194	-1.522
	Energy metabolism	Intercept	0.213923	0.001315	162.73
		All-male group	-0.006419	0.001439	-4.46
	Translation	Intercept	0.200368	0.00225	89.052
		All-male group	0.006241	0.003765	1.658
	Replication and repair	Intercept	0.193621	0.00203	95.358
		All-male group	0.00751	0.003339	2.249
	Cellular community - prokaryotes	Intercept	0.19515	0.001965	99.295
		All-male group	-0.002693	0.00225	-1.197
	Signal transduction	Intercept	0.186854	0.0008796	212.44
		All-male group	0.0011822	0.0014718	0.803
	Nucleotide metabolism	Intercept	0.182803	0.001124	162.6
		All-male group	0.001269	0.00141	0.9
	Lipid metabolism	Intercept	0.162422	0.0008953	181.421
		All-male group	0.0011135	0.0014981	0.743
	Folding sorting and degradation	Intercept	0.149061	0.001381	107.927
		All-male group	0.002655	0.001626	1.633
	Drug resistance: antimicrobial	Intercept	0.144055	0.002878	50.05
		All-male group	0.001407	0.002011	0.7
	Biosynthesis of other secondary metabolites	Intercept	0.143318	0.001863	76.94
		All-male group	-0.002789	0.00191	-1.46
	Metabolism of other amino acids	Intercept	0.141455	0.0008228	171.915
		All-male group	-0.0038704	0.0013768	-2.811
	Cell growth and death	Intercept	0.125479	0.001078	116.373
		All-male group	0.003935	0.001623	2.425
	Xenobiotics biodegradation and metabolism	Intercept	0.1207	0.002445	49.372
		All-male group	-0.005363	0.003	-1.788
	Metabolism of terpenoids and polyketides	Intercept	0.114087	0.0006218	183.486
		All-male group	-0.0021062	0.0010404	-2.024
	Infectious disease: bacterial	Intercept	0.099376	0.001086	91.5
		All-male group	0.002077	0.001657	1.254
	Endocrine system	Intercept	0.0841618	0.0008471	99.354
		All-male group	0.0025502	0.0009255	2.756
	Cancer: overview	Intercept	0.083096	0.0008767	94.78
		All-male group	0.0016811	0.0009554	1.76
	Transport and catabolism	Intercept	0.0772203	0.0010385	74.354
		All-male group	0.0008908	0.0017378	0.513
	Environmental adaptation	Intercept	0.0686663	0.0006834	100.48
		All-male group	0.0019592	0.0008259	2.372
	Aging	Intercept	0.069785	0.0003935	177.363
		All-male group	-0.0009427	0.0006028	-1.564
	Cell motility	Intercept	0.066815	0.00248	26.939
		All-male group	0.002801	0.00196	1.429
	Transcription	Intercept	0.0672224	0.0007464	90.059
		All-male group	0.0018774	0.001249	1.503
	Endocrine and metabolic disease	Intercept	0.0675725	0.0010658	63.399
		All-male group	0.0001732	0.0012813	0.135
	Cardiovascular disease	Intercept	0.0634705	0.0008369	75.837
		All-male group	-0.000271	0.0006521	-0.416
	Drug resistance: antineoplastic	Intercept	0.049683	0.0004985	99.673
		All-male group	0.0009317	0.0008341	1.117
	Digestive system	Intercept	0.0480461	0.0005569	86.27
		All-male group	0.0018085	0.0009319	1.941
	Neurodegenerative disease	Intercept	0.0427367	0.0014153	30.196
		All-male group	-0.0001729	0.001392	-0.124
	Nervous system	Intercept	0.0372906	0.0005816	64.112
		All-male group	-0.0012745	0.0007516	-1.696
	Infectious disease: viral	Intercept	0.0345687	0.0005316	65.026
		All-male group	0.0032572	0.0008896	3.662
	Infectious disease: parasitic	Intercept	0.03576	0.0003493	102.37
		All-male group	3.473e-05	0.0005845	0.059
	Immune system	Intercept	0.03548	0.0005339	66.45
		All-male group	-3.101e-05	0.0004727	-0.066
	Cancer: specific types	Intercept	0.0301955	0.000764	39.523
		All-male group	-0.0008643	0.0009659	-0.895
	Excretory system	Intercept	0.0211986	0.0004942	42.894
		All-male group	-0.0013074	0.000827	-1.581
	Immune disease	Intercept	0.0192353	0.0006198	31.033
		All-male group	0.0016766	0.0006089	2.754
	Signaling molecules and interaction	Intercept	0.0159641	0.0004954	32.221
		All-male group	0.000471	0.0006055	0.778
	Development and regeneration	Intercept	0.010655	0.000306	34.822
		All-male group	0.0015582	0.0004825	3.229
	Chromosome	Intercept	0.0091892	0.0005667	16.216
		All-male group	-0.0008858	0.0003859	-2.295
	Information processing in viruses	Intercept	0.0078164	0.0004118	18.979
		All-male group	0.0002267	0.0006584	0.344
	Substance dependence	Intercept	0.0074987	0.0005204	14.41
		All-male group	-0.0006031	0.0004614	-1.307
	Circulatory system	Intercept	0.0065429	0.0013167	4.969
		All-male group	-0.0007741	0.0008538	-0.907
	Cellular community - eukaryotes	Intercept	0.005627	0.0005376	10.467
		All-male group	-5.299e-06	0.0003774	-0.014
	Sensory system	Intercept	0.0023245	0.0002147	10.828
		All-male group	0.0009738	0.0003592	2.711
Level 3 (relative abundance >1%)	Metabolic pathways (ko01100)	Intercept	0.425306	0.0005278	805.82
		All-male group	-0.0018719	0.0008832	-2.12
	Biosynthesis of secondary metabolites (ko01110)	Intercept	0.268594	0.0008047	333.78
		All-male group	-0.0005795	0.0013465	-0.43
	Microbial metabolism in diverse environments (ko01120)	Intercept	0.212665	0.001928	110.29
		All-male group	-0.005438	0.001859	-2.926
	Biosynthesis of amino acids (ko01230)	Intercept	0.171608	0.0009466	181.296
		All-male group	-0.0008458	0.0015155	-0.558
	ABC transporters (ko02010)	Intercept	0.162646	0.001569	103.635
		All-male group	-0.000125	0.002626	-0.048
	Biosynthesis of cofactors (ko01240)	Intercept	0.159828	0.0008694	183.829
		All-male group	-0.0007151	0.0011196	-0.639
	Carbon metabolism (ko01200)	Intercept	0.158801	0.0008983	176.778
		All-male group	-0.0025644	0.0006946	-3.692
	Quorum sensing (ko02024)	Intercept	0.142739	0.002432	58.681
		All-male group	-0.001274	0.002187	-0.583
	Two-component system (ko02020)	Intercept	0.137021	0.0008032	170.6
		All-male group	0.0006985	0.001344	0.52
	Aminoacyl-tRNA biosynthesis (ko00970)	Intercept	0.123258	0.001654	74.531
		All-male group	0.004333	0.002486	1.743
	Purine metabolism (ko00230)	Intercept	0.119655	0.0006505	183.944
		All-male group	0.0003777	0.0007649	0.494
	Peptidoglycan biosynthesis (ko00550)	Intercept	0.112439	0.001852	60.709
		All-male group	0.004404	0.002321	1.897
	Homologous recombination (ko03440)	Intercept	0.109491	0.001511	72.464
		All-male group	0.005005	0.002268	2.207
	Amino sugar and nucleotide sugar metabolism (ko00520)	Intercept	0.110096	0.0009369	117.505
		All-male group	0.003089	0.0011359	2.719
	Nucleotide metabolism (ko01232)	Intercept	0.11069	0.001101	100.501
		All-male group	0.001808	0.001375	1.314
	Glycolysis / Gluconeogenesis (ko00010)	Intercept	0.107737	0.0006187	174.133
		All-male group	0.0025205	0.0010353	2.435
	Biosynthesis of nucleotide sugars (ko01250)	Intercept	0.10757	0.0007481	143.797
		All-male group	0.0016236	0.0009424	1.723
	Ribosome (ko03010)	Intercept	0.103921	0.00124	83.798
		All-male group	0.003275	0.002075	1.578
	Mismatch repair (ko03430)	Intercept	0.102518	0.001397	73.362
		All-male group	0.004738	0.002052	2.309
	Pyrimidine metabolism (ko00240)	Intercept	0.10267	0.0007813	131.416
		All-male group	0.0017417	0.0011781	1.478
	Pyruvate metabolism (ko00620)	Intercept	0.10204	0.0007427	137.39
		All-male group	0.0008484	0.0007642	1.11
	Cysteine and methionine metabolism (ko00270)	Intercept	0.1019	0.0008463	120.464
		All-male group	6.148e-05	0.00111	0.055
