# Supplementary material for: The adaptation of the gut microbiome to social environmental changes in an Asian langur
Source: iScience. 2026 Jul 21;29(8):116779. doi: 10.1016/j.isci.2026.116779 (PMC13392869; doi:10.1016/j.isci.2026.116779)
Supplement: Table S5. The comparison of CAZy genes of the gut microbiome between mixed-sex group and all-male group [file mmc6.xlsx]

## Sheet: GLMM results
The comparison of CAZy genes of the gut microbime between mixed-sex group and all-male group-GLMM results
Taxonomic level	Functional genes	Mixed-sex group	All-male group	χ2（df = 1)	P valve
		Relative abundance (Mean% ± SD%)
Class level	Glycoside Hydrolases	41.30 ± 3.41	42.75 ± 2.81	2.0199	0.1552
	Glycosyl Transferases	34.93 ± 1.96	35.16 ± 2.52	0.12	0.7291
	Carbohydrate Esterases	16.29 ± 1.93	15.22 ± 1.59	3.4746	0.06232
	Auxiliary Activities	4.57 ± 1.36	3.80 ± 0.84	4.7292	0.02965
	Carbohydrate-Binding Modules	2.08 ± 0.39	2.19 ± 0.30	1.0765	0.2995
	Polysaccharide Lyases	0.67 ± 0.17	0.70 ± 0.16	0.6063	0.4362
	Cellulosome Modules	0.17 ± 0.07	0.17 ± 0.04	0.0334	0.8551
Family level (relative abundance >1%)	GT2_Glycos_transf_2	10.50 ± 1.01	11.12 ± 1.05	4.9057	0.02677
	GT4	6.64 ± 0.78	6.61 ± 0.91	0.0257	0.8727
	GH2	3.54 ± 0.71	3.65 ± 0.54	0.3184	0.5726
	CE10	3.74 ± 0.88	3.22 ± 0.73	3.9904	0.04576
	CE4	3.39 ± 0.51	3.43 ± 0.42	0.1073	0.7433
	CE1	3.21 ± 1.33	2.87 ± 0.74	0.9695	0.3248
	GT28	2.75 ± 0.37	2.77 ± 0.32	0.0366	0.8482
	GT35	2.28 ± 0.35	2.40 ± 0.24	1.6603	0.1976
	GT5	2.14 ± 0.27	2.17 ± 0.28	0.1529	0.6958
	GH3	2.20 ± 0.43	2.00 ± 0.24	2.8699	0.09025
	GH94	1.96 ± 0.46	2.19 ± 0.54	2.3373	0.1263
	GH78	1.79 ± 0.49	1.92 ± 0.50	0.7353	0.3912
	GH109	1.81 ± 0.44	1.84 ± 0.43	0.0128	0.9099
	AA3	1.99 ± 0.52	1.59 ± 0.51	7.6456	0.005691
	GH25	1.75 ± 0.37	1.80 ± 0.25	0.6231	0.4299
	CE3	1.83 ± 0.47	1.66 ± 0.28	1.3356	0.2478
	GT2_Glyco_tranf_2_3	1.71 ± 0.27	1.75 ± 0.26	0.1714	0.6789
	GT41	1.68 ± 0.36	1.67 ± 0.34	0.0165	0.8977
	AA6	1.49 ± 0.21	1.42 ± 0.19	1.2663	0.2605
	CE9	1.36 ± 0.23	1.26 ± 0.15	2.1722	0.1405
	GH77	1.25 ± 0.22	1.27 ± 0.26	0.0498	0.8235
	GH106	1.34 ± 0.52	1.13 ± 0.33	1.6368	0.2008
	GH31	1.06 ± 0.22	1.15 ± 0.15	2.705	0.1
	GH13_39	1.11 ± 0.31	1.06 ± 0.22	0.0837	0.7723
	GH36	0.96 ± 0.20	1.06 ± 0.23	2.2541	0.1333
	GH20	1.02 ± 0.55	0.94 ± 0.34	0.0902	0.7639
	GT8	0.81 ± 0.26	1.03 ± 0.36	5.1534	0.0232

## Sheet: GLMM statistics
The comparison of CAZy genes of the gut microbime between mixed-sex group and all-male group-GLMM statistics
Taxonomic level	Response variables	Explanatory variables	Estimated values	SD	t values
Class level	Glycoside Hydrolases	Intercept	0.697691	0.006321	110.378
		All-male group	0.014848	0.010577	1.404
	Glycosyl Transferases	Intercept	0.632213	0.005344	118.297
		All-male group	0.002742	0.00727	0.377
	Carbohydrate Esterases	Intercept	0.414866	0.004673	88.786
		All-male group	-0.014523	0.007819	-1.857
	Auxiliary Activities	Intercept	0.214476	0.007425	28.884
		All-male group	-0.018958	0.008468	-2.239
	Carbohydrate-Binding Modules	Intercept	0.143957	0.003107	46.336
		All-male group	0.003863	0.003855	1.002
	Polysaccharide Lyases	Intercept	0.081067	0.001925	42.105
		All-male group	0.002457	0.003222	0.763
	Cellulosome Modules	Intercept	0.0405634	0.0013983	29.009
		All-male group	0.0004172	0.0023398	0.178
Family level (relative abundance >1%)	GT2_Glycos_transf_2	Intercept	0.328498	0.006039	54.393
		All-male group	0.010723	0.004718	2.273
	GT4	Intercept	0.260312	0.003144	82.789
		All-male group	-0.000823	0.005261	-0.156
	GH2	Intercept	0.188286	0.003643	51.682
		All-male group	0.003363	0.006096	0.552
	CE10	Intercept	0.193433	0.004174	46.346
		All-male group	-0.013945	0.006984	-1.997
	CE4	Intercept	0.184408	0.002868	64.309
		All-male group	0.001464	0.004322	0.339
	CE1	Intercept	0.177282	0.007973	22.236
		All-male group	-0.009154	0.009088	-1.007
	GT28	Intercept	0.166448	0.0026398	63.053
		All-male group	0.0007759	0.0034464	0.225
	GT35	Intercept	0.151155	0.003016	50.124
		All-male group	0.00467	0.003534	1.322
	GT5	Intercept	0.146632	0.0028	52.37
		All-male group	0.001189	0.002901	0.41
	GH3	Intercept	0.149019	0.003463	43.029
		All-male group	-0.006586	0.003885	-1.695
	GH94	Intercept	0.139597	0.004997	27.934
		All-male group	0.008394	0.005372	1.563
	GH78	Intercept	0.132985	0.003627	36.667
		All-male group	0.005101	0.006069	0.841
	GH109	Intercept	0.133908	0.0049506	27.049
		All-male group	0.0004323	0.0047617	0.091
	AA3	Intercept	0.142453	0.007022	20.286
		All-male group	-0.015697	0.00546	-2.875
	GH25	Intercept	0.132971	0.005029	26.441
		All-male group	0.002948	0.003702	0.796
	CE3	Intercept	0.135214	0.00522	25.901
		All-male group	-0.005106	0.004508	-1.133
	GT2_Glyco_tranf_2_3	Intercept	0.131437	0.002848	46.143
		All-male group	0.001391	0.003265	0.426
	GT41	Intercept	0.128845	0.0037395	34.45
		All-male group	-0.0006153	0.0041089	-0.15
	AA6	Intercept	0.122063	0.001609	75.85
		All-male group	-0.00298	0.002693	-1.107
	CE9	Intercept	0.116522	0.001685	69.172
		All-male group	-0.004107	0.002819	-1.457
	GH77	Intercept	0.111648	0.002594	43.041
		All-male group	0.0008818	0.0034775	0.254
	GH106	Intercept	0.115428	0.00668	17.279
		All-male group	-0.007792	0.006161	-1.265
	GH31	Intercept	0.101745	0.003141	32.389
		All-male group	0.00497	0.002985	1.665
	GH13_39	Intercept	0.104727	0.004391	23.849
		All-male group	-0.001194	0.004542	-0.263
	GH36	Intercept	0.097568	0.002082	46.857
		All-male group	0.005174	0.003484	1.485
	GH20	Intercept	0.098018	0.006124	16.006
		All-male group	-0.001917	0.007025	-0.273
	GT8	Intercept	0.089059	0.003822	23.302
		All-male group	0.011704	0.004935	2.372
