# Supplementary material for: The adaptation of the gut microbiome to social environmental changes in an Asian langur
Source: iScience. 2026 Jul 21;29(8):116779. doi: 10.1016/j.isci.2026.116779 (PMC13392869; doi:10.1016/j.isci.2026.116779)
Supplement: Table S6. The correlations between hormones and the gut microbiome structure, functional genes in the mixed-sex group and all-male groups based on the GLM [file mmc7.xlsx]

## Sheet: Alpha diversity indices
The correlations between hormones and the alpha diversity indices in the mixed-sex group and all-male group based on the GLM
Variables	Shannon
	β	SE	t	P	Relative importance
Intercept	2.642	0.966	2.736	0.052
Glucocorticoid	-0.056	0.419	-0.133	0.901	0.042
Cortisol	0.133	0.544	0.244	0.819	0.008
T3	-0.69	0.852	-0.809	0.464	0.089
T4	-0.686	0.278	-2.464	0.069	0.502
Variables	invSimpson
	β	SE	t	P	Relative importance
Intercept	20.614	11.632	1.772	0.151
Glucocorticoid	1.006	5.052	0.199	0.852	0.03
Cortisol	-0.905	6.558	-0.138	0.897	0.015
T3	-7.866	10.266	-0.766	0.486	0.063
T4	-6.115	3.353	-1.824	0.142	0.415
Variables	ACE
	β	SE	t	P	Relative importance
Intercept	0.692	4.682	0.148	0.89
Glucocorticoid	-0.934	2.034	-0.459	0.67	0.091
Cortisol	0.849	2.64	0.322	0.764	0.022
T3	1.023	4.132	0.248	0.817	0.044
T4	1.084	1.349	0.803	0.467	0.187
Variables	Chao
	β	SE	t	P	Relative importance
Intercept	0.781	4.592	0.17	0.873
Glucocorticoid	-0.963	1.995	-0.483	0.654	0.096
Cortisol	0.86	2.589	0.332	0.756	0.023
T3	1.03	4.053	0.254	0.812	0.046
T4	1.046	1.324	0.79	0.474	0.185

## Sheet: Compsition
The correlations between hormones and the gut microbiome composition in the mixed-sex and all-male groups based on the GLM
Phylum level	Variables	Bacillota
		β	SE	t	P	Relative importance
	Intercept	-2.1683	1.6733	-1.296	0.2647
	Glucocorticoid	-0.6828	0.7267	-0.94	0.4006	0.165805
	Cortisol	2.7655	0.9434	2.932	0.043	0.202387
	T3	3.0363	1.4768	2.056	0.1089	0.235681
	T4	-1.2857	0.4822	-2.666	0.056	0.264913
	Variables	Pseudomonadota
		β	SE	t	P	Relative importance
	Intercept	2.2668	2.0588	1.101	0.3327
	Glucocorticoid	0.6887	0.8942	0.77	0.4842	0.138514
	Cortisol	-3.4781	1.1607	-2.996	0.0401	0.175932
	T3	-2.6803	1.817	-1.475	0.2142	0.143548
	T4	2.2484	0.5934	3.789	0.0193	0.430255
	Variables	Actinomycetota
		β	SE	t	P	Relative importance
	Intercept	1.0099	1.8518	0.545	0.614
	Glucocorticoid	0.5876	0.8042	0.731	0.506	0.0813861
	Cortisol	-0.1859	1.044	-0.178	0.867	0.00990653
	T3	-1.8907	1.6343	-1.157	0.312	0.216363
	T4	0.4408	0.5337	0.826	0.455	0.125373
	Variables	Bacteroidota
		β	SE	t	P	Relative importance
	Intercept	1.355	2.4412	0.555	0.608
	Glucocorticoid	-0.2912	1.0602	-0.275	0.797	0.017869
	Cortisol	-0.6103	1.3763	-0.443	0.68	0.0760589
	T3	0.3211	2.1545	0.149	0.889	0.00624019
	T4	-0.261	0.7036	-0.371	0.729	0.0335268
	Variables	Verrucomicrobiota
		β	SE	t	P	Relative importance
	Intercept	1.03192	0.52855	1.952	0.123
	Glucocorticoid	0.10241	0.22956	0.446	0.679	0.188922
	Cortisol	-0.26033	0.29799	-0.874	0.432	0.0416855
	T3	-0.75528	0.46648	-1.619	0.181	0.378188
	T4	0.04848	0.15233	0.318	0.766	0.0471042
	Variables	Spirochaetota
		β	SE	t	P	Relative importance
	Intercept	-0.07011	0.79855	-0.088	0.934
	Glucocorticoid	0.37166	0.34682	1.072	0.344	0.243247
	Cortisol	-0.25768	0.45021	-0.572	0.598	0.0250605
	T3	-0.26928	0.70477	-0.382	0.722	0.104439
	T4	0.03507	0.23015	0.152	0.886	0.033566
	Variables	Cyanobacteria
		β	SE	t	P	Relative importance
	Intercept	0.1162	0.4937	0.235	0.825
	Glucocorticoid	-0.1074	0.2144	-0.501	0.643	0.0265495
	Cortisol	0.1562	0.2784	0.561	0.605	0.0229934
	T3	0.1914	0.4358	0.439	0.683	0.0310828
	T4	-0.1703	0.1423	-1.197	0.297	0.229524
	Variables	Campilobacterota
		β	SE	t	P	Relative importance
	Intercept	0.72084	0.30102	2.395	0.0748
	Glucocorticoid	-0.0664	0.13074	-0.508	0.6383	0.0835542
	Cortisol	-0.10099	0.16971	-0.595	0.5838	0.0919808
	T3	-0.13469	0.26567	-0.507	0.6388	0.081333
	T4	-0.17999	0.08676	-2.075	0.1067	0.369008
	Variables	Patescibacteria
		β	SE	t	P	Relative importance
	Intercept	0.31703	0.32501	0.975	0.385
	Glucocorticoid	-0.22529	0.14116	-1.596	0.186	0.360594
	Cortisol	0.26471	0.18324	1.445	0.222	0.0886577
	T3	-0.04652	0.28684	-0.162	0.879	0.271097
	T4	-0.05457	0.09367	-0.583	0.591	0.05118
	Variables	Desulfobacterota
		β	SE	t	P	Relative importance
	Intercept	0.8987	1.12219	0.801	0.468
	Glucocorticoid	-0.07888	0.48738	-0.162	0.879	0.0154359
	Cortisol	0.06727	0.63268	0.106	0.92	0.00354491
	T3	-0.21178	0.9904	-0.214	0.841	0.0213132
	T4	-0.34042	0.32342	-1.053	0.352	0.193159
	Variables	Chloroflexi
		β	SE	t	P	Relative importance
	Intercept	0.51686	0.32205	1.605	0.184
	Glucocorticoid	-0.0643	0.13987	-0.46	0.67	0.20023
	Cortisol	-0.17847	0.18157	-0.983	0.381	0.151697
	T3	-0.12916	0.28423	-0.454	0.673	0.158863
	T4	-0.0261	0.09282	-0.281	0.792	0.0203945
	Variables	unclassified_k__norank_d__Bacteria
		β	SE	t	P	Relative importance
	Intercept	0.03847	0.30894	0.125	0.907
	Glucocorticoid	0.05462	0.13418	0.407	0.705	0.0556861
	Cortisol	-0.12888	0.17417	-0.74	0.5	0.039094
	T3	-0.14961	0.27266	-0.549	0.612	0.0717253
	T4	0.12354	0.08904	1.388	0.238	0.279608
	Variables	Myxococcota
		β	SE	t	P	Relative importance
	Intercept	0.48539	0.2725	1.781	0.149
	Glucocorticoid	-0.05425	0.11835	-0.458	0.67	0.0959732
	Cortisol	-0.12171	0.15363	-0.792	0.473	0.147545
	T3	-0.07765	0.2405	-0.323	0.763	0.0707964
	T4	-0.09796	0.07854	-1.247	0.28	0.180077
	Variables	Acidobacteriota
		β	SE	t	P	Relative importance
	Intercept	0.4925	0.30119	1.635	0.177
	Glucocorticoid	0.01885	0.13081	0.144	0.892	0.0710283
	Cortisol	-0.11619	0.16981	-0.684	0.531	0.0820428
	T3	-0.23216	0.26582	-0.873	0.432	0.155984
	T4	-0.06884	0.08681	-0.793	0.472	0.0927852
	Variables	Gemmatimonadota
		β	SE	t	P	Relative importance
	Intercept	0.21995	0.13927	1.579	0.189
	Glucocorticoid	-0.03122	0.06049	-0.516	0.633	0.153024
	Cortisol	-0.03637	0.07852	-0.463	0.667	0.0670692
	T3	-0.04724	0.12291	-0.384	0.72	0.130859
	T4	-0.03933	0.04014	-0.98	0.383	0.10046
	Variables	Deinococcota
		β	SE	t	P	Relative importance
	Intercept	0.094294	0.103546	0.911	0.414
	Glucocorticoid	-0.0739122	0.0449714	-1.644	0.176	0.343401
	Cortisol	-0.0557846	0.058378	-0.956	0.393	0.174702
	T3	0.0787026	0.0913858	0.861	0.438	0.107525
	T4	0.0003253	0.0298425	0.011	0.992	0.0314184
	Variables	Nitrospirota
		β	SE	t	P	Relative importance
	Intercept	0.20564	0.10992	1.871	0.135
	Glucocorticoid	0.02415	0.04774	0.506	0.64	0.0386143
	Cortisol	-0.07197	0.06197	-1.161	0.31	0.183991
	T3	-0.10252	0.09701	-1.057	0.35	0.110188
	T4	-0.02858	0.03168	-0.902	0.418	0.143906
	Variables	Planctomycetota
		β	SE	t	P	Relative importance
	Intercept	0.13517	0.06367	2.123	0.101
	Glucocorticoid	-0.01536	0.02765	-0.555	0.6082	0.115648
	Cortisol	0.02563	0.0359	0.714	0.5146	0.023573
	T3	-0.04745	0.05619	-0.844	0.446	0.185928
	T4	-0.04375	0.01835	-2.384	0.0756	0.348405
	Variables	NB1_j
		β	SE	t	P	Relative importance
	Intercept	0.16571	0.11813	1.403	0.233
	Glucocorticoid	0.02733	0.05131	0.533	0.623	0.0301636
	Cortisol	-0.06085	0.0666	-0.914	0.413	0.132318
	T3	-0.09044	0.10426	-0.867	0.435	0.0734156
	T4	-0.024	0.03405	-0.705	0.52	0.120465
	Variables	Bdellovibrionota
		β	SE	t	P	Relative importance
	Intercept	0.02306	0.05437	0.424	0.693
	Glucocorticoid	-0.02834	0.02361	-1.2	0.296	0.323389
	Cortisol	-0.01371	0.03065	-0.447	0.678	0.0270231
	T3	0.01248	0.04798	0.26	0.808	0.156543
	T4	0.01803	0.01567	1.151	0.314	0.215146
	Variables	Synergistota
		β	SE	t	P	Relative importance
	Intercept	-0.08748	0.05959	-1.468	0.216
	Glucocorticoid	0.02735	0.02588	1.057	0.35	0.251924
	Cortisol	0.04864	0.03359	1.448	0.221	0.282549
	T3	-0.01111	0.05259	-0.211	0.843	0.0941061
	T4	0.00219	0.01717	0.128	0.905	0.0189689
	Variables	Sumerlaeota
		β	SE	t	P	Relative importance
	Intercept	0.027188	0.035146	0.774	0.482
	Glucocorticoid	-0.01112	0.015265	-0.728	0.507	0.241334
	Cortisol	0.014365	0.019815	0.725	0.509	0.0483679
	T3	-0.01218	0.031019	-0.393	0.715	0.236167
	T4	-0.003268	0.010129	-0.323	0.763	0.0362196
	Variables	Entotheonellaeota
		β	SE	t	P	Relative importance
	Intercept	0.066806	0.055708	1.199	0.297
	Glucocorticoid	0.001125	0.024195	0.046	0.965	0.0209681
	Cortisol	-0.010394	0.031408	-0.331	0.757	0.0363425
	T3	-0.024554	0.049166	-0.499	0.644	0.0488748
	T4	-0.016907	0.016055	-1.053	0.352	0.197725
	Variables	Methylomirabilota
		β	SE	t	P	Relative importance
	Intercept	0.09341	0.04272	2.186	0.0941
	Glucocorticoid	0.00675	0.01855	0.364	0.7344	0.0570658
	Cortisol	-0.03118	0.02409	-1.294	0.2652	0.209542
	T3	-0.04236	0.03771	-1.124	0.3241	0.140988
	T4	-0.01244	0.01231	-1.01	0.3695	0.140163
	Variables	WPS_2
		β	SE	t	P	Relative importance
	Intercept	0.001036	0.012441	0.083	0.93766
	Glucocorticoid	-0.021419	0.005403	-3.964	0.017	0.343843
	Cortisol	0.034332	0.007014	4.895	0.008	0.14599
	T3	-0.007644	0.01098	-0.696	0.52466	0.281762
	T4	0.008835	0.003586	2.464	0.06938	0.205291
	Variables	Abditibacteriota
		β	SE	t	P	Relative importance
	Intercept	-0.0070968	0.0124387	-0.571	0.5988
	Glucocorticoid	-0.0067611	0.0054023	-1.252	0.2789	0.185493
	Cortisol	0.0182661	0.0070128	2.605	0.0598	0.354284
	T3	0.000136	0.0109779	0.012	0.9907	0.159853
	T4	0.0006461	0.0035849	0.18	0.8657	0.0926287
	Variables	MBNT15
		β	SE	t	P	Relative importance
	Intercept	0.025849	0.030889	0.837	0.45
	Glucocorticoid	-0.002822	0.013416	-0.21	0.844	0.161582
	Cortisol	-0.021207	0.017415	-1.218	0.29	0.152754
	T3	-0.009835	0.027262	-0.361	0.737	0.114508
	T4	0.008586	0.008902	0.964	0.389	0.143628
	Variables	SAR324_cladeMarine_group_B
		β	SE	t	P	Relative importance
	Intercept	0.0273048	0.0227691	1.199	0.297
	Glucocorticoid	0.0004597	0.0098889	0.046	0.965	0.0209681
	Cortisol	-0.0042484	0.012837	-0.331	0.757	0.0363425
	T3	-0.0100358	0.0200952	-0.499	0.644	0.0488748
	T4	-0.0069102	0.0065622	-1.053	0.352	0.197725
Family level (relative abundance >1%)	Variables	norank_o__Clostridia_UCG-014
		β	SE	t	P	Relative importance
	Intercept	-0.02984	2.62751	-0.011	0.991
	Glucocorticoid	0.22709	1.14116	0.199	0.852	0.0144724
	Cortisol	0.67681	1.48136	0.457	0.671	0.0753964
	T3	-0.79939	2.31894	-0.345	0.748	0.0403038
	T4	0.21265	0.75726	0.281	0.793	0.0333369
	Variables	Oscillospiraceae
		β	SE	t	P	Relative importance
	Intercept	1.3556	1.4423	0.94	0.4
	Glucocorticoid	-0.8733	0.6264	-1.394	0.236	0.340736
	Cortisol	0.1798	0.8132	0.221	0.836	0.00877077
	T3	0.6095	1.2729	0.479	0.657	0.132776
	T4	-0.188	0.4157	-0.452	0.675	0.0286809
	Variables	Christensenellaceae
		β	SE	t	P	Relative importance
	Intercept	-0.9288	1.5563	-0.597	0.583
	Glucocorticoid	-0.8106	0.6759	-1.199	0.297	0.115451
	Cortisol	0.2731	0.8774	0.311	0.771	0.0119024
	T3	2.3887	1.3735	1.739	0.157	0.32526
	T4	-0.3231	0.4485	-0.72	0.511	0.0748476
	Variables	Lachnospiraceae
		β	SE	t	P	Relative importance
	Intercept	2.4213	1.6925	1.431	0.2258
	Glucocorticoid	0.3856	0.7351	0.525	0.6276	0.071624
	Cortisol	0.5856	0.9542	0.614	0.5726	0.0359198
	T3	-1.3772	1.4937	-0.922	0.4087	0.063714
	T4	-1.0478	0.4878	-2.148	0.0982	0.458059
	Variables	UCG-010
		β	SE	t	P	Relative importance
	Intercept	-2.9438	1.3089	-2.249	0.0877
	Glucocorticoid	-0.514	0.5685	-0.904	0.417	0.2014
	Cortisol	0.917	0.738	1.243	0.2819	0.0506617
	T3	2.7593	1.1552	2.389	0.0753	0.464471
	T4	-0.1857	0.3772	-0.492	0.6483	0.0526971
	Variables	Eubacterium_coprostanoligenes_group
		β	SE	t	P	Relative importance
	Intercept	-2.0526	1.4411	-1.424	0.2275
	Glucocorticoid	0.1347	0.6259	0.215	0.8402	0.159407
	Cortisol	2.476	0.8125	3.047	0.0381	0.404872
	T3	0.5946	1.2719	0.468	0.6645	0.0887782
	T4	-0.7767	0.4153	-1.87	0.1348	0.171289
	Variables	Ruminococcaceae
		β	SE	t	P	Relative importance
	Intercept	-1.9069	0.765	-2.493	0.0673
	Glucocorticoid	-0.8013	0.3323	-2.412	0.0734	0.15508
	Cortisol	1.1836	0.4313	2.744	0.0517	0.18547
	T3	2.3083	0.6752	3.419	0.0268	0.404712
	T4	-0.3317	0.2205	-1.505	0.2069	0.0824151
	Variables	Planococcaceae
		β	SE	t	P	Relative importance
	Intercept	-3.70424	2.85792	-1.296	0.265
	Glucocorticoid	0.01676	1.24123	0.013	0.99	0.0300506
	Cortisol	-0.73939	1.61126	-0.459	0.67	0.0181022
	T3	1.65533	2.5223	0.656	0.547	0.0719166
	T4	1.5352	0.82367	1.864	0.136	0.38875
	Variables	Moraxellaceae
		β	SE	t	P	Relative importance
	Intercept	0.9404	2.3555	0.399	0.7101
	Glucocorticoid	0.4352	1.023	0.425	0.6925	0.122853
	Cortisol	-3.3164	1.328	-2.497	0.067	0.155791
	T3	-1.6911	2.0789	-0.813	0.4616	0.0956217
	T4	2.4593	0.6789	3.623	0.0223	0.486458
	Variables	Monoglobaceae
		β	SE	t	P	Relative importance
	Intercept	2.69942	1.27883	2.111	0.1024
	Glucocorticoid	-0.01117	0.55541	-0.02	0.9849	0.0421123
	Cortisol	0.03992	0.72099	0.055	0.9585	0.00943217
	T3	-0.98666	1.12865	-0.874	0.4314	0.10147
	T4	-0.81042	0.36856	-2.199	0.0928	0.450139
	Variables	norank_o__RF39
		β	SE	t	P	Relative importance
	Intercept	1.0322	0.6601	1.564	0.193
	Glucocorticoid	-0.1177	0.2867	-0.411	0.702	0.101275
	Cortisol	0.154	0.3721	0.414	0.7	0.0128122
	T3	-0.3084	0.5826	-0.529	0.625	0.145702
	T4	-0.2666	0.1902	-1.401	0.234	0.192031
	Variables	Eggerthellaceae
		β	SE	t	P	Relative importance
	Intercept	-0.075654	1.2417	-0.061	0.954
	Glucocorticoid	-0.002933	0.539289	-0.005	0.996	0.0514592
	Cortisol	0.395339	0.700059	0.565	0.602	0.0857934
	T3	-0.367658	1.09588	-0.335	0.754	0.0850912
	T4	0.181825	0.357866	0.508	0.638	0.099578
	Variables	Muribaculaceae
		β	SE	t	P	Relative importance
	Intercept	-2.81081	0.860756	-3.266	0.0309
	Glucocorticoid	-0.659882	0.373839	-1.765	0.1523	0.140381
	Cortisol	1.21566	0.485286	2.505	0.0664	0.233758
	T3	2.29487	0.759674	3.021	0.0391	0.404349
	T4	-0.006298	0.248075	-0.025	0.981	0.0145264
	Variables	Prevotellaceae
		β	SE	t	P	Relative importance
	Intercept	2.1057	2.2327	0.943	0.399
	Glucocorticoid	0.1991	0.9697	0.205	0.847	0.04275
	Cortisol	-0.2473	1.2588	-0.196	0.854	0.0198578
	T3	-0.5588	1.9705	-0.284	0.791	0.0223043
	T4	-0.8853	0.6435	-1.376	0.241	0.339825
	Variables	unclassified_c__Clostridia
		β	SE	t	P	Relative importance
	Intercept	1.6586	0.906	1.831	0.141
	Glucocorticoid	-0.0488	0.3935	-0.124	0.907	0.0239252
	Cortisol	-0.1592	0.5108	-0.312	0.771	0.0436842
	T3	-0.3538	0.7996	-0.442	0.681	0.029054
	T4	-0.537	0.2611	-2.056	0.109	0.473435
	Variables	Aerococcaceae
		β	SE	t	P	Relative importance
	Intercept	-0.6227	1.455	-0.428	0.6907
	Glucocorticoid	2.0202	0.6319	3.197	0.033	0.292802
	Cortisol	-1.5314	0.8203	-1.867	0.1353	0.0633904
	T3	-2.7579	1.2841	-2.148	0.0982	0.11348
	T4	1.2737	0.4193	3.037	0.0385	0.313058
	Variables	Anaerovoracaceae
		β	SE	t	P	Relative importance
	Intercept	1.52594	0.6074	2.512	0.0659
	Glucocorticoid	0.07757	0.2638	0.294	0.7833	0.112448
	Cortisol	-0.21585	0.34244	-0.63	0.5627	0.0470422
	T3	-0.78372	0.53607	-1.462	0.2176	0.287909
	T4	-0.22561	0.17506	-1.289	0.267	0.151764
	Variables	Corynebacteriaceae
		β	SE	t	P	Relative importance
	Intercept	2.6777	1.8478	1.449	0.221
	Glucocorticoid	1.5989	0.8025	1.992	0.117	0.1533
	Cortisol	-2.1052	1.0418	-2.021	0.113	0.239417
	T3	-3.2771	1.6308	-2.01	0.115	0.185743
	T4	0.4654	0.5325	0.874	0.432	0.0282873

## Sheet: KEGG pathways
The correlations between hormones and the gut microbiome KEGG pathways in themixed-sex and all-male groups based on the GLM
Level 1	Variables	Metabolism
		β	SE	t	P	Relative importance
	Intercept	1.06637	0.35197	3.03	0.0388
	Glucocorticoid	-0.07683	0.15286	-0.503	0.6417	0.058864
	Cortisol	0.23573	0.19843	1.188	0.3006	0.12856
	T3	-0.10795	0.31063	-0.348	0.7457	0.0886108
	T4	-0.16982	0.10144	-1.674	0.1694	0.235671
	Variables	Genetic Information Processing
		β	SE	t	P	Relative importance
	Intercept	-0.03953	0.28776	-0.137	0.897
	Glucocorticoid	0.06081	0.12498	0.487	0.652	0.138996
	Cortisol	-0.05307	0.16223	-0.327	0.76	0.00723364
	T3	0.16931	0.25396	0.667	0.541	0.192507
	T4	0.12995	0.08293	1.567	0.192	0.20048
	Variables	Environmental Information Processing
		β	SE	t	P	Relative importance
	Intercept	0.45328	0.23009	1.97	0.12
	Glucocorticoid	0.05596	0.09993	0.56	0.605	0.0222899
	Cortisol	-0.10282	0.12972	-0.793	0.472	0.0816552
	T3	-0.10434	0.20307	-0.514	0.634	0.025745
	T4	0.04277	0.06631	0.645	0.554	0.0561173
	Variables	Cellular Processes
		β	SE	t	P	Relative importance
	Intercept	0.52688	0.07437	7.084	0.0021
	Glucocorticoid	-0.01165	0.0323	-0.361	0.7365	0.162372
	Cortisol	-0.17475	0.04193	-4.168	0.0141	0.561626
	T3	-0.04307	0.06564	-0.656	0.5476	0.0889317
	T4	0.02877	0.02144	1.342	0.2507	0.0662582
	Variables	Human Diseases
		β	SE	t	P	Relative importance
	Intercept	0.12599	0.12191	1.033	0.36
	Glucocorticoid	-0.01428	0.05295	-0.27	0.801	0.0650954
	Cortisol	-0.07106	0.06873	-1.034	0.36	0.126031
	T3	0.13372	0.1076	1.243	0.282	0.22498
	T4	0.05222	0.03514	1.486	0.211	0.169597
	Variables	Organismal Systems
		β	SE	t	P	Relative importance
	Intercept	0.098915	0.134522	0.735	0.503
	Glucocorticoid	0.017763	0.058425	0.304	0.776	0.111406
	Cortisol	0.059617	0.075842	0.786	0.476	0.114053
	T3	0.006613	0.118725	0.056	0.958	0.0566715
	T4	-0.018747	0.03877	-0.484	0.654	0.0636288
Level 2 (relative abundance > 1%)	Variables	Global and overview maps
		β	SE	t	P	Relative importance
	Intercept	0.65907	0.14948	4.409	0.0116
	Glucocorticoid	-0.04129	0.06492	-0.636	0.5593	0.0732557
	Cortisol	0.09178	0.08427	1.089	0.3373	0.104825
	T3	-0.02576	0.13192	-0.195	0.8547	0.0789506
	T4	-0.06854	0.04308	-1.591	0.1868	0.221068
	Variables	Carbohydrate metabolism
		β	SE	t	P	Relative importance
	Intercept	0.1955	0.11349	1.723	0.16
	Glucocorticoid	-0.00372	0.04929	-0.075	0.943	0.092216
	Cortisol	0.07091	0.06398	1.108	0.33	0.160497
	T3	0.04874	0.10016	0.487	0.652	0.0909082
	T4	-0.02125	0.03271	-0.65	0.551	0.0767779
	Variables	Amino acid metabolism
		β	SE	t	P	Relative importance
	Intercept	0.495002	0.147298	3.361	0.0283
	Glucocorticoid	-0.001563	0.063974	-0.024	0.9817	0.0617418
	Cortisol	0.085761	0.083045	1.033	0.3601	0.0818198
	T3	-0.144021	0.13	-1.108	0.3301	0.180086
	T4	-0.092217	0.042452	-2.172	0.0956	0.325837
	Variables	Membrane transport
		β	SE	t	P	Relative importance
	Intercept	0.22283	0.17487	1.274	0.272
	Glucocorticoid	0.05237	0.07595	0.69	0.528	0.0328
	Cortisol	-0.12151	0.09859	-1.233	0.285	0.171652
	T3	-0.0493	0.15433	-0.319	0.765	0.0115854
	T4	0.05934	0.0504	1.177	0.304	0.143351
	Variables	Glycan biosynthesis and metabolism
		β	SE	t	P	Relative importance
	Intercept	0.022	0.06262	0.351	0.743
	Glucocorticoid	-0.03056	0.02719	-1.124	0.324	0.131341
	Cortisol	-0.03185	0.0353	-0.902	0.418	0.059957
	T3	0.17392	0.05526	3.147	0.0346	0.461019
	T4	0.04381	0.01805	2.428	0.0721	0.188788
	Variables	Metabolism of cofactors and vitamins
		β	SE	t	P	Relative importance
	Intercept	0.329596	0.144825	2.276	0.0852
	Glucocorticoid	-0.043461	0.0629	-0.691	0.5276	0.0634766
	Cortisol	0.05551	0.081651	0.68	0.5339	0.0322312
	T3	0.005819	0.127818	0.046	0.9659	0.0356709
	T4	-0.063753	0.041739	-1.527	0.2014	0.261554
	Variables	Energy metabolism
		β	SE	t	P	Relative importance
	Intercept	0.46362	0.12274	3.777	0.0195
	Glucocorticoid	-0.01465	0.05331	-0.275	0.797	0.191488
	Cortisol	0.03323	0.0692	0.48	0.6562	0.0173269
	T3	-0.14078	0.10833	-1.3	0.2636	0.353891
	T4	-0.05137	0.03537	-1.452	0.2201	0.112099
	Variables	Translation
		β	SE	t	P	Relative importance
	Intercept	-0.0459	0.18211	-0.252	0.813
	Glucocorticoid	0.01922	0.07909	0.243	0.82	0.09795
	Cortisol	-0.05224	0.10267	-0.509	0.638	0.0246765
	T3	0.12153	0.16072	0.756	0.492	0.189985
	T4	0.07193	0.05249	1.371	0.242	0.171072
	Variables	Replication and repair
		β	SE	t	P	Relative importance
	Intercept	-0.088848	0.171731	-0.517	0.632
	Glucocorticoid	0.042887	0.074585	0.575	0.596	0.183663
	Cortisol	-0.008039	0.09682	-0.083	0.938	0.00644097
	T3	0.0907	0.151564	0.598	0.582	0.208818
	T4	0.063883	0.049494	1.291	0.266	0.132189
	Variables	Cellular community - prokaryotes
		β	SE	t	P	Relative importance
	Intercept	0.41231	0.09372	4.399	0.0117
	Glucocorticoid	0.01343	0.0407	0.33	0.758	0.100998
	Cortisol	-0.20982	0.05284	-3.971	0.0165	0.584663
	T3	-0.07797	0.08271	-0.943	0.3992	0.0719002
	T4	0.04419	0.02701	1.636	0.1772	0.0898245
	Variables	Signal transduction
		β	SE	t	P	Relative importance
	Intercept	0.20883	0.136282	1.532	0.2
	Glucocorticoid	0.015438	0.059189	0.261	0.807	0.00712688
	Cortisol	-0.013265	0.076835	-0.173	0.871	0.0027696
	T3	-0.036212	0.120278	-0.301	0.778	0.0139075
	T4	0.005681	0.039277	0.145	0.892	0.00340807
	Variables	Nucleotide metabolism
		β	SE	t	P	Relative importance
	Intercept	0.141152	0.111891	1.262	0.276
	Glucocorticoid	0.016896	0.048596	0.348	0.746	0.0792112
	Cortisol	-0.020024	0.063083	-0.317	0.767	0.0146511
	T3	0.014154	0.098751	0.143	0.893	0.0735044
	T4	0.009117	0.032248	0.283	0.791	0.0117602
	Variables	Lipid metabolism
		β	SE	t	P	Relative importance
	Intercept	0.148207	0.117222	1.264	0.275
	Glucocorticoid	0.020506	0.050911	0.403	0.708	0.0417107
	Cortisol	0.038834	0.066089	0.588	0.588	0.105625
	T3	-0.041169	0.103456	-0.398	0.711	0.0251164
	T4	-0.006776	0.033784	-0.201	0.851	0.0103753
	Variables	Folding sorting and degradation
		β	SE	t	P	Relative importance
	Intercept	0.02607	0.06198	0.421	0.6956
	Glucocorticoid	0.03188	0.02692	1.184	0.3018	0.0826248
	Cortisol	-0.04654	0.03494	-1.332	0.2537	0.0477755
	T3	0.01025	0.0547	0.187	0.8604	0.0638967
	T4	0.06347	0.01786	3.553	0.0237	0.575749
	Variables	Drug resistance: antimicrobial
		β	SE	t	P	Relative importance
	Intercept	0.06723	0.06569	1.023	0.364
	Glucocorticoid	-0.06696	0.02853	-2.347	0.0788	0.142348
	Cortisol	-0.12007	0.03704	-3.242	0.0316	0.389193
	T3	0.20114	0.05798	3.469	0.0256	0.251222
	T4	0.04392	0.01893	2.32	0.0812	0.118276
	Variables	Biosynthesis of other secondary metabolites
		β	SE	t	P	Relative importance
	Intercept	0.22583	0.1629	1.386	0.238
	Glucocorticoid	-0.03712	0.07075	-0.525	0.628	0.207382
	Cortisol	-0.02788	0.09184	-0.304	0.777	0.0169574
	T3	-0.02143	0.14377	-0.149	0.889	0.139312
	T4	0.02553	0.04695	0.544	0.616	0.110344
	Variables	Metabolism of other amino acids
		β	SE	t	P	Relative importance
	Intercept	0.260443	0.0671152	3.881	0.0178
	Glucocorticoid	-0.0330764	0.0291491	-1.135	0.3199	0.278276
	Cortisol	-0.0318877	0.0378389	-0.843	0.4468	0.148821
	T3	0.0006437	0.0592336	0.011	0.9918	0.13238
	T4	-0.0179515	0.019343	-0.928	0.4059	0.0604357
	Variables	Cell growth and death
		β	SE	t	P	Relative importance
	Intercept	-0.03113	0.07774	-0.4	0.709
	Glucocorticoid	0.01706	0.03377	0.505	0.64	0.224857
	Cortisol	0.01634	0.04383	0.373	0.728	0.0335812
	T3	0.05712	0.06861	0.833	0.452	0.264963
	T4	0.02437	0.02241	1.088	0.338	0.0834256
	Variables	Xenobiotics biodegradation and metabolism
		β	SE	t	P	Relative importance
	Intercept	0.34	0.0958	3.549	0.0238
	Glucocorticoid	0.04502	0.04161	1.082	0.3401	0.130194
	Cortisol	0.05669	0.05401	1.05	0.3532	0.104037
	T3	-0.23158	0.08455	-2.739	0.052	0.459283
	T4	-0.04401	0.02761	-1.594	0.1861	0.0994513
	Variables	Metabolism of terpenoids and polyketides
		β	SE	t	P	Relative importance
	Intercept	0.12969	0.07906	1.64	0.176
	Glucocorticoid	-0.04486	0.03434	-1.307	0.261	0.239996
	Cortisol	0.01984	0.04457	0.445	0.679	0.0104787
	T3	0.0525	0.06977	0.752	0.494	0.0759067
	T4	-0.0131	0.02279	-0.575	0.596	0.0252104
	Variables	Infectious disease: bacterial
		β	SE	t	P	Relative importance
	Intercept	0.02142	0.10205	0.21	0.844
	Glucocorticoid	0.01754	0.04432	0.396	0.712	0.0416285
	Cortisol	-0.02968	0.05753	-0.516	0.633	0.0246731
	T3	0.01591	0.09006	0.177	0.868	0.0453684
	T4	0.03622	0.02941	1.232	0.286	0.197567
	Variables	Endocrine system
		β	SE	t	P	Relative importance
	Intercept	-0.004601	0.077976	-0.059	0.956
	Glucocorticoid	0.040602	0.033866	1.199	0.297	0.327569
	Cortisol	0.027392	0.043962	0.623	0.567	0.0923129
	T3	-0.015256	0.068819	-0.222	0.835	0.141687
	T4	0.00402	0.022473	0.179	0.867	0.0296717
	Variables	Cancer: overview
		β	SE	t	P	Relative importance
	Intercept	-0.020635	0.067226	-0.307	0.774
	Glucocorticoid	0.027675	0.029197	0.948	0.397	0.175418
	Cortisol	0.002382	0.037901	0.063	0.953	0.0306495
	T3	0.002367	0.059331	0.04	0.97	0.0953478
	T4	0.029872	0.019375	1.542	0.198	0.211107
	Variables	Transport and catabolism
		β	SE	t	P	Relative importance
	Intercept	-0.0069541	0.137878	-0.05	0.962
	Glucocorticoid	-0.0471858	0.0598822	-0.788	0.475	0.0670809
	Cortisol	0.0042808	0.077734	0.055	0.959	0.0110629
	T3	0.13134	0.121686	1.079	0.341	0.164249
	T4	0.0006249	0.0397371	0.016	0.988	0.00327405
	Variables	Environmental adaptation
		β	SE	t	P	Relative importance
	Intercept	0.0125823	0.0464445	0.271	0.8
	Glucocorticoid	0.0163126	0.0201715	0.809	0.464	0.304505
	Cortisol	-0.0009594	0.0261849	-0.037	0.973	0.00381396
	T3	0.0177128	0.0409903	0.432	0.688	0.257906
	T4	0.0031768	0.0133856	0.237	0.824	0.0395203
	Variables	Aging
		β	SE	t	P	Relative importance
	Intercept	0.089598	0.068723	1.304	0.262
	Glucocorticoid	-0.020467	0.029847	-0.686	0.531	0.0924776
	Cortisol	-0.016124	0.038745	-0.416	0.699	0.0822897
	T3	0.02997	0.060652	0.494	0.647	0.0340891
	T4	-0.002886	0.019806	-0.146	0.891	0.00502896
	Variables	Cell motility
		β	SE	t	P	Relative importance
	Intercept	0.004321	0.137617	0.031	0.976
	Glucocorticoid	0.010739	0.059769	0.18	0.866	0.0387716
	Cortisol	0.067705	0.077587	0.873	0.432	0.168831
	T3	-0.007363	0.121456	-0.061	0.955	0.0124077
	T4	-0.011173	0.039662	-0.282	0.792	0.0160833
	Variables	Transcription
		β	SE	t	P	Relative importance
	Intercept	0.018874	0.07089	0.266	0.803
	Glucocorticoid	0.028165	0.030789	0.915	0.412	0.186628
	Cortisol	-0.035891	0.039967	-0.898	0.42	0.0679609
	T3	0.001519	0.062565	0.024	0.982	0.132196
	T4	0.020078	0.020431	0.983	0.381	0.0665784
	Variables	Endocrine and metabolic disease
		β	SE	t	P	Relative importance
	Intercept	0.053634	0.079675	0.673	0.538
	Glucocorticoid	0.044305	0.034604	1.28	0.27	0.151833
	Cortisol	0.041606	0.04492	0.926	0.407	0.229524
	T3	-0.090285	0.070319	-1.284	0.268	0.131213
	T4	0.002574	0.022963	0.112	0.916	0.00637736
	Variables	Cardiovascular disease
		β	SE	t	P	Relative importance
	Intercept	0.073787	0.032975	2.238	0.0889
	Glucocorticoid	0.020065	0.014322	1.401	0.2338	0.164925
	Cortisol	-0.003932	0.018591	-0.212	0.8428	0.0185515
	T3	-0.04028	0.029103	-1.384	0.2386	0.165129
	T4	0.004418	0.009504	0.465	0.6662	0.0177573
	Variables	Drug resistance: antineoplastic
		β	SE	t	P	Relative importance
	Intercept	0.0261265	0.0783532	0.333	0.756
	Glucocorticoid	0.0377895	0.0340299	1.11	0.329	0.242108
	Cortisol	0.0083644	0.0441747	0.189	0.859	0.0380465
	T3	-0.0427924	0.0691518	-0.619	0.57	0.0778556
	T4	0.0001439	0.0225818	0.006	0.995	0.0263509
	Variables	Digestive system
		β	SE	t	P	Relative importance
	Intercept	-0.066951	0.056871	-1.177	0.304
	Glucocorticoid	0.020769	0.0247	0.841	0.448	0.203349
	Cortisol	0.050829	0.032063	1.585	0.188	0.319423
	T3	0.006565	0.050192	0.131	0.902	0.0962962
	T4	0.011038	0.016391	0.673	0.538	0.0405723
	Variables	Neurodegenerative disease
		β	SE	t	P	Relative importance
	Intercept	0.044755	0.087684	0.51	0.637
	Glucocorticoid	0.017002	0.038082	0.446	0.678	0.0218989
	Cortisol	-0.006673	0.049435	-0.135	0.899	0.0035044
	T3	-0.038704	0.077387	-0.5	0.643	0.0437013
	T4	0.01339	0.025271	0.53	0.624	0.0593737
	Variables	Nervous system
		β	SE	t	P	Relative importance
	Intercept	0.071727	0.025519	2.811	0.0483
	Glucocorticoid	-0.007692	0.011083	-0.694	0.5259	0.0371805
	Cortisol	0.031915	0.014387	2.218	0.0908	0.180325
	T3	-0.009111	0.022522	-0.405	0.7065	0.0459388
	T4	-0.026453	0.007355	-3.597	0.0228	0.533519
	Variables	Infectious disease: viral
		β	SE	t	P	Relative importance
	Intercept	-0.107438	0.054279	-1.979	0.1189
	Glucocorticoid	0.052419	0.023574	2.224	0.0902	0.396648
	Cortisol	0.006918	0.030602	0.226	0.8322	0.0575271
	T3	-0.012595	0.047904	-0.263	0.8056	0.181093
	T4	0.0353	0.015643	2.257	0.087	0.163326
	Variables	Infectious disease: parasitic
		β	SE	t	P	Relative importance
	Intercept	0.045105	0.051647	0.873	0.432
	Glucocorticoid	0.006182	0.022431	0.276	0.797	0.0192139
	Cortisol	-0.003518	0.029118	-0.121	0.91	0.00224476
	T3	-0.010159	0.045582	-0.223	0.835	0.00783488
	T4	-0.002639	0.014885	-0.177	0.868	0.0175706
	Variables	Immune system
		β	SE	t	P	Relative importance
	Intercept	0.0543268	0.0399498	1.36	0.245
	Glucocorticoid	-0.0006071	0.0173508	-0.035	0.974	0.0049457
	Cortisol	-0.0042119	0.0225233	-0.187	0.861	0.0150328
	T3	-0.0049599	0.0352583	-0.141	0.895	0.00699144
	T4	-0.0048184	0.0115138	-0.418	0.697	0.0420565
	Variables	Cancer: specific types
		β	SE	t	P	Relative importance
	Intercept	0.080768	0.050661	1.594	0.186
	Glucocorticoid	0.01772	0.022003	0.805	0.466	0.0757802
	Cortisol	-0.001262	0.028562	-0.044	0.967	0.00696046
	T3	-0.05174	0.044712	-1.157	0.312	0.147766
	T4	-0.010795	0.014601	-0.739	0.501	0.111402
	Variables	Excretory system
		β	SE	t	P	Relative importance
	Intercept	0.070988	0.050903	1.395	0.236
	Glucocorticoid	-0.019763	0.022108	-0.894	0.422	0.222163
	Cortisol	0.01816	0.028699	0.633	0.561	0.0265724
	T3	-0.007494	0.044926	-0.167	0.876	0.172244
	T4	-0.014348	0.014671	-0.978	0.383	0.0660719
	Variables	Immune disease
		β	SE	t	P	Relative importance
	Intercept	-0.03661	0.028815	-1.271	0.2728
	Glucocorticoid	0.010966	0.012515	0.876	0.4304	0.272946
	Cortisol	0.035293	0.016246	2.172	0.0956	0.296443
	T3	0.007525	0.025431	0.296	0.782	0.149777
	T4	-0.005821	0.008305	-0.701	0.522	0.0714842
	Variables	Signaling molecules and interaction
		β	SE	t	P	Relative importance
	Intercept	-0.006981	0.043136	-0.162	0.879
	Glucocorticoid	0.02397	0.018735	1.279	0.27	0.129633
	Cortisol	-0.012579	0.02432	-0.517	0.632	0.0131527
	T3	-0.030158	0.03807	-0.792	0.473	0.0458169
	T4	0.018768	0.012432	1.51	0.206	0.236268
	Variables	Development and regeneration
		β	SE	t	P	Relative importance
	Intercept	-0.041566	0.038582	-1.077	0.342
	Glucocorticoid	0.029649	0.016757	1.769	0.152	0.243866
	Cortisol	0.008798	0.021752	0.404	0.707	0.1173
	T3	-0.032033	0.034051	-0.941	0.4	0.0704335
	T4	0.018944	0.01112	1.704	0.164	0.199482
	Variables	Chromosome
		β	SE	t	P	Relative importance
	Intercept	0.0138809	0.0248488	0.559	0.606
	Glucocorticoid	-0.0083737	0.0107922	-0.776	0.481	0.18823
	Cortisol	0.005877	0.0140095	0.42	0.696	0.0170552
	T3	0.0034735	0.0219307	0.158	0.882	0.0990078
	T4	-0.0003466	0.0071616	-0.048	0.964	0.0338151
	Variables	Information processing in viruses
		β	SE	t	P	Relative importance
	Intercept	-0.009751	0.058785	-0.166	0.876
	Glucocorticoid	0.00601	0.025531	0.235	0.825	0.0921521
	Cortisol	0.018668	0.033142	0.563	0.603	0.0575708
	T3	0.002864	0.051881	0.055	0.959	0.0507938
	T4	-0.010122	0.016942	-0.597	0.582	0.0940126
	Variables	Substance dependence
		β	SE	t	P	Relative importance
	Intercept	0.01665	0.04948	0.336	0.753
	Glucocorticoid	-0.01728	0.02149	-0.804	0.466	0.0492905
	Cortisol	0.0187	0.0279	0.67	0.539	0.0328803
	T3	0.02318	0.04367	0.531	0.624	0.0224777
	T4	-0.01653	0.01426	-1.159	0.311	0.178698
	Variables	Circulatory system
		β	SE	t	P	Relative importance
	Intercept	0.060076	0.010751	5.588	0.00503
	Glucocorticoid	-0.001583	0.004669	-0.339	0.7516	0.291888
	Cortisol	0.013872	0.006061	2.289	0.08398	0.0679338
	T3	-0.045317	0.009488	-4.776	0.0088	0.5569
	T4	-0.00554	0.003098	-1.788	0.1483	0.0460273
	Variables	Cellular community - eukaryotes
		β	SE	t	P	Relative importance
	Intercept	-0.0077963	0.0196816	-0.396	0.712
	Glucocorticoid	0.0006823	0.008548	0.08	0.94	0.0118521
	Cortisol	0.0142939	0.0110963	1.288	0.267	0.321562
	T3	-0.0026267	0.0173703	-0.151	0.887	0.0163373
	T4	0.0003405	0.0056723	0.06	0.955	0.0142707
	Variables	Sensory system
		β	SE	t	P	Relative importance
	Intercept	-0.037576	0.023831	-1.577	0.19
	Glucocorticoid	0.016833	0.01035	1.626	0.179	0.288429
	Cortisol	-0.002436	0.013436	-0.181	0.865	0.0245668
	T3	-0.007067	0.021033	-0.336	0.754	0.116463
	T4	0.013181	0.006868	1.919	0.127	0.214889
Level 3 (relative abundance > 1%)	Variables	Metabolic pathways (ko01100)
		β	SE	t	P	Relative importance
	Intercept	0.47669	0.07491	6.363	0.00313
	Glucocorticoid	-0.0447	0.03254	-1.374	0.24147	0.205307
	Cortisol	0.03827	0.04223	0.906	0.41617	0.0419578
	T3	0.0333	0.06612	0.504	0.64098	0.0722781
	T4	-0.03216	0.02159	-1.49	0.21056	0.165409
	Variables	Biosynthesis of secondary metabolites (ko01110)
		β	SE	t	P	Relative importance
	Intercept	0.2257	0.10708	2.108	0.103
	Glucocorticoid	-0.02838	0.0465	-0.61	0.575	0.0212096
	Cortisol	0.08123	0.06037	1.346	0.25	0.225616
	T3	0.04571	0.0945	0.484	0.654	0.0155836
	T4	-0.02881	0.03086	-0.933	0.403	0.0904864
	Variables	Microbial metabolism in diverse environments (ko01120)
		β	SE	t	P	Relative importance
	Intercept	0.43063	0.08019	5.37	0.00581
	Glucocorticoid	0.03181	0.03483	0.913	0.41277	0.133367
	Cortisol	0.02969	0.04521	0.657	0.54718	0.0466386
	T3	-0.18951	0.07077	-2.678	0.05536	0.458319
	T4	-0.04416	0.02311	-1.911	0.12866	0.151619
	Variables	Biosynthesis of amino acids (ko01240)
		β	SE	t	P	Relative importance
	Intercept	0.23999	0.11719	2.048	0.11
	Glucocorticoid	0.01903	0.0509	0.374	0.727	0.0364896
	Cortisol	0.04053	0.06607	0.613	0.573	0.0828594
	T3	-0.07748	0.10343	-0.749	0.495	0.0898297
	T4	-0.02881	0.03377	-0.853	0.442	0.109456
	Variables	ABC transporters (ko02010)
		β	SE	t	P	Relative importance
	Intercept	0.186059	0.198675	0.937	0.402
	Glucocorticoid	0.015835	0.086287	0.184	0.863	0.00946497
	Cortisol	-0.106172	0.112011	-0.948	0.397	0.150377
	T3	-0.009153	0.175344	-0.052	0.961	0.00433491
	T4	0.042341	0.057259	0.739	0.501	0.0763336
	Variables	Biosynthesis of cofactors (ko01240)
		β	SE	t	P	Relative importance
	Intercept	0.18196	0.07273	2.502	0.0666
	Glucocorticoid	-0.03082	0.03159	-0.976	0.3844	0.0491236
	Cortisol	0.03892	0.041	0.949	0.3963	0.0466682
	T3	0.04493	0.06419	0.7	0.5225	0.0358408
	T4	-0.0395	0.02096	-1.884	0.1326	0.37134
	Variables	Carbon metabolism (ko01200)
		β	SE	t	P	Relative importance
	Intercept	0.256571	0.064289	3.991	0.0163
	Glucocorticoid	0.012769	0.027922	0.457	0.6712	0.171079
	Cortisol	-0.025874	0.036246	-0.714	0.5148	0.0279662
	T3	-0.084672	0.05674	-1.492	0.2099	0.356324
	T4	0.006854	0.018529	0.37	0.7302	0.0520865
	Variables	Quorum sensing (ko02024)
		β	SE	t	P	Relative importance
	Intercept	0.241566	0.113735	2.124	0.1009
	Glucocorticoid	0.007837	0.049397	0.159	0.8816	0.0796993
	Cortisol	-0.196177	0.064122	-3.059	0.0377	0.446987
	T3	-0.024709	0.100378	-0.246	0.8177	0.034276
	T4	0.074462	0.032779	2.272	0.0856	0.234206
	Variables	Two-component system (ko02020)
		β	SE	t	P	Relative importance
	Intercept	0.173654	0.12995	1.336	0.252
	Glucocorticoid	-0.001709	0.056439	-0.03	0.977	0.0126437
	Cortisol	-0.024089	0.073265	-0.329	0.759	0.0271707
	T3	-0.011252	0.114689	-0.098	0.927	0.00951081
	T4	0.003257	0.037452	0.087	0.935	0.00341009
	Variables	Aminoacyl-tRNA biosynthesis (ko00970)
		β	SE	t	P	Relative importance
	Intercept	-0.03678	0.11804	-0.312	0.771
	Glucocorticoid	0.0283	0.05126	0.552	0.61	0.107933
	Cortisol	-0.04282	0.06655	-0.644	0.555	0.0277111
	T3	0.05063	0.10417	0.486	0.652	0.141501
	T4	0.05704	0.03402	1.677	0.169	0.239706
	Variables	Purine metabolism (ko00230)
		β	SE	t	P	Relative importance
	Intercept	0.111821	0.073755	1.516	0.204
	Glucocorticoid	0.008073	0.032033	0.252	0.813	0.0250029
	Cortisol	-0.011635	0.041582	-0.28	0.793	0.0131027
	T3	-0.000564	0.065093	-0.009	0.994	0.0172954
	T4	0.003957	0.021257	0.186	0.861	0.00429633
	Variables	Peptidoglycan biosynthesis (ko00550)
		β	SE	t	P	Relative importance
	Intercept	-0.02159	0.13096	-0.165	0.877
	Glucocorticoid	0.03106	0.05688	0.546	0.614	0.100622
	Cortisol	-0.03275	0.07383	-0.444	0.68	0.0140627
	T3	0.03047	0.11558	0.264	0.805	0.100898
	T4	0.04729	0.03774	1.253	0.278	0.166029
	Variables	Homologous recombination (ko03440)
		β	SE	t	P	Relative importance
	Intercept	-0.06065	0.13252	-0.458	0.671
	Glucocorticoid	0.03699	0.05756	0.643	0.555	0.165946
	Cortisol	-0.02208	0.07472	-0.296	0.782	0.00576878
	T3	0.04353	0.11696	0.372	0.729	0.162198
	T4	0.04579	0.03819	1.199	0.297	0.124962
	Variables	Amino sugar and nucleotide sugar metabolism (ko00520)
		β	SE	t	P	Relative importance
	Intercept	0.019122	0.027321	0.7	0.5226
	Glucocorticoid	-0.002255	0.011866	-0.19	0.8585	0.248846
	Cortisol	-0.01657	0.015404	-1.076	0.3426	0.0492897
	T3	0.076202	0.024113	3.16	0.0342	0.551091
	T4	0.01087	0.007874	1.38	0.2396	0.0458221
	Variables	Nucleotide metabolism (ko01232)
		β	SE	t	P	Relative importance
	Intercept	0.032859	0.080933	0.406	0.706
	Glucocorticoid	-0.003232	0.03515	-0.092	0.931	0.0559328
	Cortisol	-0.030889	0.045629	-0.677	0.536	0.0718
	T3	0.061218	0.071429	0.857	0.44	0.174593
	T4	0.024703	0.023325	1.059	0.349	0.11605
	Variables	Glycolysis / Gluconeogenesis (ko00010)
		β	SE	t	P	Relative importance
	Intercept	0.017896	0.042334	0.423	0.694
	Glucocorticoid	0.030071	0.018386	1.636	0.177	0.380171
	Cortisol	-0.001358	0.023867	-0.057	0.957	0.0200537
	T3	0.00499	0.037362	0.134	0.9	0.23209
	T4	0.019522	0.012201	1.6	0.185	0.102405
	Variables	Biosynthesis of nucleotide sugars (ko01250)
		β	SE	t	P	Relative importance
	Intercept	0.038301	0.040252	0.952	0.3952
	Glucocorticoid	-0.029618	0.017482	-1.694	0.1655	0.155447
	Cortisol	-0.007816	0.022693	-0.344	0.7479	0.0635824
	T3	0.098054	0.035525	2.76	0.0508	0.478765
	T4	0.005351	0.011601	0.461	0.6686	0.0211836
	Variables	Ribosome (ko03010)
		β	SE	t	P	Relative importance
	Intercept	-0.0271	0.11735	-0.231	0.829
	Glucocorticoid	-0.01063	0.05097	-0.209	0.845	0.0702125
	Cortisol	-0.03064	0.06616	-0.463	0.667	0.0407843
	T3	0.10565	0.10357	1.02	0.365	0.221946
	T4	0.03132	0.03382	0.926	0.407	0.0896382
	Variables	Mismatch repair (ko03430)
		β	SE	t	P	Relative importance
	Intercept	-0.04844	0.10034	-0.483	0.654
	Glucocorticoid	0.03486	0.04358	0.8	0.469	0.164658
	Cortisol	-0.03417	0.05657	-0.604	0.578	0.01822
	T3	0.03576	0.08856	0.404	0.707	0.1648
	T4	0.05001	0.02892	1.729	0.159	0.217102
	Variables	Pyrimidine metabolism (ko00240)
		β	SE	t	P	Relative importance
	Intercept	0.037792	0.077682	0.486	0.652
	Glucocorticoid	0.007689	0.033738	0.228	0.831	0.0672146
	Cortisol	-0.037811	0.043796	-0.863	0.437	0.0946766
	T3	0.039671	0.068559	0.579	0.594	0.14215
	T4	0.02529	0.022388	1.13	0.322	0.117995
	Variables	Pyruvate metabolism (ko00620)
		β	SE	t	P	Relative importance
	Intercept	0.0835326	0.0308056	2.712	0.0534
	Glucocorticoid	0.0442689	0.0133793	3.309	0.0297	0.450086
	Cortisol	0.0211449	0.0173679	1.217	0.2903	0.190265
	T3	-0.065757	0.027188	-2.419	0.0729	0.163055
	T4	-0.0007106	0.0088784	-0.08	0.94	0.0381928
	Variables	Cysteine and methionine metabolism (ko00270)
		β	SE	t	P	Relative importance
	Intercept	0.0886381	0.0636239	1.393	0.236
	Glucocorticoid	0.0007713	0.0276328	0.028	0.979	0.0149696
	Cortisol	-0.0235347	0.0358705	-0.656	0.548	0.069251
	T3	0.0076028	0.0561522	0.135	0.899	0.00957008
	T4	0.0168854	0.0183368	0.921	0.409	0.145142

## Sheet: CAZy genes
The correlations between hormones and the gut microbiome CAZy genes in the mixed-sex and all-male groups based on the GLM
Class level	Variables	Glycoside Hydrolases
		β	SE	t	P	Relative importance
	Intercept	0.0141	0.45472	0.031	0.977
	Glucocorticoid	-0.16556	0.19749	-0.838	0.449	0.0944837
	Cortisol	0.3225	0.25637	1.258	0.277	0.135034
	T3	0.58364	0.40132	1.454	0.22	0.250106
	T4	-0.04572	0.13105	-0.349	0.745	0.0203786
	Variables	Glycosyl Transferases
		β	SE	t	P	Relative importance
	Intercept	0.6524	0.3971	1.643	0.176
	Glucocorticoid	0.1332	0.1725	0.772	0.483	0.0430426
	Cortisol	-0.3237	0.2239	-1.446	0.222	0.230714
	T3	-0.1127	0.3505	-0.322	0.764	0.0175841
	T4	0.1338	0.1145	1.169	0.307	0.116965
	Variables	Carbohydrate Esterases
		β	SE	t	P	Relative importance
	Intercept	0.92825	0.4143	2.241	0.0886
	Glucocorticoid	-0.05756	0.17993	-0.32	0.7651	0.120167
	Cortisol	-0.09065	0.23358	-0.388	0.7177	0.0464356
	T3	-0.15492	0.36564	-0.424	0.6936	0.12451
	T4	-0.08039	0.1194	-0.673	0.5377	0.0564858
	Variables	Auxiliary Activities
		β	SE	t	P	Relative importance
	Intercept	1.17423	0.22099	5.314	0.00603
	Glucocorticoid	0.18797	0.09598	1.958	0.12177	0.205859
	Cortisol	-0.07821	0.12459	-0.628	0.56423	0.00810961
	T3	-0.89592	0.19503	-4.594	0.01008	0.645279
	T4	-0.06467	0.06369	-1.015	0.36737	0.0360675
	Variables	Carbohydrate-Binding Modules
		β	SE	t	P	Relative importance
	Intercept	-0.0400482	0.229327	-0.175	0.87
	Glucocorticoid	0.0326529	0.0995998	0.328	0.759	0.0463185
	Cortisol	0.168237	0.129292	1.301	0.263	0.329432
	T3	-0.0385839	0.202396	-0.191	0.858	0.0152763
	T4	0.0009241	0.0660932	0.014	0.99	0.00633011
	Variables	Polysaccharide Lyases
		β	SE	t	P	Relative importance
	Intercept	-0.14889	0.11436	-1.302	0.2628
	Glucocorticoid	0.0145	0.04967	0.292	0.7848	0.034401
	Cortisol	0.22432	0.06448	3.479	0.0254	0.720369
	T3	-0.02607	0.10093	-0.258	0.8089	0.0221364
	T4	0.00653	0.03296	0.198	0.8526	0.028168
	Variables	Cellulosome Modules
		β	SE	t	P	Relative importance
	Intercept	0.050713	0.136954	0.37	0.73
	Glucocorticoid	-0.013105	0.059481	-0.22	0.836	0.0607032
	Cortisol	0.030793	0.077213	0.399	0.71	0.0363563
	T3	-0.018984	0.12087	-0.157	0.883	0.0658431
	T4	0.004747	0.039471	0.12	0.91	0.0305345
Family level (relative abundance > 1%)	Variables	GT2_Glycos_transf_2
		β	SE	t	P	Relative importance
	Intercept	0.05556	0.31802	0.175	0.87
	Glucocorticoid	0.14565	0.13812	1.055	0.351	0.328829
	Cortisol	-0.06107	0.17929	-0.341	0.751	0.00668906
	T3	0.04407	0.28067	0.157	0.883	0.230316
	T4	0.01367	0.09165	0.149	0.889	0.0507338
	Variables	GT4
		β	SE	t	P	Relative importance
	Intercept	0.70938	0.20245	3.504	0.0248
	Glucocorticoid	0.16177	0.08793	1.84	0.1396	0.07957
	Cortisol	-0.3638	0.11414	-3.187	0.0333	0.544179
	T3	-0.33987	0.17868	-1.902	0.1299	0.0990463
	T4	0.03301	0.05835	0.566	0.6018	0.0120032
	Variables	GH2
		β	SE	t	P	Relative importance
	Intercept	0.11856	0.32958	0.36	0.737
	Glucocorticoid	-0.06514	0.14314	-0.455	0.673	0.0341668
	Cortisol	0.02597	0.18581	0.14	0.896	0.00390198
	T3	0.1901	0.29088	0.654	0.549	0.0891184
	T4	-0.04769	0.09499	-0.502	0.642	0.0597947
	Variables	CE10
		β	SE	t	P	Relative importance
	Intercept	0.796282	0.490868	1.622	0.18
	Glucocorticoid	-0.091539	0.213191	-0.429	0.69	0.154072
	Cortisol	-0.008055	0.276746	-0.029	0.978	0.00705314
	T3	-0.200716	0.433223	-0.463	0.667	0.168901
	T4	-0.112728	0.141471	-0.797	0.47	0.0637004
	Variables	CE4
		β	SE	t	P	Relative importance
	Intercept	0.132244	0.37749	0.35	0.744
	Glucocorticoid	-0.077581	0.163949	-0.473	0.661	0.0281632
	Cortisol	0.005696	0.212825	0.027	0.98	0.0086475
	T3	0.203517	0.333159	0.611	0.574	0.0698209
	T4	-0.042446	0.108795	-0.39	0.716	0.0361152
	Variables	CE1
		β	SE	t	P	Relative importance
	Intercept	0.67002	0.5492	1.22	0.289
	Glucocorticoid	0.19743	0.23852	0.828	0.454	0.0751325
	Cortisol	-0.07668	0.30963	-0.248	0.817	0.00595675
	T3	-0.52523	0.4847	-1.084	0.339	0.129916
	T4	-0.07653	0.15828	-0.483	0.654	0.0657114
	Variables	GT28
		β	SE	t	P	Relative importance
	Intercept	0.23865	0.19553	1.221	0.289
	Glucocorticoid	0.04906	0.08492	0.578	0.594	0.0368848
	Cortisol	-0.04633	0.11024	-0.42	0.696	0.0128405
	T3	-0.12693	0.17257	-0.736	0.503	0.0882398
	T4	0.03038	0.05635	0.539	0.618	0.0538769
	Variables	GT35
		β	SE	t	P	Relative importance
	Intercept	-0.116415	0.176443	-0.66	0.545
	Glucocorticoid	0.046631	0.076632	0.609	0.576	0.0621188
	Cortisol	0.065113	0.099477	0.655	0.548	0.134229
	T3	-0.002413	0.155723	-0.015	0.988	0.0226238
	T4	0.07797	0.050852	1.533	0.2	0.2828
	Variables	GT5
		β	SE	t	P	Relative importance
	Intercept	0.046418	0.201653	0.23	0.829
	Glucocorticoid	-0.044166	0.087581	-0.504	0.641	0.0526241
	Cortisol	-0.006965	0.11369	-0.061	0.954	0.00592141
	T3	0.105411	0.177972	0.592	0.586	0.0414976
	T4	0.036533	0.058118	0.629	0.564	0.104653
	Variables	GH3
		β	SE	t	P	Relative importance
	Intercept	0.24994	0.36597	0.683	0.532
	Glucocorticoid	-0.1289	0.15895	-0.811	0.463	0.224134
	Cortisol	-0.07573	0.20633	-0.367	0.732	0.034841
	T3	0.08879	0.32299	0.275	0.797	0.0935324
	T4	0.06196	0.10547	0.587	0.588	0.116691
	Variables	GH94
		β	SE	t	P	Relative importance
	Intercept	-0.22168	0.3892	-0.57	0.599
	Glucocorticoid	0.16296	0.16904	0.964	0.39	0.162522
	Cortisol	-0.07083	0.21943	-0.323	0.763	0.00769542
	T3	-0.06214	0.3435	-0.181	0.865	0.0702125
	T4	0.13943	0.11217	1.243	0.282	0.152043
	Variables	GH78
		β	SE	t	P	Relative importance
	Intercept	-0.09102	0.3899	-0.233	0.827
	Glucocorticoid	-0.01471	0.16934	-0.087	0.935	0.0800003
	Cortisol	0.13141	0.21982	0.598	0.582	0.0479401
	T3	0.16639	0.34411	0.484	0.654	0.101448
	T4	-0.05776	0.11237	-0.514	0.634	0.0700649
	Variables	GH109
		β	SE	t	P	Relative importance
	Intercept	0.53769	0.22152	2.427	0.0722
	Glucocorticoid	0.21418	0.09621	2.226	0.09	0.2498
	Cortisol	-0.16096	0.12489	-1.289	0.267	0.0750042
	T3	-0.45127	0.1955	-2.308	0.0822	0.215785
	T4	-0.0416	0.06384	-0.652	0.5502	0.122102
	Variables	AA3
		β	SE	t	P	Relative importance
	Intercept	1.04735	0.23102	4.533	0.0105
	Glucocorticoid	0.1796	0.10034	1.79	0.148	0.222297
	Cortisol	-0.3125	0.13025	-2.399	0.0744	0.0765572
	T3	-0.83698	0.20389	-4.105	0.0148	0.524591
	T4	0.0846	0.06658	1.271	0.2728	0.0816957
	Variables	GH25
		β	SE	t	P	Relative importance
	Intercept	0.11194	0.14738	0.76	0.49
	Glucocorticoid	0.06497	0.06401	1.015	0.367	0.109879
	Cortisol	-0.06339	0.08309	-0.763	0.488	0.0114324
	T3	-0.19566	0.13007	-1.504	0.207	0.176802
	T4	0.13711	0.04247	3.228	0.032	0.527055
	Variables	CE3
		β	SE	t	P	Relative importance
	Intercept	0.16209	0.41767	0.388	0.718
	Glucocorticoid	-0.28722	0.1814	-1.583	0.189	0.329713
	Cortisol	-0.0318	0.23548	-0.135	0.899	0.0368439
	T3	0.38771	0.36862	1.052	0.352	0.110753
	T4	0.02696	0.12038	0.224	0.834	0.0607982
	Variables	GT2_Glyco_tranf_2_3
		β	SE	t	P	Relative importance
	Intercept	0.03957	0.20235	0.196	0.855
	Glucocorticoid	0.07508	0.08788	0.854	0.441	0.0565266
	Cortisol	0.03368	0.11408	0.295	0.783	0.0759494
	T3	-0.16349	0.17859	-0.915	0.412	0.105019
	T4	0.08111	0.05832	1.391	0.237	0.267305
	Variables	GT41
		β	SE	t	P	Relative importance
	Intercept	0.18708	0.14485	1.292	0.2661
	Glucocorticoid	-0.24895	0.06291	-3.957	0.0167	0.314057
	Cortisol	0.04192	0.08166	0.513	0.6348	0.0549714
	T3	0.43347	0.12784	3.391	0.0275	0.234348
	T4	-0.12312	0.04175	-2.949	0.042	0.242014
	Variables	AA6
		β	SE	t	P	Relative importance
	Intercept	0.2669	0.26366	1.012	0.369
	Glucocorticoid	0.05725	0.11451	0.5	0.643	0.0379758
	Cortisol	0.01402	0.14865	0.094	0.929	0.0111401
	T3	-0.17015	0.2327	-0.731	0.505	0.079422
	T4	-0.0318	0.07599	-0.418	0.697	0.0418782
	Variables	CE9
		β	SE	t	P	Relative importance
	Intercept	0.13419	0.20462	0.656	0.548
	Glucocorticoid	-0.0565	0.08887	-0.636	0.559	0.0630575
	Cortisol	-0.11821	0.11536	-1.025	0.363	0.241237
	T3	0.14172	0.18059	0.785	0.476	0.0788118
	T4	0.01562	0.05897	0.265	0.804	0.0104659
	Variables	GH77
		β	SE	t	P	Relative importance
	Intercept	-0.16683	0.16115	-1.035	0.359
	Glucocorticoid	-0.0874	0.06999	-1.249	0.28	0.100925
	Cortisol	0.10322	0.09085	1.136	0.319	0.116007
	T3	0.22655	0.14222	1.593	0.186	0.170405
	T4	0.03156	0.04644	0.68	0.534	0.116544
	Variables	GH106
		β	SE	t	P	Relative importance
	Intercept	0.50492	0.44236	1.141	0.317
	Glucocorticoid	-0.07487	0.19212	-0.39	0.717	0.243104
	Cortisol	-0.13606	0.2494	-0.546	0.614	0.0245135
	T3	-0.22393	0.39041	-0.574	0.597	0.221563
	T4	0.10663	0.12749	0.836	0.45	0.151909
	Variables	GH31
		β	SE	t	P	Relative importance
	Intercept	-0.06867	0.2325	-0.295	0.782
	Glucocorticoid	-0.04933	0.10098	-0.489	0.651	0.0906162
	Cortisol	0.10436	0.13108	0.796	0.471	0.0498062
	T3	0.19621	0.20519	0.956	0.393	0.177843
	T4	-0.05624	0.06701	-0.839	0.449	0.120814
	Variables	GH13_39
		β	SE	t	P	Relative importance
	Intercept	0.05352	0.25359	0.211	0.843
	Glucocorticoid	0.02772	0.11014	0.252	0.814	0.0441258
	Cortisol	-0.02653	0.14297	-0.186	0.862	0.00484681
	T3	-0.08368	0.22381	-0.374	0.727	0.0575467
	T4	0.08597	0.07309	1.176	0.305	0.257798
	Variables	GH36
		β	SE	t	P	Relative importance
	Intercept	0.02197	0.20231	0.109	0.919
	Glucocorticoid	-0.03699	0.08786	-0.421	0.695	0.02181
	Cortisol	0.09271	0.11406	0.813	0.462	0.0905871
	T3	0.08745	0.17855	0.49	0.65	0.0361267
	T4	-0.03756	0.05831	-0.644	0.555	0.0650432
	Variables	GH20
		β	SE	t	P	Relative importance
	Intercept	-0.1604	0.52539	-0.305	0.775
	Glucocorticoid	-0.34785	0.22818	-1.524	0.202	0.193641
	Cortisol	-0.07293	0.29621	-0.246	0.818	0.0703832
	T3	0.7555	0.46369	1.629	0.179	0.203773
	T4	0.01238	0.15142	0.082	0.939	0.0123794
	Variables	GT8
		β	SE	t	P	Relative importance
	Intercept	-0.70705	0.28557	-2.476	0.0685
	Glucocorticoid	0.03907	0.12403	0.315	0.7685	0.15262
	Cortisol	0.10862	0.161	0.675	0.5369	0.0701902
	T3	0.29325	0.25204	1.164	0.3093	0.23365
	T4	0.1585	0.0823	1.926	0.1264	0.238136
