# Supplementary material for: The adaptation of the gut microbiome to social environmental changes in an Asian langur
Source: iScience. 2026 Jul 21;29(8):116779. doi: 10.1016/j.isci.2026.116779 (PMC13392869; doi:10.1016/j.isci.2026.116779)
Supplement: Table S7. The comparison of gut microbiome structure in different alpha male periods (M1: the period dominated by alpha male 1, M2: the period dominated by alpha male 2, M3: the period dominated by alpha male 3) [file mmc8.xlsx]

## Sheet: Results of Alpha didiversity
			The comparison of alpha didiversity of gut microbiome in different alpha male periods
Taxonomic level	Alpha diversity indices	M1 (Mean ± SD)	M2 (Mean ± SD)	M3 (Mean ± SD)	Different alpha male periods-K-W test results		M1 vs M2-GLMM results		M1 vs M3-GLMM results		M2 vs M3-GLMM results
					statistics	Adjusted P	χ2(df = 1)	P	χ2(df = 1)	P	χ2(df = 1)	P
Alpha diversity indices	Shannon	5.31 ± 0.35	5.38 ± 0.18	5.57 ± 0.63	36.173	< 0.001	1.063	0.303	0.863	0.353	2.164	0.141
	invSimpson	84.75 ± 34.54	97.34 ± 26.55	116.89 ± 49.55	17.129	< 0.001	2.897	0.089	1.107	0.293	2.567	0.109
	ACE	826.89 ± 147.18	805.94 ± 132.40	1310.83 ± 345.07	71.753	< 0.001	0.305	0.581	6.074	0.014	34.282	< 0.001
	Chao	822.54 ± 145.98	800.28 ± 127.90	1270.34 ± 328.52	69.983	< 0.001	0.344	0.558	5.878	0.015	32.593	< 0.001

## Sheet: Results of bacterial taxa
			The comparison of gut microbime structure in different alpha male periods
Taxonomic level	Bacterial taxa	M1 (Mean% ± SD%)	M2 (Mean% ± SD%)	M3 (Mean% ± SD%)	Different alpha male periods-K-W test results		M1 vs M2-GLMM results		M1 vs M3-GLMM results		M2 vs M3-GLMM results
					statistics	Adjusted P	χ2(df = 1)	P	χ2(df = 1)	P	χ2(df = 1)	P
Phylum level	Bacillota	83.68 ± 12.79	89.34 ± 4.49	81.86 ± 19.23	4.01167	0.215	3.4976	0.06146	0.0459	0.8303	0.692	0.4055
	Actinomycetota	8.40 ± 11.00	3.00 ± 1.85	2.53 ± 2.25	27.1093	< 0.001	4.8016	0.02843	10.532	0.001173	1.9721	0.1602
	Bacteroidota	2.64 ± 1.48	4.04 ± 1.78	6.13 ± 4.20	34.0652	< 0.001	5.669	0.01727	11.774	< 0.001	5.8408	0.01566
	Pseudomonadota	3.39 ± 4.44	1.39 ± 2.60	5.80 ± 16.91	22.5171	< 0.001	4.3269	0.03752	0.1626	0.6868	0.0151	0.9023
	Verrucomicrobiota	0.75 ± 1.19	0.66 ± 0.71	2.77 ± 2.98	39.4107	< 0.001	0.0149	0.9029	9.4817	0.002075	12.712	< 0.001
	Spirochaetota	0.39 ± 0.40	0.75 ± 0.93	0.39 ± 0.59	7.34682	0.051	4.0341	0.04459	0.0069	0.9336	0.0367	0.8482
	Cyanobacteria	0.11 ± 0.11	0.24 ± 0.20	0.08 ± 0.07	15.3421	0.001	5.5406	0.01858	1.0478	0.306	11.906	< 0.001
	Patescibacteria	0.19 ± 0.21	0.22 ± 0.39	0.01 ± 0.05	92.5874	< 0.001	0.0153	0.9015	15.275	< 0.001	48.078	< 0.001
	Campilobacterota	0.14 ± 0.15	0.15 ± 0.23	0.04 ± 0.06	33.393	< 0.001	0.3024	0.5824	4.4926	0.03404	3.6026	0.05769
	Chloroflexi	0.14 ± 0.26	0.06 ± 0.13	0.05 ± 0.19	11.5693	0.008	1.3943	0.2377	3.1064	0.07798	0.2017	0.6534
	unclassified_k__norank_d__Bacteria	0.02 ± 0.03	0.01 ± 0.01	0.17 ± 0.13	92.792	< 0.001	3.9329	0.04735	15.899	< 0.001	48.785	< 0.001
	Desulfobacterota	0.01 ± 0.02	0.01 ± 0.01	0.13 ± 0.18	37.4151	< 0.001	1.2604	0.2616	4.2567	0.0391	11.332	< 0.001
	Acidobacteriota	0.04 ± 0.16	0.06 ± 0.24	0.02 ± 0.07	8.13924	0.039	0.527	0.4679	0.7268	0.3939	1.567	0.2106
	Gemmatimonadota	0.02 ± 0.05	0.02 ± 0.06	0.01 ± 0.03	13.8751	0.003	0.0012	0.9722	4.4634	0.03463	3.365	0.06659
	Myxococcota	0.02 ± 0.05	0.02 ± 0.06	0.01 ± 0.02	8.86761	0.029	0.5666	0.4516	0.5188	0.4714	0.1056	0.7452
	Deinococcota	0.03 ± 0.07	< 0.01	< 0.01	31.7955	< 0.001	3.484	0.06196	10.824	0.001002	10.208	0.001398
	Entotheonellaeota	< 0.01	< 0.01	< 0.01	7.69796	0.045	0.1308	0.7176	5.1249	0.02358	2.0662	0.1506
	Methylomirabilota	< 0.01	0.01 ± 0.03	< 0.01	0.837909	0.702	0.368	0.5441	0.3205	0.5713	1.3442	0.2463
	Nitrospirota	< 0.01	< 0.01	< 0.01	3.82838	0.225	0.0036	0.9522	1.4934	0.2217	0.7772	0.378
	Planctomycetota	< 0.01	< 0.01	< 0.01	2.19341	0.428	0.9131	0.3393	0.0396	0.8422	1.0168	0.3133
	Bdellovibrionota	< 0.01	< 0.01	< 0.01	3.33315	0.275	1.2219	0.269	1.3708	0.2417	4.1594	0.04141
	NB1-j	< 0.01	< 0.01	0	6.12318	0.088	1.0357	0.3088	1.8902	0.1692	5.3322	0.02093
	WPS-2	< 0.01	< 0.01	< 0.01	1.97902	0.458	1.0768	0.2994	0.0189	0.8906	2.047	0.1525
	Sumerlaeota	< 0.01	< 0.01	< 0.01	1.74931	0.494	0.3802	0.5375	1.5706	0.2101	0.0703	0.7909
	Synergistota	0	< 0.01	< 0.01	5.58531	0.109	3.0384	0.08132	0.5431	0.4611	3.1188	0.0774
	WS2	< 0.01	0	< 0.01	0.625028	0.732	0.5926	0.4414	0.1576	0.6914	0.4095	0.5222
	Dependentiae	0	< 0.01	< 0.01	1.45968	0.551	1.7685	0.1836	0.7611	0.383	0.1068	0.7439
	RCP2-54	< 0.01	0	0	4.91694	0.144	1.0835	0.2979	3.4414	0.06358	-	-
	SAR324_cladeMarine_group_B	0	0	< 0.01	2.58493	0.366	-	-	1.5765	0.2093	0.9184	0.3379
	Abditibacteriota	< 0.01	0	< 0.01	0.625048	0.732	0.5926	0.4414	0.164	0.6855	4.7083	0.03002
	Armatimonadota	0	0	< 0.01	2.58493	0.366	-	-	0.7455	0.3879	2.4729	0.1158
	Elusimicrobiota	0	0	< 0.01	0.85	0.702	-	-	0.4845	0.4864	0.3524	0.5528
Family level (relative abundance >1%)	Oscillospiraceae	18.22 ± 4.76	19.18 ± 3.45	14.80 ± 5.26	23.2476	< 0.001	1.0161	0.3134	3.3416	0.06755	5.2738	0.02165
	norank_o__Clostridia_UCG-014	14.87 ± 6.79	16.13 ± 7.24	14.37 ± 6.90	0.641628	0.7644	0.6692	0.4133	0.0024	0.9611	0.3635	0.5466
	Christensenellaceae	14.34 ± 5.71	17.20 ± 5.50	12.42 ± 5.46	13.9786	0.004824	3.7049	0.05425	0.6927	0.4053	6.85	0.008864
	Lachnospiraceae	9.42 ± 2.88	9.37 ± 1.94	14.15 ± 5.55	48.5657	< 0.001	0.0127	0.9104	5.6401	0.01755	9.6564	0.001887
	Eubacterium_coprostanoligenes_group	4.23 ± 2.37	5.98 ± 2.36	3.66 ± 2.48	18.1607	< 0.001	5.1369	0.02342	1.2355	0.2663	15.167	< 0.001
	UCG-010	4.29 ± 2.64	4.57 ± 2.98	3.40 ± 2.47	5.55591	0.174	0.144	0.7043	1.5906	0.2072	2.7154	0.09939
	Ruminococcaceae	3.74 ± 1.95	4.13 ± 1.47	2.81 ± 1.48	15.8803	0.002175	1.1444	0.2847	1.4014	0.2365	1.521	0.2175
	norank_o__RF39	3.26 ± 1.83	3.45 ± 1.53	3.61 ± 2.29	0.68319	0.7644	0.3947	0.5298	0.1362	0.7121	3.0629	0.0801
	Monoglobaceae	2.79 ± 1.07	3.65 ± 1.26	3.37 ± 1.46	11.7566	0.01297	5.1425	0.02335	0.9036	0.3418	0.1266	0.722
	Moraxellaceae	2.19 ± 4.03	0.58 ± 1.24	3.24 ± 11.19	27.3382	< 0.001	4.165	0.04127	0.384	0.5355	0.1138	0.7359
	unclassified_c__Clostridia	0.86 ± 0.29	1.16 ± 0.61	3.32 ± 1.51	66.3811	< 0.001	4.3088	0.03791	7.3665	0.006645	28.107	< 0.001
	Prevotellaceae	1.20 ± 1.16	1.31 ± 1.15	2.56 ± 2.90	10.2159	0.02566	0.1135	0.7362	3.6763	0.05519	4.6068	0.03184
	Eggerthellaceae	1.67 ± 1.26	1.68 ± 0.87	1.60 ± 1.28	1.64728	0.5742	0.1107	0.7393	0.1174	0.7319	0.4293	0.5123
	Planococcaceae	2.53 ± 6.87	1.12 ± 3.02	1.05 ± 5.05	31.8065	< 0.001	2.8936	0.08893	3.5713	0.05879	1.0893	0.2966
	Muribaculaceae	1.01 ± 0.68	1.82 ± 1.29	1.58 ± 1.36	8.16742	0.06171	5.3641	0.02055	0.7852	0.3755	1.8907	0.1691
	Akkermansiaceae	0.74 ± 1.19	0.65 ± 0.70	2.76 ± 2.98	38.8803	< 0.001	0.0149	0.9029	9.3983	0.002172	12.415	< 0.001
	Micrococcaceae	2.61 ± 4.49	0.38 ± 0.96	0.16 ± 0.37	54.2703	< 0.001	5.954	0.01468	12.84	< 0.001	3.3352	0.06781
	Peptococcaceae	0.65 ± 0.41	0.31 ± 0.19	1.19 ± 1.16	33.3006	< 0.001	0.0001	0.9929	0.0194	0.8892	3.8311	0.05031
	Corynebacteriaceae	1.12 ± 3.05	0.10 ± 0.26	0.20 ± 0.80	12.9196	0.007787	4.0717	0.04361	7.7971	0.005233	0.0012	0.9729

## Sheet: GLMM statistics
The comparison of gut microbime structure in different alpha male periods-GLMM statistics
Taxonomic level	Response variables	M1 vs M2				M1 vs M3				M2 vs M3
		Explanatory variables	Estimated values	SD	t values	Explanatory variables	Estimated values	SD	t values	Explanatory variables	Estimated values	SD	t values
Alpha diversity indices	Shannon	Intercept	0.730916	0.006391	114.366	Intercept	0.72397	0.02701	26.799	Intercept	0.71651	0.0212	33.802
		M1	-0.006942	0.008332	-0.833	M3	0.02189	0.03152	0.695	M3	0.0293	0.01808	1.621
	invSimpson	Intercept	1.96915	0.116	16.975	Intercept	1.8803	0.1538	12.227	Intercept	1.8712	0.1121	16.694
		M1	-0.08881	0.16193	-0.548	M3	0.1422	0.179	0.795	M3	0.1517	0.0858	1.768
	ACE	Intercept	2.90081	0.01475	196.663	Intercept	2.91089	0.06306	46.163	Intercept	2.87483	0.04674	61.508
		M1	0.01008	0.01857	0.543	M3	0.19561	0.07337	2.666	M3	0.23158	0.03686	6.282
	Chao	Intercept	2.89806	0.0146	198.505	Intercept	2.90864	0.06149	47.301	Intercept	2.8721	0.04574	62.8
		M1	0.01058	0.01838	0.576	M3	0.18478	0.07156	2.582	M3	0.22123	0.03627	6.1
Phylum level	Bacillota	Intercept	1.24375	0.03398	36.601	Intercept	1.17573	0.08147	14.431	Intercept	1.2056	0.06615	18.224
		M1	-0.06802	0.0448	-1.518	M3	-0.01082	0.09535	-0.113	M3	-0.04045	0.05844	-0.692
	Actinomycetota	Intercept	0.16704	0.11536	1.448	Intercept	0.25885	0.0163	15.883	Intercept	0.17515	0.01535	11.41
		M1	0.09181	0.16226	0.566	M3	-0.11105	0.02021	-5.495	M3	-0.02935	0.01631	-1.8
	Bacteroidota	Intercept	0.19756	0.01072	18.436	Intercept	0.15648	0.01079	14.5	Intercept	0.19756	0.01475	13.398
		M1	-0.04107	0.01386	-2.963	M3	0.08208	0.01338	6.134	M3	0.041	0.01689	2.427
	Pseudomonadota	Intercept	0.08988	0.07878	1.141	Intercept	0.15215	0.09809	1.551	Intercept	0.13342	0.07611	1.753
		M1	0.06227	0.11066	0.563	M3	-0.03463	0.11436	-0.303	M3	-0.01568	0.064	-0.245
	Verrucomicrobiota	Intercept	0.070235	0.009458	7.426	Intercept	0.07166	0.01158	6.189	Intercept	0.07025	0.01506	4.664
		M1	0.001425	0.011902	0.12	M3	0.07506	0.0143	5.25	M3	0.07652	0.01725	4.435
	Spirochaetota	Intercept	0.075669	0.007509	10.077	Intercept	0.055211	0.019341	2.855	Intercept	0.056129	0.014129	3.973
		M1	-0.020457	0.009581	-2.135	M3	0.002143	0.02248	0.095	M3	0.001018	0.011178	0.091
	Cyanobacteria	Intercept	0.044503	0.007923	5.617	Intercept	0.029944	0.003979	7.525	Intercept	0.042585	0.003922	10.857
		M1	-0.014559	0.010978	-1.326	M3	-0.002909	0.004702	-0.619	M3	-0.015659	0.004076	-3.842
	Patescibacteria	Intercept	0.0386081	0.0045802	8.429	Intercept	0.039309	0.00259	15.18	Intercept	0.03877	0.00319	12.154
		M1	0.0007006	0.0057641	0.122	M3	-0.032888	0.003154	-10.43	M3	-0.03229	0.00362	-8.921
	Campilobacterota	Intercept	0.030546	0.004177	7.313	Intercept	0.033246	0.006818	4.876	Intercept	0.025882	0.005463	4.738
		M1	0.0027	0.005323	0.507	M3	-0.01607	0.007949	-2.022	M3	-0.008795	0.00483	-1.821
	Chloroflexi	Intercept	0.016081	0.008535	1.884	Intercept	0.023885	0.007402	3.227	Intercept	0.012575	0.006345	1.982
		M1	0.007804	0.011571	0.674	M3	-0.013072	0.008738	-1.496	M3	-0.001601	0.005844	-0.274
	unclassified_k__norank_d__Bacteria	Intercept	0.007407	0.004475	1.655	Intercept	0.012234	0.001959	6.245	Intercept	0.007407	0.002587	2.863
		M1	0.004827	0.006231	0.775	M3	0.02588	0.002429	10.653	M3	0.030707	0.002964	10.36
	Desulfobacterota	Intercept	0.004635	0.002713	1.708	Intercept	0.007066	0.008719	0.81	Intercept	0.00557	0.007115	0.783
		M1	0.002431	0.003668	0.663	M3	0.019913	0.010188	1.955	M3	0.021413	0.006321	3.387
	Acidobacteriota	Intercept	0.011108	0.00432	2.571	Intercept	0.007545	0.003728	2.024	Intercept	0.009459	0.003868	2.446
		M1	-0.003562	0.005549	-0.642	M3	-0.002029	0.004441	-0.457	M3	-0.003958	0.004067	-0.973
	Gemmatimonadota	Intercept	0.0084162	0.0025086	3.355	Intercept	0.008308	0.002226	3.732	Intercept	0.007482	0.002391	3.129
		M1	-0.0001083	0.0031548	-0.034	M3	-0.005229	0.002663	-1.964	M3	-0.004408	0.002552	-1.728
	Myxococcota	Intercept	0.008377	0.002672	3.135	Intercept	0.006106	0.004133	1.477	Intercept	0.0043089	0.0032102	1.342
		M1	-0.00227	0.003436	-0.661	M3	-0.00194	0.004826	-0.402	M3	-0.0001066	0.0026565	-0.04
	Deinococcota	Intercept	0.002828	0.005841	0.484	Intercept	0.009017	0.001329	6.785	Intercept	0.0028284	0.0006614	4.277
		M1	0.006189	0.008106	0.763	M3	-0.008721	0.001648	-5.292	M3	-0.0025319	0.0007577	-3.342
	Entotheonellaeota	Intercept	0.0015999	0.0013251	1.207	Intercept	0.0021545	0.0005967	3.611	Intercept	0.0015999	0.0007743	2.066
		M1	0.0005546	0.0016945	0.327	M3	-0.0018238	0.0007399	-2.465	M3	-0.0012691	0.0008871	-1.431
	Methylomirabilota	Intercept	0.0016702	0.0011838	1.411	Intercept	0.0009218	0.0008049	1.145	Intercept	0.0017516	0.0009283	1.887
		M1	-0.0007483	0.0015456	-0.484	M3	-0.0003901	0.0009531	-0.409	M3	-0.0011876	0.0010326	-1.15
	Nitrospirota	Intercept	0.001477	0.0009011	1.639	Intercept	0.0015436	0.0006855	2.252	Intercept	0.0014686	0.0008527	1.722
		M1	6.683e-05	0.001133	0.059	M3	-0.0008611	0.0008356	-1.03	M3	-0.0007884	0.0009618	-0.82
	Planctomycetota	Intercept	0.0022178	0.0009274	2.391	Intercept	0.001265	0.0009312	1.359	Intercept	0.0019705	0.0010193	1.933
		M1	-0.0009524	0.0012046	-0.791	M3	-4.606e-05	0.001111	-0.041	M3	-0.0007777	0.001107	-0.703
	Bdellovibrionota	Intercept	0.0017489	0.0008535	2.049	Intercept	0.000775	0.0002938	2.638	Intercept	0.0017489	0.0005441	3.214
		M1	-0.0009739	0.0011167	-0.872	M3	-0.0004242	0.0003643	-1.164	M3	-0.0013982	0.0006233	-2.243
	NB1-j	Intercept	0.001017	0.0005768	1.763	Intercept	0.0002956	0.0001742	1.697	Intercept	0.001017	0.0003832	2.654
		M1	-0.0007214	0.0007276	-0.992	M3	-0.0002956	0.000216	-1.369	M3	-0.001017	0.0004391	-2.316
	WPS-2	Intercept	0.0008771	0.0005691	1.541	Intercept	0.000256	0.000292	0.877	Intercept	0.0008771	0.0004046	2.168
		M1	-0.000621	0.0007422	-0.837	M3	-4.516e-05	0.0003542	-0.128	M3	-0.00066	0.0004635	-1.424
	Sumerlaeota	Intercept	0.0004404	0.0005326	0.827	Intercept	0.0008219	0.0003185	2.58	Intercept	0.0004292	0.0003979	1.079
		M1	0.0003816	0.0006806	0.561	M3	-0.0004925	0.000395	-1.247	M3	-9.564e-05	0.0004474	-0.214
	Synergistota	Intercept	0.0007628	0.000503	1.517	Intercept	1.147e-20	0.0001504	0	Intercept	0.0007628	0.0003222	2.368
		M1	-0.0007628	0.0006771	-1.127	M3	0.0001098	0.000183	0.6	M3	-0.0006504	0.0003691	-1.762
	WS2	Intercept	3.014e-20	0.0002415	0	Intercept	0.000209	0.0004982	0.42	Intercept	0.000116	0.0005273	0.22
		M1	0.000209	0.0003108	0.673	M3	0.0001322	0.0005952	0.222	M3	0.000225	0.0005585	0.403
	Dependentiae	Intercept	0.0003596	0.0002792	1.288	Intercept	-6.127e-20	0.0003293	0	Intercept	0.0004012	0.0003764	1.066
		M1	-0.0003596	0.0003692	-0.974	M3	0.0002225	0.0003921	0.567	M3	-0.0001702	0.0004153	-0.41
	RCP2-54	Intercept	0	0.0004055	0	Intercept	0.0004435	0.0001929	2.299	Intercept	-	-	-
		M1	0.0004435	0.0005289	0.838	M3	-0.0004435	0.0002392	-1.854	M3	-	-	-
	SAR324_cladeMarine_group_B	Intercept	-	-	-	Intercept	3.91e-20	0.000229	0	Intercept	4.232e-20	0.0003255	0
		M1	-	-	-	M3	0.0003547	0.0002839	1.249	M3	0.0003547	0.0003729	0.951
	Abditibacteriota	Intercept	1.507e-20	0.0001707	0	Intercept	0.0001478	0.0006898	0.214	Intercept	-0.000728	0.0004999	-1.456
		M1	0.0001478	0.0002197	0.673	M3	0.0002469	0.0008027	0.308	M3	0.0011256	0.0003753	2.999
	Armatimonadota	Intercept	-	-	-	Intercept	0	0.0006375	0	Intercept	-0.0006132	0.0004904	-1.251
		M1	-	-	-	M3	0.0004587	0.0007427	0.618	M3	0.0010652	0.0004159	2.561
	Elusimicrobiota	Intercept	-	-	-	Intercept	0	0.000325	0	Intercept	-0.0002812	0.0002757	-1.02
		M1	-	-	-	M3	0.000185	0.0003806	0.486	M3	0.0004604	0.0002606	1.767
Family level (relative abundance >1%)	Oscillospiraceae	Intercept	0.452	0.01181	38.275	Intercept	0.43737	0.02688	16.274	Intercept	0.4435	0.02532	17.518
		M1	-0.01463	0.0149	-0.982	M3	-0.05058	0.03174	-1.593	M3	-0.05671	0.02522	-2.249
	norank_o__Clostridia_UCG-014	Intercept	0.40624	0.0212	19.163	Intercept	0.386956	0.0552061	7.009	Intercept	0.3592	0.04087	8.79
		M1	-0.01929	0.02735	-0.705	M3	0.0004718	0.064268	0.007	M3	0.02822	0.03215	0.878
	Christensenellaceae	Intercept	0.42344	0.03921	10.8	Intercept	0.38152	0.04706	8.108	Intercept	0.42259	0.03552	11.898
		M1	-0.04193	0.0545	-0.769	M3	-0.0335	0.05483	-0.611	M3	-0.07457	0.02876	-2.592
	Lachnospiraceae	Intercept	0.309561	0.009137	33.878	Intercept	0.30829	0.02505	12.305	Intercept	0.29634	0.02462	12.039
		M1	-0.001274	0.011491	-0.111	M3	0.06946	0.02967	2.341	M3	0.08122	0.02524	3.218
	Eubacterium_coprostanoligenes_group	Intercept	0.24201	0.02341	10.338	Intercept	0.19988	0.02488	8.033	Intercept	0.25695	0.02145	11.979
		M1	-0.04213	0.03232	-1.304	M3	-0.02396	0.02919	-0.821	M3	-0.08102	0.02007	-4.037
	UCG-010	Intercept	0.205108	0.014561	14.087	Intercept	0.19875	0.02228	8.922	Intercept	0.20454	0.02046	9.996
		M1	-0.006353	0.018646	-0.341	M3	-0.02551	0.02625	-0.972	M3	-0.0313	0.02005	-1.561
	Ruminococcaceae	Intercept	0.20103	0.0111	18.116	Intercept	0.18865	0.02331	8.091	Intercept	0.18181	0.01786	10.181
		M1	-0.01237	0.01449	-0.854	M3	-0.02302	0.02721	-0.846	M3	-0.01604	0.01463	-1.097
	norank_o__RF39	Intercept	0.1823	0.01024	17.8	Intercept	0.17484	0.03875	4.512	Intercept	0.14948	0.02695	5.548
		M1	-0.00746	0.0131	-0.57	M3	0.01247	0.045	0.277	M3	0.03783	0.01887	2.005
	Monoglobaceae	Intercept	0.18966	0.02229	8.508	Intercept	0.16478	0.0183	9.002	Intercept	0.183155	0.015161	12.081
		M1	-0.02488	0.03124	-0.796	M3	0.01529	0.02141	0.714	M3	-0.003131	0.013684	-0.229
	Moraxellaceae	Intercept	0.03842	0.02141	1.795	Intercept	0.09844	0.07976	1.234	Intercept	0.07937	0.0608	1.306
		M1	0.06002	0.02734	2.196	M3	-0.04268	0.09297	-0.459	M3	-0.02362	0.04991	-0.473
	unclassified_c__Clostridia	Intercept	0.10466	0.007609	13.755	Intercept	0.09176	0.02276	4.031	Intercept	0.09543	0.0176	5.421
		M1	-0.012905	0.010417	-1.239	M3	0.0863	0.02651	3.256	M3	0.08251	0.01475	5.594
	Prevotellaceae	Intercept	0.101798	0.010785	9.439	Intercept	0.09739	0.02222	4.382	Intercept	0.09403	0.0215	4.373
		M1	-0.004412	0.013634	-0.324	M3	0.04434	0.02626	1.689	M3	0.04757	0.02181	2.181
	Eggerthellaceae	Intercept	0.125282	0.008907	14.066	Intercept	0.121818	0.006852	17.78	Intercept	0.125282	0.008535	14.68
		M1	-0.003464	0.011364	-0.305	M3	-0.002888	0.008497	-0.34	M3	-0.006352	0.009778	-0.65
	Planococcaceae	Intercept	0.05154	0.05068	1.017	Intercept	0.10373	0.0366	2.834	Intercept	0.0663	0.03176	2.088
		M1	0.05219	0.06998	0.746	M3	-0.07179	0.04313	-1.664	M3	-0.03478	0.02973	-1.17
	Muribaculaceae	Intercept	0.12703	0.02989	4.25	Intercept	0.09354	0.03656	2.559	Intercept	0.09686	0.02447	3.958
		M1	-0.03348	0.04192	-0.799	M3	0.02784	0.04237	0.657	M3	0.02442	0.01569	1.556
	Akkermansiaceae	Intercept	0.06969	0.009424	7.395	Intercept	0.07111	0.01161	6.123	Intercept	0.06969	0.01512	4.609
		M1	0.001425	0.011851	0.12	M3	0.07478	0.01435	5.213	M3	0.07625	0.01732	4.402
	Micrococcaceae	Intercept	0.03773	0.0213	1.772	Intercept	0.12393	0.01072	11.56	Intercept	0.04436	0.01054	4.207
		M1	0.08621	0.02764	3.119	M3	-0.10234	0.01329	-7.7	M3	-0.02442	0.01085	-2.25
	Peptococcaceae	Intercept	0.04215	0.006122	6.886	Intercept	0.042086	0.025096	1.677	Intercept	0.022072	0.015941	1.385
		M1	-6.775e-05	0.007698	-0.009	M3	-0.002532	0.029054	-0.087	M3	0.017481	0.008346	2.094
	Corynebacteriaceae	Intercept	0.01716	0.01567	1.095	Intercept	0.06019	0.009586	6.279	Intercept	0.017157	0.007784	2.204
		M1	0.04303	0.01999	2.153	M3	-0.043332	0.011886	-3.646	M3	-0.0003	0.008917	-0.034
