# Supplementary material for: The adaptation of the gut microbiome to social environmental changes in an Asian langur
Source: iScience. 2026 Jul 21;29(8):116779. doi: 10.1016/j.isci.2026.116779 (PMC13392869; doi:10.1016/j.isci.2026.116779)
Supplement: Table S8. The comparison of KEGG pathways of the gut microbiome in different alpha male periods (M1: the period dominated by alpha male 1, M2: the period dominated by alpha male 2, M3: the period dominated by alpha male 3) [file mmc9.xlsx]

## Sheet: Results
The comparison of KEGG pathways of the gut microbime in different alpha male periods
Pathway level	Pathway name	M1	M2	M3	Different alpha male periods-K-W test results		M1 vs M2-GLMM results		M1 vs M3-GLMM results		M2 vs M3-GLMM results
		Relative abundance (Mean% ± SD%)			statistics	Adjusted P	χ2(df = 1)	P	χ2(df = 1)	P	χ2(df = 1)	P
Level 1	Metabolism	49.46 ± 2.66	49.12 ± 1.79	46.74 ± 1.63	12.3488	0.009648	0.0863	0.769	4.2328	0.03965	8.2814	0.004005
	Genetic Information Processing	16.16 ± 2.22	16.55 ± 1.39	18.10 ± 3.35	8.069	0.03539	0.1907	0.6623	0.8978	0.3434	2.0842	0.1488
	Environmental Information Processing	14.43 ± 0.55	14.53 ± 0.82	14.26 ± 0.89	1.77363	0.412	0.0966	0.756	0.1871	0.6653	1.4784	0.224
	Cellular Processes	9.71 ± 0.44	9.43 ± 0.44	10.20 ± 1.32	3.70006	0.1887	1.5778	0.2091	0.5468	0.4596	0.836	0.3605
	Human Diseases	7.13 ± 0.55	7.26 ± 0.29	7.68 ± 0.36	11.4793	0.009648	0.3233	0.5696	4.0566	0.044	7.7778	0.005289
	Organismal Systems	3.10 ± 0.39	3.10 ± 0.18	3.01 ± 0.31	3.8871	0.1887	0.0044	0.9473	0.5097	0.4753	0.6523	0.4193
Level 2 (relative abundance >1%)	Global and overview maps	26.63 ± 0.74	26.54 ± 0.55	25.74 ± 0.56	13.0409	0.007856	0.0673	0.7953	4.0645	0.04379	8.3143	0.003933
	Carbohydrate metabolism	8.41 ± 0.47	8.59 ± 0.33	8.16 ± 0.51	5.4004	0.1075	0.812	0.3675	1.5957	0.2065	3.7683	0.05223
	Amino acid metabolism	6.60 ± 0.73	6.37 ± 0.47	5.94 ± 0.80	9.66638	0.0273	0.4973	0.4807	1.8613	0.1725	2.6327	0.1047
	Membrane transport	5.01 ± 0.40	5.14 ± 0.34	4.91 ± 0.23	2.95882	0.2955	0.4876	0.485	0.7306	0.3927	3.6112	0.05739
	Glycan biosynthesis and metabolism	4.37 ± 0.73	4.43 ± 0.35	5.15 ± 0.91	12.3488	0.009782	0.057	0.8113	2.024	0.1548	3.4589	0.06291
	Metabolism of cofactors and vitamins	4.78 ± 0.30	4.67 ± 0.22	4.43 ± 0.40	11.2796	0.01363	0.5848	0.4444	2.4286	0.1191	2.8193	0.09314
	Energy metabolism	4.64 ± 0.24	4.76 ± 0.29	4.18 ± 0.25	18.1986	0.003544	0.8696	0.3511	5.8982	0.01516	15.058	< 0.001
	Translation	3.48 ± 0.71	3.65 ± 0.42	4.12 ± 0.93	8.47683	0.03526	0.407	0.5235	1.2244	0.2685	2.1065	0.1467
	Cellular community - prokaryotes	3.62 ± 0.29	3.47 ± 0.26	3.74 ± 0.46	0.925282	0.643	1.1176	0.2904	0.2487	0.618	0.7491	0.3868
	Replication and repair	3.40 ± 0.54	3.43 ± 0.37	3.97 ± 0.82	8.4408	0.03526	0.0206	0.8858	1.1418	0.2853	3.2595	0.07101
	Signal transduction	3.41 ± 0.07	3.38 ± 0.21	3.67 ± 0.40	13.0409	0.007856	0.2029	0.6524	1.7532	0.1855	1.5327	0.2157
	Nucleotide metabolism	3.13 ± 0.27	3.16 ± 0.09	3.30 ± 0.29	9.01223	0.03312	0.1004	0.7513	1.4672	0.2258	1.4981	0.221
	Lipid metabolism	2.69 ± 0.31	2.64 ± 0.03	2.73 ± 0.20	2.62355	0.3315	0.1147	0.7348	0.224	0.636	0.9905	0.3196
	Folding sorting and degradation	2.09 ± 0.25	2.04 ± 0.13	2.25 ± 0.34	6.57529	0.0717	0.1716	0.6787	0.6434	0.4225	3.0497	0.08075
	Biosynthesis of other secondary metabolites	2.09 ± 0.17	2.16 ± 0.11	1.86 ± 0.16	15.6486	0.005362	0.8999	0.3428	7.431	0.006411	10.868	0.0009784
	Metabolism of other amino acids	2.11 ± 0.17	2.06 ± 0.09	1.83 ± 0.20	13.9034	0.006982	0.4339	0.5101	5.1582	0.02314	6.868	0.008775
	Drug resistance: antimicrobial	1.82 ± 0.46	1.86 ± 0.19	2.10 ± 0.24	6.25175	0.07804	0.1037	0.7475	3.0854	0.079	4.8375	0.02785
	Cell growth and death	1.49 ± 0.15	1.51 ± 0.12	1.66 ± 0.24	8.4408	0.03526	0.0826	0.7738	1.1371	0.2863	3.2159	0.07293
	Xenobiotics biodegradation and metabolism	1.62 ± 0.56	1.41 ± 0.18	1.29 ± 0.47	13.7793	0.006982	0.7865	0.3752	2.2559	0.1331	0.9818	0.3218
	Metabolism of terpenoids and polyketides	1.35 ± 0.21	1.23 ± 0.04	1.24 ± 0.07	3.98298	0.2047	1.978	0.1596	4.5074	0.03375	0.078	0.78
Level 3 (relative abundance >1%)	Metabolic pathways (ko01100)	17.12 ± 0.15	17.22 ± 0.17	16.88 ± 0.24	12.7812	0.01174	1.6112	0.2043	3.9626	0.04652	7.6365	0.00572
	Biosynthesis of secondary metabolites (ko01110)	7.22 ± 0.18	7.20 ± 0.22	6.91 ± 0.21	13.5825	0.01077	0.0446	0.8327	5.4383	0.0197	5.5955	0.01801
	Microbial metabolism in diverse environments (ko01120)	4.66 ± 0.57	4.45 ± 0.22	4.14 ± 0.45	12.4294	0.01222	0.7577	0.384	3.265	0.07077	3.6914	0.05469
	Biosynthesis of amino acids (ko01230)	2.86 ± 0.23	2.98 ± 0.11	2.82 ± 0.24	3.22644	0.2898	1.4687	0.2255	0.1865	0.6658	2.4816	0.1152
	ABC transporters (ko02010)	2.63 ± 0.24	2.72 ± 0.27	2.47 ± 0.20	6.20206	0.09257	0.4486	0.503	3.173	0.07486	5.4813	0.01922
	Biosynthesis of cofactors (ko01240)	2.57 ± 0.05	2.61 ± 0.08	2.52 ± 0.10	8.22265	0.04521	1.6068	0.2049	1.1649	0.2804	4.834	0.0279
	Carbon metabolism (ko01200)	2.51 ± 0.06	2.44 ± 0.04	2.35 ± 0.04	25.1559	0.000769	4.3515	0.03698	13.778	0.0002058	15.161	9.87e-05
	Quorum sensing (ko02024)	1.93 ± 0.23	1.83 ± 0.21	1.92 ± 0.09	0.411125	0.8543	0.9037	0.3418	0.004	0.9495	3.1105	0.07779
	Two-component system (ko02020)	1.83 ± 0.06	1.81 ± 0.15	2.01 ± 0.27	12.3648	0.01222	0.2211	0.6382	1.8272	0.1765	1.655	0.1983
	Aminoacyl-tRNA biosynthesis (ko00970)	1.33 ± 0.29	1.35 ± 0.18	1.60 ± 0.38	8.81953	0.03717	0.0752	0.784	1.2522	0.2631	2.9805	0.08427
	Purine metabolism (ko00230)	1.35 ± 0.11	1.35 ± 0.04	1.44 ± 0.09	10.0424	0.02495	0.0315	0.8592	2.8435	0.09174	4.4255	0.0354
	Amino sugar and nucleotide sugar metabolism (ko00520)	1.14 ± 0.16	1.20 ± 0.08	1.28 ± 0.18	13.312	0.011	0.0331	0.3491	2.4413	0.1182	0.9523	0.3291
	Peptidoglycan biosynthesis (ko00550)	1.09 ± 0.26	1.11 ± 0.16	1.37 ± 0.33	9.79015	0.02724	0.0922	0.7614	1.665	0.1969	3.2866	0.06985
	Nucleotide metabolism (ko01232)	1.12 ± 0.15	1.13 ± 0.07	1.22 ± 0.18	8.37709	0.04219	0.0331	0.8557	0.9102	0.3401	2.2559	0.1331
	Homologous recombination (ko03440)	1.06 ± 0.23	1.08 ± 0.14	1.30 ± 0.28	9.1962	0.03303	0.098	0.7543	1.6773	0.1953	3.9306	0.04742
	Glycolysis / Gluconeogenesis (ko00010)	1.12 ± 0.06	1.14 ± 0.03	1.16 ± 0.14	10.1265	0.02448	1.0425	0.3072	0.4329	0.5106	0.5148	0.4731
	Biosynthesis of nucleotide sugars (ko01250)	1.08 ± 0.12	1.11 ± 0.06	1.20 ± 0.13	13.5179	0.01077	0.5313	0.4661	2.7098	0.09973	2.8979	0.08869
	Pyruvate metabolism (ko00620)	1.07 ± 0.10	1.07 ± 0.03	1.03 ± 0.04	5.60632	0.1156	0.0018	0.9661	2.6834	0.1014	6.0426	0.01396
	Ribosome (ko03010)	0.93 ± 0.21	1.03 ± 0.13	1.12 ± 0.25	8.59581	0.03912	1.2519	0.2632	1.5209	0.2175	1.3705	0.2417
	Mismatch repair (ko03430)	0.93 ± 0.21	0.95 ± 0.12	1.15 ± 0.25	9.78764	0.02724	0.1206	0.7283	1.7432	0.1867	3.7106	0.05407
	Pyrimidine metabolism (ko00240)	0.98 ± 0.13	0.99 ± 0.05	1.05 ± 0.14	8.8412	0.03711	0.0746	0.7847	1.1657	0.2803	1.474	0.2247

## Sheet: GLMM statistics
The comparison of KEGG pathways of the gut microbime in different alpha male periods-GLMM statistics
Pathway level	Response variables	M1 vs M2				M1 vs M3				M2 vs M3
		Explanatory variables	Estimated values	SD	t values	Explanatory variables	Estimated values	SD	t values	Explanatory variables	Estimated values	SD	t values
Level 1	Metabolism	Intercept	0.776617	0.010151	76.506	Intercept	0.78003	0.01222	63.843	Intercept	0.779266	0.00992	78.555
		M1	0.003412	0.01323	0.258	M3	-0.02785	0.01432	-1.944	M3	-0.027231	0.009116	-2.987
	Genetic Information Processing	Intercept	0.418721	0.011326	36.97	Intercept	0.41297	0.03327	12.415	Intercept	0.40691	0.02602	15.64
		M1	-0.005747	0.014726	-0.39	M3	0.02803	0.03876	0.723	M3	0.03417	0.02259	1.512
	Environmental Information Processing	Intercept	0.391012	0.003929	99.526	Intercept	0.38957	0.00952	40.921	Intercept	0.394774	0.007593	51.995
		M1	-0.001442	0.005091	-0.283	M3	-0.003646	0.011078	-0.329	M3	-0.00879	0.006722	-1.308
	Cellular Processes	Intercept	0.31214	0.003959	78.835	Intercept	0.316896	0.011237	28.2	Intercept	0.315881	0.010447	30.236
		M1	0.004756	0.005312	0.895	M3	0.006572	0.01317	0.499	M3	0.007649	0.010522	0.727
	Human Diseases	Intercept	0.272679	0.00401	67.996	Intercept	0.270088	0.005062	53.359	Intercept	0.270854	0.003988	67.921
		M1	-0.002591	0.005237	-0.495	M3	0.011076	0.005934	1.867	M3	0.010432	0.003535	2.951
	Organismal Systems	Intercept	0.177046	0.003701	47.841	Intercept	0.176752	0.004015	44.024	Intercept	0.17767	0.004112	43.213
		M1	-0.000294	0.004778	-0.062	M3	-0.002699	0.004761	-0.567	M3	-0.003678	0.004395	-0.837
level 2 (relative abundance >1%)	Global and overview maps	Intercept	0.541229	0.0030854	175.415	Intercept	0.542192	0.004665	116.22	Intercept	0.542151	0.003775	143.617
		M1	0.0009623	0.0039839	0.242	M3	-0.010289	0.005457	-1.886	M3	-0.010277	0.003435	-2.992
	Carbohydrate metabolism	Intercept	0.297499	0.003573	83.265	Intercept	0.294103	0.003059	96.151	Intercept	0.297499	0.003609	82.439
		M1	-0.003396	0.004727	-0.719	M3	-0.004522	0.003656	-1.237	M3	-0.007918	0.004092	-1.935
	Amino acid metabolism	Intercept	0.255065	0.005642	45.206	Intercept	0.25946	0.01145	22.656	Intercept	0.25833	0.009161	28.199
		M1	0.004398	0.007406	0.594	M3	-0.01468	0.01337	-1.098	M3	-0.013594	0.008183	-1.661
	Membrane transport	Intercept	0.228539	0.003908	58.48	Intercept	0.225515	0.002526	89.28	Intercept	0.228744	0.002782	82.223
		M1	-0.003024	0.005127	-0.59	M3	-0.002251	0.003008	-0.749	M3	-0.005508	0.003063	-1.798
	Glycan biosynthesis and metabolism	Intercept	0.211819	0.006434	32.922	Intercept	0.20999	0.01418	14.804	Intercept	0.20729	0.01208	17.154
		M1	-0.001827	0.008325	-0.219	M3	0.01914	0.0166	1.153	M3	0.02193	0.01145	1.914
	Metabolism of cofactors and vitamins	Intercept	0.217791	0.002896	75.207	Intercept	0.220206	0.005909	37.265	Intercept	0.219773	0.005105	43.048
		M1	0.002415	0.00381	0.634	M3	-0.008938	0.006913	-1.293	M3	-0.008517	0.004886	-1.743
	Energy metabolism	Intercept	0.219816	0.002956	74.36	Intercept	0.216931	0.00369	58.787	Intercept	0.220491	0.003443	64.05
		M1	-0.002885	0.003916	-0.737	M3	-0.011239	0.004326	-2.598	M3	-0.01479	0.00347	-4.263
	Translation	Intercept	0.192072	0.008603	22.325	Intercept	0.18666	0.01816	10.281	Intercept	0.18533	0.01444	12.84
		M1	-0.005413	0.011474	-0.472	M3	0.01817	0.02118	0.858	M3	0.01957	0.01279	1.53
	Cellular community - prokaryotes	Intercept	0.187325	0.003692	50.742	Intercept	0.191275	0.006353	30.106	Intercept	0.189585	0.00593	31.973
		M1	0.00395	0.004915	0.804	M3	0.002277	0.007453	0.306	M3	0.003981	0.00599	0.665
	Replication and repair	Intercept	0.18597	0.0055213	33.683	Intercept	0.18502	0.01664	11.119	Intercept	0.18068	0.01281	14.1
		M1	-0.0009494	0.0071338	-0.133	M3	0.01599	0.01938	0.825	M3	0.02036	0.01092	1.864
	Signal transduction	Intercept	0.184914	0.0016926	109.251	Intercept	0.185798	0.005271	35.247	Intercept	0.18665	0.005085	36.707
		M1	0.0008839	0.0022015	0.401	M3	0.006269	0.006182	1.014	M3	0.005489	0.005237	1.048
	Nucleotide metabolism	Intercept	0.178625	0.0026326	67.851	Intercept	0.17764	0.004656	38.155	Intercept	0.177316	0.004311	41.129
		M1	-0.0009846	0.0034118	-0.289	M3	0.005196	0.005476	0.949	M3	0.005566	0.004346	1.281
	Lipid metabolism	Intercept	0.163323	0.003015	54.178	Intercept	0.164525	0.00239	68.832	Intercept	0.163537	0.002543	64.306
		M1	0.001202	0.003909	0.308	M3	0.001279	0.002855	0.448	M3	0.00221	0.002784	0.794
	Folding sorting and degradation	Intercept	0.143366	0.003145	45.579	Intercept	0.144885	0.008646	16.758	Intercept	0.140533	0.006724	20.901
		M1	0.001519	0.004087	0.372	M3	0.006113	0.010076	0.607	M3	0.010494	0.005807	1.807
	Biosynthesis of other secondary metabolites	Intercept	0.147329	0.002511	58.683	Intercept	0.144847	0.001978	73.226	Intercept	0.147329	0.002265	65.034
		M1	-0.002482	0.003328	-0.746	M3	-0.008291	0.002364	-3.507	M3	-0.010772	0.002569	-4.194
	Metabolism of other amino acids	Intercept	0.143975	0.002282	63.102	Intercept	0.145653	0.003864	37.691	Intercept	0.145073	0.00361	40.19
		M1	0.001678	0.002989	0.561	M3	-0.010331	0.004542	-2.274	M3	-0.009775	0.003654	-2.675
	Drug resistance: antimicrobial	Intercept	0.136748	0.006233	21.939	Intercept	0.13438	0.006144	21.873	Intercept	0.135055	0.005014	26.938
		M1	-0.002367	0.008079	-0.293	M3	0.011008	0.007248	1.519	M3	0.010542	0.004688	2.249
	Cell growth and death	Intercept	0.123188	0.0024142	51.027	Intercept	0.122367	0.007425	16.479	Intercept	0.120545	0.005674	21.244
		M1	-0.0008216	0.0031266	-0.263	M3	0.007107	0.008642	0.822	M3	0.008936	0.004783	1.868
	Xenobiotics biodegradation and metabolism	Intercept	0.118979	0.007748	15.36	Intercept	0.126253	0.009912	12.737	Intercept	0.121637	0.009212	13.204
		M1	0.007275	0.010244	0.71	M3	-0.014339	0.011677	-1.228	M3	-0.009873	0.009329	-1.058
	Metabolism of terpenoids and polyketides	Intercept	0.111224	0.00382	29.114	Intercept	0.116139	0.00176	65.975	Intercept	0.111224	0.0011516	96.579
		M1	0.004914	0.005153	0.954	M3	-0.004563	0.002104	-2.169	M3	0.0003512	0.0013058	0.269
level 3 (relative abundance >1%)	Metabolic pathways (ko01100)	Intercept	0.427891	0.001103	388.04	Intercept	0.426558	0.001471	289.929	Intercept	0.427944	0.001542	277.571
		M1	-0.001333	0.00148	-0.901	M3	-0.003207	0.001735	-1.848	M3	-0.004592	0.00165	-2.783
	Biosynthesis of secondary metabolites (ko01110)	Intercept	0.271641	0.001562	173.911	Intercept	0.272034	0.002064	131.82	Intercept	0.271361	0.002125	127.721
		M1	0.0003933	0.00202	0.195	M3	-0.005934	0.002432	-2.44	M3	-0.005268	0.002257	-2.334
	Microbial metabolism in diverse environments (ko01120)	Intercept	0.212438	0.005105	41.61	Intercept	0.217162	0.007035	30.871	Intercept	0.215067	0.005886	36.54
		M1	0.004724	0.006745	0.7	M3	-0.013025	0.008251	-1.579	M3	-0.011067	0.005505	-2.01
	Biosynthesis of amino acids (ko01230)	Intercept	0.17348	0.003111	55.772	Intercept	0.169829	0.002452	69.267	Intercept	0.17348	0.002772	62.582
		M1	-0.003652	0.004166	-0.877	M3	-0.001225	0.00293	-0.418	M3	-0.004876	0.003143	-1.551
	ABC transporters (ko02010)	Intercept	0.16541	0.003468	47.693	Intercept	0.162823	0.002728	59.677	Intercept	0.165572	0.003133	52.846
		M1	-0.002587	0.004546	-0.569	M3	-0.005182	0.003241	-1.599	M3	-0.007925	0.003479	-2.278
	Biosynthesis of cofactors (ko01240)	Intercept	0.162299	0.001049	154.8	Intercept	0.161032	0.002048	78.617	Intercept	0.163108	0.001806	90.336
		M1	-0.001267	0.001408	-0.9	M3	-0.001989	0.002392	-0.832	M3	-0.004043	0.001754	-2.305
	Carbon metabolism (ko01200)	Intercept	0.156852	0.001357	115.608	Intercept	0.159058	0.0005106	311.515	Intercept	0.156845	0.0005402	290.356
		M1	0.002206	0.001875	1.176	M3	-0.0052162	0.0006103	-8.547	M3	-0.003002	0.0006091	-4.929
	Quorum sensing (ko02024)	Intercept	0.135346	0.003957	34.207	Intercept	0.139264	0.0017616	79.055	Intercept	0.135346	0.001912	70.776
		M1	0.003917	0.005245	0.747	M3	-0.0001288	0.0021055	-0.061	M3	0.003788	0.002168	1.747
	Two-component system (ko02020)	Intercept	0.134695	0.00169	79.702	Intercept	0.135614	0.004833	28.061	Intercept	0.13634	0.004635	29.416
		M1	0.0009185	0.0021995	0.418	M3	0.005902	0.005666	1.042	M3	0.005245	0.004759	1.102
	Aminoacyl-tRNA biosynthesis (ko00970)	Intercept	0.116346	0.00467	24.912	Intercept	0.11483	0.01206	9.523	Intercept	0.112094	0.009506	11.792
		M1	-0.001518	0.006047	-0.251	M3	0.01222	0.01406	0.869	M3	0.014999	0.008341	1.798
	Purine metabolism (ko00230)	Intercept	0.116581	0.0015469	75.362	Intercept	0.116253	0.002424	47.954	Intercept	0.116073	0.002108	55.056
		M1	-0.0003279	0.0019996	-0.164	M3	0.004111	0.002848	1.443	M3	0.004316	0.002048	2.107
	Amino sugar and nucleotide sugar metabolism (ko00520)	Intercept	0.109633	0.003219	34.063	Intercept	0.106482	0.004422	24.078	Intercept	0.108444	0.004329	25.049
		M1	-0.00315	0.004264	-0.739	M3	0.006703	0.005216	1.285	M3	0.00479	0.004503	1.064
	Peptidoglycan biosynthesis (ko00550)	Intercept	0.1055	0.004787	22.039	Intercept	0.10378	0.01101	9.422	Intercept	0.102412	0.008821	11.61
		M1	-0.001718	0.006202	-0.277	M3	0.0132	0.01286	1.027	M3	0.01462	0.007891	1.853
	Nucleotide metabolism (ko01232)	Intercept	0.106378	0.002429	43.794	Intercept	0.105851	0.006035	17.54	Intercept	0.104198	0.00484	21.528
		M1	-0.0005277	0.00314	-0.168	M3	0.005142	0.007045	0.73	M3	0.00683	0.004331	1.577
	Homologous recombination (ko03440)	Intercept	0.104016	0.004175	24.915	Intercept	0.102473	0.009898	10.353	Intercept	0.101135	0.007622	13.27
		M1	-0.001543	0.00541	-0.285	M3	0.011901	0.011538	1.031	M3	0.013283	0.006517	2.038
	Glycolysis / Gluconeogenesis (ko00010)	Intercept	0.107002	0.001174	91.138	Intercept	0.105776	0.004384	24.128	Intercept	0.105504	0.003699	28.522
		M1	-0.001225	0.001561	-0.785	M3	0.002552	0.005118	0.499	M3	0.002817	0.003466	0.813
	Biosynthesis of nucleotide sugars (ko01250)	Intercept	0.105649	0.002334	45.26	Intercept	0.103779	0.003832	27.084	Intercept	0.104242	0.003352	31.102
		M1	-0.001871	0.003066	-0.61	M3	0.006218	0.004495	1.383	M3	0.005803	0.003243	1.789
	Pyruvate metabolism (ko00620)	Intercept	0.1036	0.001583	65.46	Intercept	0.1037	0.001332	77.866	Intercept	0.10422	0.001136	91.759
		M1	8.079e-05	0.002044	0.04	M3	-0.002193	0.001579	-1.389	M3	-0.002824	0.001077	-2.622
	Ribosome (ko03010)	Intercept	0.101291	0.00495	20.462	Intercept	0.095781	0.009119	10.5	Intercept	0.097806	0.007363	13.283
		M1	-0.00551	0.006606	-0.834	M3	0.010332	0.010648	0.97	M3	0.008364	0.006632	1.261
	Mismatch repair (ko03430)	Intercept	0.097626	0.00403	24.224	Intercept	0.095979	0.009217	10.413	Intercept	0.095012	0.007196	13.203
		M1	-0.001646	0.005227	-0.315	M3	0.011351	0.010751	1.056	M3	0.012362	0.006261	1.974
	Pyrimidine metabolism (ko00240)	Intercept	0.0996239	0.0023105	43.12	Intercept	0.098876	0.004238	23.33	Intercept	0.098079	0.003814	25.716
		M1	-0.0007483	0.0029915	-0.25	M3	0.004146	0.004976	0.833	M3	0.004992	0.003766	1.326
