# Supplementary material for: The adaptation of the gut microbiome to social environmental changes in an Asian langur
Source: iScience. 2026 Jul 21;29(8):116779. doi: 10.1016/j.isci.2026.116779 (PMC13392869; doi:10.1016/j.isci.2026.116779)
Supplement: Table S9. The comparison of CAZy genes of the gut microbiome in different alpha male periods (M1: the period dominated by alpha male 1, M2: the period dominated by alpha male 2, M3: the period dominated by alpha male 3) [file mmc10.xlsx]

## Sheet: Results
The comparison of CAZy genes of the gut microbime in different alpha male periods
Taxonomic level	Functional genes	M1	M2	M3	Different alpha male periods-K-W test results		M1 vs M2-GLMM results		M1 vs M3-GLMM results		M2 vs M3-GLMM results
		Relative abundance (Mean% ± SD%)			statistics	Adjusted P	χ2(df = 1)	P	χ2(df = 1)	P	χ2(df = 1)	P
Class level	Glycoside Hydrolases	40.03 ± 5.36	44.60 ± 3.93	43.84 ± 7.40	4.3708	0.1312	3.0808	0.07922	1.8232	0.1769	0.0749	0.7843
	Glycosyl Transferases	34.13 ± 3.32	31.05 ± 3.27	34.10 ± 3.66	3.48842	0.1748	3.1177	0.07745	0.0008	0.9775	3.5728	0.05873
	Carbohydrate Esterases	17.26 ± 2.70	16.76 ± 1.03	14.49 ± 3.57	13.4999	0.003534	0.1787	0.6725	2.6401	0.1042	3.2093	0.07322
	Auxiliary Activities	5.92 ± 2.98	4.68 ± 1.37	4.09 ± 3.34	12.9853	0.003534	1.004	0.3163	2.4345	0.1187	0.7271	0.3938
	Carbohydrate-Binding Modules	1.87 ± 0.22	1.99 ± 0.12	2.25 ± 0.49	11.2505	0.00631	1.3972	0.2372	2.3857	0.1225	1.4291	0.2319
	Polysaccharide Lyases	0.65 ± 0.18	0.73 ± 0.16	1.00 ± 0.25	13.8468	0.003534	1.0387	0.3081	8.3456	0.003866	6.1938	0.01282
	Cellulosome Modules	0.13 ± 0.05	0.19 ± 0.05	0.23 ± 0.09	7.95917	0.02617	4.0552	0.04404	5.0857	0.02412	0.2954	0.5868
Family level (relative abundance >1%)	GT2_Glycos_transf_2	10.02 ± 1.97	9.68 ± 1.00	10.6 ± 1.66	3.48041	0.2957	0.1179	0.7313	0.3943	0.53	4.6342	0.03134
	GT4	6.76 ± 1.18	5.25 ± 0.75	6.68 ± 1.17	6.47119	0.1184	4.9068	0.02675	0.0331	0.8557	7.4395	0.006381
	CE10	4.26 ± 0.91	4.31 ± 0.72	2.97 ± 1.70	13.0309	0.02052	0.0234	0.8785	2.9855	0.08401	4.7268	0.0297
	GH2	3.37 ± 1.06	4.20 ± 0.60	3.78 ± 1.20	2.86608	0.3608	2.9513	0.08581	0.4717	0.4922	0.7728	0.3793
	CE1	4.13 ± 2.15	3.30 ± 0.69	2.95 ± 2.13	13.556	0.0174	0.8312	0.3619	1.963	0.1612	0.8992	0.343
	CE4	2.75 ± 0.65	3.06 ± 0.47	3.23 ± 0.67	7.23616	0.08836	1.0345	0.3091	1.6272	0.2021	0.3325	0.5642
	GT28	2.36 ± 0.63	2.33 ± 0.36	2.46 ± 0.64	0.697054	0.7804	0.0001	0.991	0.1008	0.7508	1.2862	0.2568
	GH3	2.51 ± 0.60	2.45 ± 0.33	1.78 ± 0.18	22.146	0.001542	0.0267	0.8701	10.048	0.001525	20.814	< 0.001
	GT35	2.17 ± 0.44	2.23 ± 0.09	2.04 ± 0.66	0.333262	0.8851	0.2126	0.6448	0.3536	0.5521	0.4366	0.5088
	GH78	1.79 ± 0.84	2.77 ± 0.44	1.72 ± 0.62	10.6994	0.03495	4.5145	0.03361	0.0445	0.833	6.6307	0.01002
	GH109	1.95 ± 0.53	2.16 ± 0.53	1.74 ± 0.33	4.0444	0.2413	0.6449	0.422	1.5368	0.2151	5.1907	0.02271
	GT5	1.90 ± 0.38	2.16 ± 0.15	1.74 ± 0.44	10.0039	0.04035	2.4981	0.114	0.6575	0.4174	2.5404	0.111
	GH94	1.65 ± 0.62	1.76 ± 0.42	1.82 ± 0.73	1.95832	0.492	0.2682	0.6045	0.0871	0.7679	0.1264	0.7222
	GT41	1.56 ± 0.20	1.58 ± 0.19	2.07 ± 0.88	8.47683	0.05973	0.0853	0.7703	3.505	0.06118	2.2371	0.1347
	AA3	2.12 ± 0.72	1.59 ± 0.27	1.40 ± 0.83	13.3337	0.0185	3.1423	0.07629	3.9005	0.04827	0.7893	0.3743
	CE3	1.77 ± 0.70	1.55 ± 0.15	1.66 ± 0.22	0.993922	0.7054	0.4092	0.5224	0.1439	0.7044	0.9429	0.3315
	GT2_Glyco_tranf_2_3	1.75 ± 0.15	1.53 ± 0.23	1.50 ± 0.31	7.22072	0.08856	4.1578	0.04144	2.0731	0.1499	0.0071	0.9329
	GH25	1.63 ± 0.59	1.59 ± 0.24	1.43 ± 0.24	2.3856	0.4264	0.0001	0.9933	1.0805	0.2986	1.2809	0.2577
	AA6	1.65 ± 0.37	1.75 ± 0.37	1.25 ± 0.10	18.4989	0.00488	0.3166	0.5737	8.6853	0.003208	15.726	< 0.001
	CE9	1.36 ± 0.22	1.45 ± 0.24	1.13 ± 0.12	12.4749	0.02277	0.5675	0.4512	7.0554	0.007903	13.97	< 0.001
	GH77	1.33 ± 0.27	1.37 ± 0.14	1.11 ± 0.37	4.81374	0.1878	0.1914	0.6618	2.0763	0.1496	2.0463	0.1526
	GH106	1.27 ± 0.59	1.21 ± 0.39	1.10 ± 0.40	1.17761	0.6576	0.001	0.9752	0.4468	0.5039	0.3702	0.5429
	GH31	1.04 ± 0.30	1.17 ± 0.19	1.32 ± 0.45	9.54304	0.04485	0.983	0.3215	0.9316	0.3344	0.301	0.5832
	GH36	0.95 ± 0.31	1.18 ± 0.16	1.04 ± 0.40	2.93987	0.3522	2.9109	0.08798	0.1291	0.7194	0.7858	0.3754

## Sheet: GLMM statistics
The comparison of CAZy genes of the gut microbime in different alpha male periods-GLMM statistics
Pathway level	Response variables	M1 vs M2				M1 vs M3				M2 vs M3
		Explanatory variables	Estimated values	SD	t values	Explanatory variables	Estimated values	SD	t values	Explanatory variables	Estimated values	SD	t values
Class level	Glycoside Hydrolases	Intercept	0.73118	0.0213	34.328	Intercept	0.68444	0.024	28.515	Intercept	0.731183	0.029255	24.993
		M1	-0.04674	0.02773	-1.686	M3	0.038	0.02869	1.325	M3	-0.008744	0.033173	-0.264
	Glycosyl Transferases	Intercept	0.59059	0.03949	14.954	Intercept	0.623526	0.024692	25.252	Intercept	0.58455	0.02177	26.845
		M1	0.03294	0.05524	0.596	M3	0.001275	0.028898	0.044	M3	0.04026	0.02116	1.902
	Carbohydrate Esterases	Intercept	0.421641	0.012084	34.892	Intercept	0.42759	0.02579	16.581	Intercept	0.42977	0.02363	18.185
		M1	0.005948	0.015705	0.379	M3	-0.04119	0.03027	-1.361	M3	-0.04351	0.02362	-1.842
	Auxiliary Activities	Intercept	0.21632	0.02979	7.261	Intercept	0.24053	0.03145	7.647	Intercept	0.22226	0.03159	7.035
		M1	0.02421	0.04056	0.597	M3	-0.04787	0.03712	-1.29	M3	-0.02977	0.03331	-0.894
	Carbohydrate-Binding Modules	Intercept	0.141305	0.00371	38.089	Intercept	0.13702	0.008934	15.337	Intercept	0.138871	0.008753	15.866
		M1	-0.004285	0.004963	-0.863	M3	0.013338	0.010507	1.269	M3	0.011467	0.009089	1.262
	Polysaccharide Lyases	Intercept	0.085363	0.005092	16.766	Intercept	0.080057	0.003991	20.059	Intercept	0.085363	0.004857	17.576
		M1	-0.005306	0.006768	-0.784	M3	0.019288	0.00477	4.044	M3	0.013982	0.005507	2.539
	Cellulosome Modules	Intercept	0.043512	0.004643	9.372	Intercept	0.03612	0.003573	10.108	Intercept	0.043512	0.004456	9.766
		M1	-0.007392	0.006401	-1.155	M3	0.010041	0.004271	2.351	M3	0.002649	0.005052	0.524
Family level (relative abundance >1%)	GT2_Glycos_transf_2	Intercept	0.316062	0.011771	26.85	Intercept	0.32082	0.0231	13.886	Intercept	0.30442	0.0166	18.339
		M1	0.004756	0.015265	0.312	M3	0.01279	0.02692	0.475	M3	0.02957	0.01272	2.324
	GT4	Intercept	0.23076	0.01601	14.416	Intercept	0.262169	0.007811	33.564	Intercept	0.230726	0.009171	25.159
		M1	0.03141	0.02207	1.423	M3	-0.00164	0.009336	-0.176	M3	0.029813	0.010373	2.874
	CE10	Intercept	0.208435	0.008363	24.922	Intercept	0.2069	0.02281	9.072	Intercept	0.21347	0.02122	10.06
		M1	-0.00153	0.010807	-0.142	M3	-0.03989	0.02675	-1.491	M3	-0.04642	0.02138	-2.171
	GH2	Intercept	0.20595	0.02427	8.485	Intercept	0.182273	0.012237	14.896	Intercept	0.20595	0.01442	14.28
		M1	-0.02368	0.03377	-0.701	M3	0.009743	0.014626	0.666	M3	-0.01393	0.01635	-0.852
	CE1	Intercept	0.182	0.01875	9.706	Intercept	0.19995	0.02727	7.332	Intercept	0.19041	0.02536	7.509
		M1	0.01795	0.02482	0.723	M3	-0.03606	0.03209	-1.124	M3	-0.02685	0.02561	-1.048
	CE4	Intercept	0.17524	0.009378	18.686	Intercept	0.16548	0.01229	13.466	Intercept	0.173535	0.011158	15.552
		M1	-0.00976	0.012465	-0.783	M3	0.01462	0.01444	1.013	M3	0.006609	0.011131	0.594
	GT28	Intercept	0.152981	0.0075307	20.314	Intercept	0.152879	0.017816	8.581	Intercept	0.14582	0.01296	11.254
		M1	-0.0001025	0.0097222	-0.011	M3	0.005102	0.020739	0.246	M3	0.0123	0.01019	1.207
	GH3	Intercept	0.156944	0.006522	24.064	Intercept	0.158219	0.003799	41.649	Intercept	0.156872	0.003796	41.329
		M1	0.001275	0.008429	0.151	M3	-0.024386	0.00454	-5.371	M3	-0.023018	0.004094	-5.623
	GT35	Intercept	0.149979	0.005548	27.03	Intercept	0.147018	0.012682	11.592	Intercept	0.147652	0.013239	11.153
		M1	-0.002961	0.007218	-0.41	M3	-0.005748	0.014982	-0.384	M3	-0.006373	0.014184	-0.449
	GH78	Intercept	0.16678	0.02211	7.545	Intercept	0.130459	0.01052	12.401	Intercept	0.16647	0.01197	13.909
		M1	-0.03632	0.0306	-1.187	M3	-0.002562	0.012574	-0.204	M3	-0.03849	0.01349	-2.852
	GH109	Intercept	0.146462	0.008814	16.618	Intercept	0.138813	0.004995	27.793	Intercept	0.146462	0.005705	25.673
		M1	-0.007649	0.011613	-0.659	M3	-0.007242	0.00597	-1.213	M3	-0.014891	0.006469	-2.302
	GT5	Intercept	0.147321	0.007186	20.501	Intercept	0.13745	0.009036	15.212	Intercept	0.145423	0.009119	15.948
		M1	-0.009871	0.00975	-1.012	M3	-0.005924	0.010666	-0.555	M3	-0.013846	0.009631	-1.438
	GH94	Intercept	0.132249	0.010214	12.948	Intercept	0.126183	0.023148	5.451	Intercept	0.123226	0.019955	6.175
		M1	-0.006066	0.013314	-0.456	M3	0.006596	0.02708	0.244	M3	0.009629	0.019059	0.505
	GT41	Intercept	0.12605	0.003258	38.688	Intercept	0.124924	0.007561	16.522	Intercept	0.12605	0.009717	12.97
		M1	-0.001126	0.00422	-0.267	M3	0.017318	0.009037	1.916	M3	0.016192	0.011019	1.47
	AA3	Intercept	0.126	0.01872	6.729	Intercept	0.14442	0.01371	10.54	Intercept	0.12723	0.0137	9.287
		M1	0.01843	0.02608	0.706	M3	-0.02943	0.01617	-1.82	M3	-0.01226	0.01442	-0.851
	CE3	Intercept	0.124842	0.010279	12.145	Intercept	0.131322	0.005149	25.504	Intercept	0.125726	0.00399	31.512
		M1	0.006479	0.013711	0.473	M3	-0.002258	0.006154	-0.367	M3	0.003085	0.00429	0.719
	GT2_Glyco_tranf_2_3	Intercept	0.1237	0.005564	22.232	Intercept	0.132625	0.007431	17.849	Intercept	0.1224	0.006809	17.98
		M1	0.008926	0.007678	1.162	M3	-0.010163	0.008693	-1.169	M3	1.151e-06	0.006767	0
	GH25	Intercept	0.126	0.008324	15.132	Intercept	0.126052	0.005325	23.672	Intercept	0.124208	0.004985	24.919
		M1	8.439e-05	0.01075	0.008	M3	-0.006449	0.006365	-1.013	M3	-0.004104	0.005429	-0.756
	AA6	Intercept	0.132122	0.006261	21.1	Intercept	0.128114	0.003004	42.653	Intercept	0.132122	0.002984	44.27
		M1	-0.004008	0.008174	-0.49	M3	-0.016202	0.00359	-4.513	M3	-0.020209	0.003384	-5.972
	CE9	Intercept	0.120372	0.0044	27.357	Intercept	0.116748	0.002785	41.919	Intercept	0.120778	0.003207	37.659
		M1	-0.003624	0.005786	-0.626	M3	-0.010503	0.003311	-3.172	M3	-0.01452	0.00357	-4.068
	GH77	Intercept	0.117163	0.004333	27.04	Intercept	0.114961	0.007649	15.029	Intercept	0.11643	0.008933	13.033
		M1	-0.002202	0.005634	-0.391	M3	-0.011387	0.009105	-1.251	M3	-0.012869	0.009984	-1.289
	GH106	Intercept	0.108737	0.010884	9.991	Intercept	0.109144	0.008919	12.237	Intercept	0.108737	0.009762	11.139
		M1	0.000407	0.014051	0.029	M3	-0.00691	0.01066	-0.648	M3	-0.006503	0.011069	-0.587
	GH31	Intercept	0.107958	0.006974	15.48	Intercept	0.10083	0.01426	7.069	Intercept	0.105755	0.012992	8.14
		M1	-0.007124	0.00926	-0.769	M3	0.01235	0.01673	0.738	M3	0.007442	0.012934	0.575
	GH36	Intercept	0.108424	0.008497	12.761	Intercept	0.096208	0.00766	12.56	Intercept	0.108424	0.009273	11.692
		M1	-0.012216	0.01158	-1.055	M3	0.003181	0.009155	0.347	M3	-0.009035	0.010515	-0.859
