# Supplementary material for: The adaptation of the gut microbiome to social environmental changes in an Asian langur
Source: iScience. 2026 Jul 21;29(8):116779. doi: 10.1016/j.isci.2026.116779 (PMC13392869; doi:10.1016/j.isci.2026.116779)
Supplement: Table S10. The correlations between hormones and the gut microbiome structure, functional genes in different alpha male periods based on the GLM [file mmc11.xlsx]

## Sheet: Alpha diversity indices
The correlations between hormones and the alpha diversity indices in different alpha male periods based on the GLM
Variables	Shannon
	β	SE	t	P	Relative importance
Intercept	2.811	4.496	0.625	0.552
Glucocorticoid	-0.614	0.815	-0.754	0.476	0.093
Cortisol	1.032	1.473	0.7	0.506	0.114
T3	-1.831	1.192	-1.537	0.168	0.16
T4	0.244	1.835	0.133	0.898	0.018
Variables	invSimpson
	β	SE	t	P	Relative importance
Intercept	13.104	20.641	0.635	0.546
Glucocorticoid	-3.616	3.742	-0.966	0.366	0.138
Cortisol	5.163	6.762	0.764	0.47	0.148
T3	-8.772	5.472	-1.603	0.153	0.146
T4	1.08	8.426	0.128	0.902	0.015
Variables	ACE
	β	SE	t	P	Relative importance
Intercept	1.791	16.629	0.108	0.917
Glucocorticoid	-2.164	3.014	-0.718	0.496	0.106
Cortisol	0.368	5.447	0.068	0.948	0.036
T3	-3.393	4.408	-0.77	0.467	0.035
T4	5.882	6.788	0.867	0.415	0.096
Variables	Chao
	β	SE	t	P	Relative importance
Intercept	2.166	16.054	0.135	0.896
Glucocorticoid	-2.091	2.91	-0.719	0.496	0.105
Cortisol	0.407	5.259	0.077	0.941	0.037
T3	-3.345	4.256	-0.786	0.458	0.035
T4	5.488	6.554	0.837	0.43	0.089

## Sheet: Compsition
The correlations between hormones and the gut microbiome composition in different alpha male periods based on the GLM
Phylum level	Variables	Bacillota
		β	SE	t	P	Relative importance
	Intercept	13.312	15.923	0.836	0.4307
	Glucocorticoid	-2.079	2.886	-0.72	0.4947	0.0685123
	Cortisol	6.59	5.216	1.263	0.2469	0.138497
	T3	-10.956	4.221	-2.595	0.0357	0.349702
	T4	-0.528	6.5	-0.081	0.9375	0.0752352
	Variables	Actinomycetota
		β	SE	t	P	Relative importance
	Intercept	-0.6875	3.2555	-0.211	0.83876
	Glucocorticoid	2.2212	0.5902	3.764	0.00704	0.375242
	Cortisol	-0.2796	1.0665	-0.262	0.80076	0.126403
	T3	3.6528	0.8631	4.232	0.00388	0.143561
	T4	-4.8807	1.3289	-3.673	0.00794	0.244562
	Variables	Bacteroidota
		β	SE	t	P	Relative importance
	Intercept	1.2777	4.7764	0.268	0.797
	Glucocorticoid	-1.2437	0.8659	-1.436	0.194	0.162065
	Cortisol	-2.7192	1.5647	-1.738	0.126	0.0887787
	T3	1.8456	1.2663	1.458	0.188	0.256682
	T4	1.0431	1.9498	0.535	0.609	0.171239
	Variables	Pseudomonadota
		β	SE	t	P	Relative importance
	Intercept	-15.171	21.515	-0.705	0.5035
	Glucocorticoid	2.859	3.9	0.733	0.4873	0.0691224
	Cortisol	-5.76	7.048	-0.817	0.4407	0.104931
	T3	10.836	5.704	1.9	0.0992	0.253692
	T4	1.18	8.783	0.134	0.8969	0.0564566
	Variables	Verrucomicrobiota
		β	SE	t	P	Relative importance
	Intercept	-5.5712	4.7699	-1.168	0.2811
	Glucocorticoid	-0.0536	0.8647	-0.062	0.9523	0.0432434
	Cortisol	-0.2008	1.5626	-0.129	0.9014	0.010965
	T3	-0.1868	1.2645	-0.148	0.8867	0.0739989
	T4	3.9632	1.9471	2.035	0.0813	0.383889
	Variables	Spirochaetota
		β	SE	t	P	Relative importance
	Intercept	3.728	2.7287	1.366	0.214
	Glucocorticoid	-0.5636	0.4946	-1.139	0.292	0.0781583
	Cortisol	-0.508	0.8939	-0.568	0.588	0.0165633
	T3	-0.4559	0.7234	-0.63	0.549	0.062295
	T4	-0.957	1.1139	-0.859	0.419	0.0915428
	Variables	Cyanobacteria
		β	SE	t	P	Relative importance
	Intercept	0.85589	1.30016	0.658	0.531
	Glucocorticoid	-0.03191	0.23569	-0.135	0.896	0.0135823
	Cortisol	0.16146	0.42593	0.379	0.716	0.0310909
	T3	-0.06594	0.34468	-0.191	0.854	0.0403288
	T4	-0.53421	0.53073	-1.007	0.348	0.157545
	Variables	Patescibacteria
		β	SE	t	P	Relative importance
	Intercept	1.6609	1.4991	1.108	0.305
	Glucocorticoid	0.2719	0.2718	1.001	0.35	0.115605
	Cortisol	0.2445	0.4911	0.498	0.634	0.024509
	T3	0.4746	0.3974	1.194	0.271	0.0750744
	T4	-1.9058	0.612	-3.114	0.017	0.497319
	Variables	Campilobacterota
		β	SE	t	P	Relative importance
	Intercept	0.1976	1.34132	0.147	0.887
	Glucocorticoid	0.23451	0.24315	0.964	0.367	0.122919
	Cortisol	0.34425	0.43941	0.783	0.459	0.0383166
	T3	0.02679	0.35559	0.075	0.942	0.07011
	T4	-0.62979	0.54753	-1.15	0.288	0.217783
	Variables	Chloroflexi
		β	SE	t	P	Relative importance
	Intercept	0.11508	1.60448	0.072	0.945
	Glucocorticoid	0.366	0.29086	1.258	0.249	0.166119
	Cortisol	0.03782	0.52562	0.072	0.945	0.0397509
	T3	0.74397	0.42536	1.749	0.124	0.103487
	T4	-1.12494	0.65496	-1.718	0.13	0.207676
	Variables	unclassified_k__norank_d__Bacteria
		β	SE	t	P	Relative importance
	Intercept	-1.18847	1.47993	-0.803	0.448
	Glucocorticoid	-0.09063	0.26828	-0.338	0.745	0.0547845
	Cortisol	-0.576	0.48482	-1.188	0.274	0.0767226
	T3	0.38548	0.39234	0.983	0.359	0.186043
	T4	0.93514	0.60412	1.548	0.166	0.304917
	Variables	Desulfobacterota
		β	SE	t	P	Relative importance
	Intercept	-2.68949	1.55413	-1.731	0.1272
	Glucocorticoid	0.07194	0.28173	0.255	0.8058	0.0611088
	Cortisol	0.50168	0.50913	0.985	0.3573	0.0700014
	T3	-0.30492	0.41201	-0.74	0.4833	0.0574879
	T4	1.56236	0.6344	2.463	0.0433	0.386093
	Variables	Acidobacteriota
		β	SE	t	P	Relative importance
	Intercept	-0.27101	1.39662	-0.194	0.852
	Glucocorticoid	0.15782	0.25318	0.623	0.553	0.0405924
	Cortisol	0.06762	0.45753	0.148	0.887	0.00656509
	T3	0.39523	0.37025	1.067	0.321	0.0805076
	T4	-0.37311	0.57011	-0.654	0.534	0.0391248
	Variables	Gemmatimonadota
		β	SE	t	P	Relative importance
	Intercept	0.35023	0.90227	0.388	0.709
	Glucocorticoid	0.10044	0.16356	0.614	0.559	0.0803361
	Cortisol	-0.06856	0.29558	-0.232	0.823	0.0314195
	T3	0.32253	0.2392	1.348	0.22	0.0798887
	T4	-0.55519	0.36831	-1.507	0.175	0.183559
	Variables	Myxococcota
		β	SE	t	P	Relative importance
	Intercept	-0.04898	0.79295	-0.062	0.952
	Glucocorticoid	0.10509	0.14374	0.731	0.488	0.0911536
	Cortisol	0.03966	0.25977	0.153	0.883	0.0202236
	T3	0.12412	0.21022	0.59	0.573	0.0242994
	T4	-0.21473	0.32369	-0.663	0.528	0.0713404
	Variables	Deinococcota
		β	SE	t	P	Relative importance
	Intercept	-0.02365	0.38912	-0.061	0.9532
	Glucocorticoid	0.22495	0.07054	3.189	0.0153	0.342151
	Cortisol	0.202	0.12747	1.585	0.1571	0.0765181
	T3	-0.05651	0.10316	-0.548	0.6009	0.185309
	T4	-0.33167	0.15884	-2.088	0.0752	0.275871
	Variables	Entotheonellaeota
		β	SE	t	P	Relative importance
	Intercept	-0.031649	0.442988	-0.071	0.945
	Glucocorticoid	0.075388	0.080304	0.939	0.379	0.122442
	Cortisol	0.008083	0.145121	0.056	0.957	0.0308612
	T3	0.137912	0.117439	1.174	0.279	0.0655841
	T4	-0.185451	0.18083	-1.026	0.339	0.106874
	Variables	Methylomirabilota
		β	SE	t	P	Relative importance
	Intercept	-0.14424	0.44885	-0.321	0.757
	Glucocorticoid	0.04295	0.08137	0.528	0.614	0.0202477
	Cortisol	0.08032	0.14704	0.546	0.602	0.0397969
	T3	0.14067	0.11899	1.182	0.276	0.121337
	T4	-0.12473	0.18322	-0.681	0.518	0.0359085
	Variables	Nitrospirota
		β	SE	t	P	Relative importance
	Intercept	0.05913	0.443	0.133	0.898
	Glucocorticoid	0.03727	0.08031	0.464	0.657	0.0421791
	Cortisol	-0.04194	0.14512	-0.289	0.781	0.0246274
	T3	0.162	0.11744	1.379	0.21	0.117093
	T4	-0.18557	0.18083	-1.026	0.339	0.075404
	Variables	Planctomycetota
		β	SE	t	P	Relative importance
	Intercept	0.169054	0.352413	0.48	0.646
	Glucocorticoid	0.004713	0.063885	0.074	0.943	0.00721733
	Cortisol	-0.014412	0.115449	-0.125	0.904	0.00225122
	T3	0.094285	0.093427	1.009	0.346	0.0640673
	T4	-0.178525	0.143857	-1.241	0.255	0.131971
	Variables	Bdellovibrionota
		β	SE	t	P	Relative importance
	Intercept	0.17676	0.29349	0.602	0.566
	Glucocorticoid	-0.01284	0.0532	-0.241	0.816	0.00562876
	Cortisol	-0.03154	0.09615	-0.328	0.752	0.00537873
	T3	0.05067	0.07781	0.651	0.536	0.0311663
	T4	-0.11691	0.11981	-0.976	0.362	0.0828139
	Variables	Bdellovibrionota
		β	SE	t	P	Relative importance
	Intercept	0.17676	0.29349	0.602	0.566
	Glucocorticoid	-0.01284	0.0532	-0.241	0.816	0.00562876
	Cortisol	-0.03154	0.09615	-0.328	0.752	0.00537873
	T3	0.05067	0.07781	0.651	0.536	0.0311663
	T4	-0.11691	0.11981	-0.976	0.362	0.0828139
	Variables	NB1-j
		β	SE	t	P	Relative importance
	Intercept	0.0392828	0.24144	0.163	0.875
	Glucocorticoid	0.0009826	0.0437677	0.022	0.983	0.0132271
	Cortisol	0.0319509	0.0790946	0.404	0.698	0.0433651
	T3	0.0303316	0.064007	0.474	0.65	0.0212284
	T4	-0.0709111	0.0985569	-0.719	0.495	0.0532173
	Variables	WPS-2
		β	SE	t	P	Relative importance
	Intercept	0.20707	0.16738	1.237	0.2559
	Glucocorticoid	-0.01255	0.03034	-0.414	0.6916	0.0365134
	Cortisol	0.02411	0.05483	0.44	0.6735	0.0700348
	T3	0.03723	0.04437	0.839	0.4291	0.0412007
	T4	-0.16169	0.06833	-2.366	0.0499	0.361015
	Variables	Sumerlaeota
		β	SE	t	P	Relative importance
	Intercept	0.003592	0.176793	0.02	0.984
	Glucocorticoid	0.031447	0.032049	0.981	0.359	0.106234
	Cortisol	0.0398	0.057917	0.687	0.514	0.0324368
	T3	0.032299	0.046869	0.689	0.513	0.0370695
	T4	-0.090563	0.072168	-1.255	0.25	0.201943
	Variables	Synergistota
		β	SE	t	P	Relative importance
	Intercept	0.210571	0.136636	1.541	0.1672
	Glucocorticoid	-0.027857	0.024769	-1.125	0.2978	0.116588
	Cortisol	-0.007177	0.044761	-0.16	0.8771	0.0585487
	T3	0.033005	0.036223	0.911	0.3925	0.0586997
	T4	-0.122497	0.055776	-2.196	0.0641	0.253554
	Variables	WS2
		β	SE	t	P	Relative importance
	Intercept	0.009892	0.263191	0.038	0.971
	Glucocorticoid	0.012619	0.047711	0.264	0.799	0.0183081
	Cortisol	-0.030546	0.08622	-0.354	0.734	0.0217313
	T3	0.083187	0.069774	1.192	0.272	0.11696
	T4	-0.069133	0.107436	-0.643	0.54	0.0257011
	Variables	Dependentiae
		β	SE	t	P	Relative importance
	Intercept	0.16999	0.18156	0.936	0.38
	Glucocorticoid	-0.01928	0.03291	-0.586	0.576	0.0365069
	Cortisol	-0.02432	0.05948	-0.409	0.695	0.0116931
	T3	0.04683	0.04813	0.973	0.363	0.0734563
	T4	-0.10725	0.07411	-1.447	0.191	0.139448
	Variables	RCP2-54
		β	SE	t	P	Relative importance
	Intercept	-0.017671	0.134846	-0.131	0.899
	Glucocorticoid	0.013219	0.024445	0.541	0.605	0.0387418
	Cortisol	0.006417	0.044175	0.145	0.889	0.00672594
	T3	0.025366	0.035749	0.71	0.501	0.0327998
	T4	-0.029151	0.055045	-0.53	0.613	0.0343767
	Variables	SAR324_cladeMarine_group_B
		β	SE	t	P	Relative importance
	Intercept	-0.064528	0.150162	-0.43	0.6803
	Glucocorticoid	0.009089	0.027221	0.334	0.7482	0.0412937
	Cortisol	-0.054943	0.049192	-1.117	0.3009	0.101976
	T3	0.089705	0.039809	2.253	0.0589	0.338079
	T4	-0.007431	0.061297	-0.121	0.9069	0.0623902
	Variables	Abditibacteriota
		β	SE	t	P	Relative importance
	Intercept	0.086941	0.148744	0.585	0.577
	Glucocorticoid	-0.01426	0.026964	-0.529	0.613	0.0177831
	Cortisol	-0.036461	0.048728	-0.748	0.479	0.0571507
	T3	-0.006406	0.039433	-0.162	0.876	0.00524911
	T4	-0.009276	0.060718	-0.153	0.883	0.00224141
	Variables	Armatimonadota
		β	SE	t	P	Relative importance
	Intercept	-0.041104	0.152044	-0.27	0.795
	Glucocorticoid	-0.004093	0.027562	-0.149	0.886	0.0248247
	Cortisol	0.007068	0.049809	0.142	0.891	0.0137715
	T3	-0.003693	0.040308	-0.092	0.93	0.0134866
	T4	0.029672	0.062065	0.478	0.647	0.0446926
	Variables	Elusimicrobiota
		β	SE	t	P	Relative importance
	Intercept	0.04497	0.09343	0.481	0.645
	Glucocorticoid	-0.01572	0.01694	-0.928	0.384	0.0742282
	Cortisol	-0.02389	0.03061	-0.781	0.461	0.0424196
	T3	-0.01245	0.02477	-0.503	0.631	0.015717
	T4	0.01578	0.03814	0.414	0.691	0.0408203
Family level (relative abundance >1%)	Variables	Oscillospiraceae
		β	SE	t	P	Relative importance
	Intercept	8.9876	7.434	1.209	0.266
	Glucocorticoid	-0.8377	1.3476	-0.622	0.554	0.0426926
	Cortisol	1.5272	2.4353	0.627	0.55	0.0515383
	T3	-3.6468	1.9708	-1.85	0.107	0.297011
	T4	-2.4497	3.0346	-0.807	0.446	0.166972
	Variables	norank_o__Clostridia_UCG-014
		β	SE	t	P	Relative importance
	Intercept	5.3058	8.0111	0.662	0.529
	Glucocorticoid	-0.6769	1.4522	-0.466	0.6553	0.0408093
	Cortisol	2.1977	2.6244	0.837	0.43	0.0753391
	T3	-4.2992	2.1238	-2.024	0.0826	0.310813
	T4	-0.2176	3.2702	-0.067	0.9488	0.0698926
	Variables	Christensenellaceae
		β	SE	t	P	Relative importance
	Intercept	4.50088	6.88233	0.654	0.534
	Glucocorticoid	-0.03647	1.24762	-0.029	0.977	0.0518473
	Cortisol	3.88949	2.25462	1.725	0.128	0.229726
	T3	-1.84606	1.82455	-1.012	0.345	0.12027
	T4	-3.57088	2.8094	-1.271	0.244	0.202996
	Variables	Lachnospiraceae
		β	SE	t	P	Relative importance
	Intercept	3.0588	8.9111	0.343	0.741
	Glucocorticoid	-1.4093	1.6154	-0.872	0.412	0.0940684
	Cortisol	0.4144	2.9192	0.142	0.891	0.0365606
	T3	-3.4472	2.3624	-1.459	0.188	0.129118
	T4	2.5017	3.6376	0.688	0.514	0.0351187
	Variables	Eubacterium_coprostanoligenes_group
		β	SE	t	P	Relative importance
	Intercept	3.3404	3.5176	0.95	0.37394
	Glucocorticoid	-0.4135	0.6377	-0.648	0.53741	0.0730276
	Cortisol	3.3638	1.1524	2.919	0.02237	0.222603
	T3	-4.3337	0.9325	-4.647	0.00235	0.455329
	T4	-0.1246	1.4359	-0.087	0.9333	0.107056
	Variables	UCG-010
		β	SE	t	P	Relative importance
	Intercept	3.00724	6.01342	0.5	0.632
	Glucocorticoid	0.07102	1.0901	0.065	0.95	0.0319048
	Cortisol	1.51964	1.96997	0.771	0.466	0.0499402
	T3	-1.92522	1.59419	-1.208	0.266	0.204143
	T4	-1.27448	2.45471	-0.519	0.62	0.126402
	Variables	Ruminococcaceae
		β	SE	t	P	Relative importance
	Intercept	5.0252	4.8468	1.037	0.334
	Glucocorticoid	-0.3373	0.8786	-0.384	0.712	0.029995
	Cortisol	0.6946	1.5878	0.437	0.675	0.0312777
	T3	-1.5326	1.2849	-1.193	0.272	0.201656
	T4	-1.8699	1.9785	-0.945	0.376	0.186112
	Variables	norank_o__RF39
		β	SE	t	P	Relative importance
	Intercept	2.4579	5.5058	0.446	0.669
	Glucocorticoid	-0.3465	0.9981	-0.347	0.739	0.0366508
	Cortisol	1.4505	1.8037	0.804	0.448	0.0868686
	T3	-2.172	1.4596	-1.488	0.18	0.202558
	T4	-0.1914	2.2475	-0.085	0.935	0.0494048
	Variables	Monoglobaceae
		β	SE	t	P	Relative importance
	Intercept	2.7054	3.6407	0.743	0.482
	Glucocorticoid	-0.5634	0.66	-0.854	0.422	0.0949021
	Cortisol	1.05	1.1927	0.88	0.408	0.133854
	T3	-1.8205	0.9652	-1.886	0.101	0.224513
	T4	-0.1226	1.4861	-0.082	0.937	0.0428098
	Variables	Moraxellaceae
		β	SE	t	P	Relative importance
	Intercept	-10.9727	17.2158	-0.637	0.544
	Glucocorticoid	2.47264	3.12084	0.792	0.454	0.080067
	Cortisol	-4.10809	5.63981	-0.728	0.49	0.10269
	T3	8.32981	4.564	1.825	0.111	0.229044
	T4	-0.07344	7.02756	-0.01	0.992	0.0367156
	Variables	unclassified_c__Clostridia
		β	SE	t	P	Relative importance
	Intercept	0.8767	6.3467	0.138	0.894
	Glucocorticoid	-1.2387	1.1505	-1.077	0.317	0.161409
	Cortisol	0.5736	2.0791	0.276	0.791	0.0729432
	T3	-2.6155	1.6825	-1.555	0.164	0.102618
	T4	2.7716	2.5908	1.07	0.32	0.0872887
	Variables	Prevotellaceae
		β	SE	t	P	Relative importance
	Intercept	5.4	6.589	0.82	0.439
	Glucocorticoid	-1.453	1.194	-1.217	0.263	0.133148
	Cortisol	-1.045	2.159	-0.484	0.643	0.024027
	T3	-1.659	1.747	-0.95	0.374	0.0581431
	T4	0.41	2.69	0.152	0.883	0.0100823
	Variables	Eggerthellaceae
		β	SE	t	P	Relative importance
	Intercept	0.42684	2.84126	0.15	0.885
	Glucocorticoid	0.07025	0.51506	0.136	0.895	0.00647703
	Cortisol	0.37993	0.93079	0.408	0.695	0.0309556
	T3	0.25176	0.75323	0.334	0.748	0.00927111
	T4	-0.72462	1.15982	-0.625	0.552	0.0507783
	Variables	Planococcaceae
		β	SE	t	P	Relative importance
	Intercept	-2.684	11.248	-0.239	0.818
	Glucocorticoid	2.038	2.039	1	0.351	0.147082
	Cortisol	-1.447	3.685	-0.393	0.706	0.0869972
	T3	4.515	2.982	1.514	0.174	0.112479
	T4	-3.418	4.591	-0.744	0.481	0.0404366
	Variables	Muribaculaceae
		β	SE	t	P	Relative importance
	Intercept	3.4504	5.1357	0.672	0.523
	Glucocorticoid	-0.6338	0.931	-0.681	0.518	0.0882279
	Cortisol	0.2716	1.6824	0.161	0.876	0.0627362
	T3	0.101	1.3615	0.074	0.943	0.0118468
	T4	-1.6228	2.0964	-0.774	0.464	0.0510993
	Variables	Akkermansiaceae
		β	SE	t	P	Relative importance
	Intercept	-5.63344	4.76906	-1.181	0.2761
	Glucocorticoid	-0.04178	0.86453	-0.048	0.9628	0.0427571
	Cortisol	-0.18482	1.56232	-0.118	0.9092	0.010778
	T3	-0.17746	1.26431	-0.14	0.8923	0.074483
	T4	3.9704	1.94676	2.039	0.0808	0.384622
	Variables	Micrococcaceae
		β	SE	t	P	Relative importance
	Intercept	-2.2151	4.8846	-0.453	0.6639
	Glucocorticoid	2.0626	0.8855	2.329	0.0527	0.351243
	Cortisol	0.2687	1.6002	0.168	0.8714	0.0996767
	T3	2.5169	1.2949	1.944	0.093	0.0896108
	T4	-3.2274	1.9939	-1.619	0.1496	0.162386
	Variables	Peptococcaceae
		β	SE	t	P	Relative importance
	Intercept	-1.2304	2.3103	-0.533	0.611
	Glucocorticoid	0.5366	0.4188	1.281	0.241	0.0923999
	Cortisol	1.2104	0.7568	1.599	0.154	0.162103
	T3	0.4143	0.6125	0.677	0.52	0.0249555
	T4	-0.9456	0.9431	-1.003	0.349	0.138915
	Variables	Corynebacteriaceae
		β	SE	t	P	Relative importance
	Intercept	-0.6464	3.0288	-0.213	0.8371
	Glucocorticoid	1.2735	0.5491	2.319	0.0534	0.357968
	Cortisol	-0.5312	0.9922	-0.535	0.609	0.165552
	T3	1.8086	0.803	2.252	0.059	0.0963801
	T4	-2.2041	1.2364	-1.783	0.1178	0.143419

## Sheet: KEGG pathways
The correlations between hormones and the gut microbiome KEGG pathways in different alpha male periods based on the GLM
Level 1	Variables	Metabolism
		β	SE	t	P	Relative importance
	Intercept	2.83428	2.14369	1.322	0.2277
	Glucocorticoid	0.07432	0.3886	0.191	0.8538	0.061905
	Cortisol	-0.53298	0.70226	-0.759	0.4727	0.0667917
	T3	0.77537	0.56831	1.364	0.2147	0.0734302
	T4	-1.69252	0.87507	-1.934	0.0943	0.251398
	Variables	Genetic Information Processing
		β	SE	t	P	Relative importance
	Intercept	-1.60026	4.34586	-0.368	0.724
	Glucocorticoid	-0.07967	0.78781	-0.101	0.922	0.0462184
	Cortisol	1.69888	1.42369	1.193	0.272	0.140926
	T3	-2.00812	1.15211	-1.743	0.125	0.170182
	T4	1.93004	1.774	1.088	0.313	0.0492375
	Variables	Environmental Information Processing
		β	SE	t	P	Relative importance
	Intercept	1.5163	1.1901	1.274	0.243
	Glucocorticoid	-0.1602	0.2157	-0.743	0.482	0.0401606
	Cortisol	-0.5575	0.3899	-1.43	0.196	0.129684
	T3	0.3977	0.3155	1.261	0.248	0.126158
	T4	-0.492	0.4858	-1.013	0.345	0.0395184
	Variables	Cellular Processes
		β	SE	t	P	Relative importance
	Intercept	-0.79664	1.86741	-0.427	0.682
	Glucocorticoid	0.09969	0.33852	0.294	0.777	0.0384808
	Cortisol	-0.57927	0.61175	-0.947	0.375	0.113006
	T3	0.59845	0.49506	1.209	0.266	0.161534
	T4	0.47398	0.76229	0.622	0.554	0.11428
	Variables	Human Diseases
		β	SE	t	P	Relative importance
	Intercept	-0.48757	0.84804	-0.575	0.5833
	Glucocorticoid	-0.04785	0.15373	-0.311	0.7647	0.0702576
	Cortisol	0.22304	0.27781	0.803	0.4485	0.0734058
	T3	-0.37722	0.22482	-1.678	0.1373	0.102217
	T4	0.70645	0.34617	2.041	0.0806	0.245908
	Variables	Organismal Systems
		β	SE	t	P	Relative importance
	Intercept	0.06844	0.82335	0.083	0.9361
	Glucocorticoid	0.10331	0.14926	0.692	0.5111	0.0704259
	Cortisol	-0.22144	0.26973	-0.821	0.4387	0.0876398
	T3	0.52429	0.21828	2.402	0.0473	0.297799
	T4	-0.34084	0.3361	-1.014	0.3443	0.0412967
Level 2 (relative abundance > 1%)	Variables	Global and overview maps
		β	SE	t	P	Relative importance
	Intercept	1.35187	0.78713	1.717	0.13
	Glucocorticoid	0.009273	0.14269	0.065	0.95	0.0538114
	Cortisol	-0.195056	0.257861	-0.756	0.474	0.0639165
	T3	0.23083	0.208673	1.106	0.305	0.0547893
	T4	-0.591594	0.321311	-1.841	0.108	0.250869
	Variables	Carbohydrate metabolism
		β	SE	t	P	Relative importance
	Intercept	1.9272	0.8212	2.347	0.0513
	Glucocorticoid	-0.2245	0.1489	-1.508	0.1753	0.11444
	Cortisol	-0.1229	0.269	-0.457	0.6615	0.0264527
	T3	-0.1311	0.2177	-0.602	0.5661	0.0754402
	T4	-0.5849	0.3352	-1.745	0.1245	0.250127
	Variables	Amino acid metabolism
		β	SE	t	P	Relative importance
	Intercept	1.0215	1.663	0.614	0.558
	Glucocorticoid	0.101	0.3015	0.335	0.748	0.0759779
	Cortisol	-0.5593	0.5448	-1.027	0.339	0.135063
	T3	0.7162	0.4409	1.625	0.148	0.124506
	T4	-0.8342	0.6788	-1.229	0.259	0.0793278
	Variables	Membrane transport
		β	SE	t	P	Relative importance
	Intercept	1.2569	0.6977	1.801	0.115
	Glucocorticoid	-0.1793	0.1265	-1.417	0.199	0.133494
	Cortisol	-0.1549	0.2286	-0.678	0.52	0.0266538
	T3	-0.1115	0.185	-0.603	0.566	0.0454618
	T4	-0.2513	0.2848	-0.883	0.407	0.0754095
	Variables	Glycan biosynthesis and metabolism
		β	SE	t	P	Relative importance
	Intercept	-0.3834	2.3753	-0.161	0.876
	Glucocorticoid	-0.2017	0.4306	-0.468	0.654	0.0670272
	Cortisol	0.6038	0.7781	0.776	0.463	0.0890399
	T3	-1.1217	0.6297	-1.781	0.118	0.164815
	T4	1.151	0.9696	1.187	0.274	0.0734287
	Variables	Metabolism of cofactors and vitamins
		β	SE	t	P	Relative importance
	Intercept	0.2695	0.9843	0.274	0.792
	Glucocorticoid	0.1248	0.1784	0.699	0.507	0.101886
	Cortisol	-0.2044	0.3224	-0.634	0.546	0.0938535
	T3	0.4265	0.2609	1.634	0.146	0.133549
	T4	-0.3997	0.4018	-0.995	0.353	0.0587359
	Variables	Energy metabolism
		β	SE	t	P	Relative importance
	Intercept	0.45824	1.02855	0.446	0.669
	Glucocorticoid	0.11077	0.18645	0.594	0.571	0.0624985
	Cortisol	-0.04837	0.33695	-0.144	0.89	0.0200151
	T3	0.37447	0.27267	1.373	0.212	0.0932524
	T4	-0.56318	0.41986	-1.341	0.222	0.145834
	Variables	Translation
		β	SE	t	P	Relative importance
	Intercept	-0.8129	2.467	-0.33	0.751
	Glucocorticoid	-0.1063	0.4472	-0.238	0.819	0.0551087
	Cortisol	0.8954	0.8082	1.108	0.305	0.130802
	T3	-1.2002	0.654	-1.835	0.109	0.177683
	T4	1.1719	1.007	1.164	0.283	0.0584899
	Variables	Cellular community - prokaryotes
		β	SE	t	P	Relative importance
	Intercept	-0.4451	1.15263	-0.386	0.711
	Glucocorticoid	0.06013	0.20895	0.288	0.782	0.0375005
	Cortisol	-0.31388	0.3776	-0.831	0.433	0.110102
	T3	0.2531	0.30557	0.828	0.435	0.096195
	T4	0.32814	0.47051	0.697	0.508	0.107858
	Variables	Replication and repair
		β	SE	t	P	Relative importance
	Intercept	-1.12485	2.18686	-0.514	0.623
	Glucocorticoid	-0.01486	0.39643	-0.037	0.971	0.0462658
	Cortisol	0.86712	0.71641	1.21	0.265	0.143621
	T3	-0.94777	0.57975	-1.635	0.146	0.142538
	T4	1.07099	0.89269	1.2	0.269	0.0653186
	Variables	Signal transduction
		β	SE	t	P	Relative importance
	Intercept	-0.18328	0.8578	-0.214	0.837
	Glucocorticoid	-0.01264	0.1555	-0.081	0.938	0.0369447
	Cortisol	-0.3339	0.28101	-1.188	0.273	0.100531
	T3	0.35421	0.22741	1.558	0.163	0.246684
	T4	0.17676	0.35016	0.505	0.629	0.13223
	Variables	Nucleotide metabolism
		β	SE	t	P	Relative importance
	Intercept	0.2174	0.7933	0.274	0.792
	Glucocorticoid	-0.1087	0.1438	-0.756	0.4745	0.082549
	Cortisol	0.1921	0.2599	0.739	0.4837	0.083881
	T3	-0.4897	0.2103	-2.328	0.0527	0.263068
	T4	0.3823	0.3238	1.18	0.2764	0.0576444
	Variables	Lipid metabolism
		β	SE	t	P	Relative importance
	Intercept	-0.06722	0.63672	-0.106	0.919
	Glucocorticoid	0.06398	0.11542	0.554	0.597	0.0514245
	Cortisol	-0.14695	0.20859	-0.705	0.504	0.0775567
	T3	0.30842	0.1688	1.827	0.11	0.242782
	T4	-0.08608	0.25991	-0.331	0.75	0.0250177
	Variables	Folding sorting and degradation
		β	SE	t	P	Relative importance
	Intercept	-0.46324	1.15706	-0.4	0.701
	Glucocorticoid	0.01441	0.20975	0.069	0.947	0.028792
	Cortisol	0.43385	0.37905	1.145	0.29	0.11309
	T3	-0.52248	0.30674	-1.703	0.132	0.182522
	T4	0.51854	0.47232	1.098	0.309	0.0503174
	Variables	Biosynthesis of other secondary metabolites
		β	SE	t	P	Relative importance
	Intercept	1.20154	0.710183	1.692	0.135
	Glucocorticoid	-0.105819	0.128741	-0.822	0.438	0.0414022
	Cortisol	0.003075	0.232653	0.013	0.99	0.0141682
	T3	-0.236207	0.188274	-1.255	0.25	0.209692
	T4	-0.356452	0.2899	-1.23	0.259	0.223537
	Variables	Metabolism of other amino acids
		β	SE	t	P	Relative importance
	Intercept	0.3623	0.8254	0.439	0.674
	Glucocorticoid	0.121	0.1496	0.809	0.445	0.120308
	Cortisol	-0.1316	0.2704	-0.487	0.641	0.0721063
	T3	0.3745	0.2188	1.711	0.131	0.116056
	T4	-0.5063	0.337	-1.503	0.177	0.146713
	Variables	Drug resistance: antimicrobial
		β	SE	t	P	Relative importance
	Intercept	-0.4994	1.2446	-0.401	0.7
	Glucocorticoid	-0.09151	0.22562	-0.406	0.697	0.0578917
	Cortisol	0.28296	0.40773	0.694	0.51	0.0624345
	T3	-0.61107	0.32995	-1.852	0.106	0.155567
	T4	0.83234	0.50805	1.638	0.145	0.151019
	Variables	Cell growth and death
		β	SE	t	P	Relative importance
	Intercept	-0.3945	0.97383	-0.405	0.697
	Glucocorticoid	-0.01203	0.17653	-0.068	0.948	0.0473594
	Cortisol	0.36922	0.31902	1.157	0.285	0.141685
	T3	-0.39746	0.25817	-1.54	0.168	0.131211
	T4	0.43196	0.39752	1.087	0.313	0.0551305
	Variables	Xenobiotics biodegradation and metabolism
		β	SE	t	P	Relative importance
	Intercept	0.1649	1.9151	0.086	0.934
	Glucocorticoid	0.2755	0.3472	0.794	0.454	0.11031
	Cortisol	-0.4586	0.6274	-0.731	0.489	0.104746
	T3	1.0019	0.5077	1.973	0.089	0.179496
	T4	-0.8808	0.7817	-1.127	0.297	0.0628778
	Variables	Metabolism of terpenoids and polyketides
		β	SE	t	P	Relative importance
	Intercept	0.07004	0.42818	0.164	0.875
	Glucocorticoid	0.11024	0.07762	1.42	0.198	0.235823
	Cortisol	-0.061	0.14027	-0.435	0.677	0.116838
	T3	0.20685	0.11351	1.822	0.111	0.104199
	T4	-0.23347	0.17478	-1.336	0.223	0.113948
Level 3 (relative abundance > 1%)	Variables	Metabolic pathways (ko01100)
		β	SE	t	P	Relative importance
	Intercept	0.85982	0.31504	2.729	0.0294
	Glucocorticoid	-0.0451	0.05711	-0.79	0.4556	0.032318
	Cortisol	-0.04704	0.10321	-0.456	0.6623	0.00955602
	T3	-0.03235	0.08352	-0.387	0.71	0.0687701
	T4	-0.16568	0.1286	-1.288	0.2386	0.200473
	Variables	Biosynthesis of secondary metabolites (ko01110)
		β	SE	t	P	Relative importance
	Intercept	1.06632	0.40241	2.65	0.0329
	Glucocorticoid	-0.05921	0.07295	-0.812	0.4437	0.0427918
	Cortisol	-0.10842	0.13183	-0.822	0.4379	0.0344317
	T3	-0.0335	0.10668	-0.314	0.7626	0.105783
	T4	-0.33873	0.16427	-2.062	0.0781	0.353926
	Variables	Microbial metabolism in diverse environments (ko01120)
		β	SE	t	P	Relative importance
	Intercept	0.6428	1.2395	0.519	0.62
	Glucocorticoid	0.1471	0.2247	0.655	0.534	0.0986593
	Cortisol	-0.2815	0.4061	-0.693	0.511	0.0866427
	T3	0.609	0.3286	1.853	0.106	0.142405
	T4	-0.7662	0.506	-1.514	0.174	0.130233
	Variables	Biosynthesis of amino acids (ko01240)
		β	SE	t	P	Relative importance
	Intercept	0.91032	0.70373	1.294	0.2369
	Glucocorticoid	-0.16462	0.12757	-1.29	0.2379	0.116548
	Cortisol	0.02021	0.23054	0.088	0.9326	0.0427163
	T3	-0.36794	0.18656	-1.972	0.0892	0.253385
	T4	0.0132	0.28727	0.046	0.9646	0.0295611
	Variables	ABC transporters (ko02010)
		β	SE	t	P	Relative importance
	Intercept	1.5085	0.7017	2.15	0.0686
	Glucocorticoid	-0.1859	0.1272	-1.461	0.1873	0.0964053
	Cortisol	-0.1775	0.2299	-0.772	0.4653	0.0222373
	T3	-0.124	0.186	-0.667	0.5263	0.0845995
	T4	-0.4193	0.2864	-1.464	0.1867	0.201553
	Variables	Biosynthesis of cofactors (ko01240)
		β	SE	t	P	Relative importance
	Intercept	0.11918	0.36207	0.329	0.752
	Glucocorticoid	0.02553	0.06564	0.389	0.709	0.0265307
	Cortisol	-0.03197	0.11861	-0.269	0.795	0.0213265
	T3	0.10763	0.09599	1.121	0.299	0.105265
	T4	-0.07167	0.1478	-0.485	0.643	0.0161043
	Variables	Carbon metabolism (ko01200)
		β	SE	t	P	Relative importance
	Intercept	0.409831	0.216312	1.895	0.1
	Glucocorticoid	0.030437	0.039213	0.776	0.463	0.137887
	Cortisol	0.009292	0.070863	0.131	0.8994	0.033161
	T3	0.01917	0.057346	0.334	0.748	0.104127
	T4	-0.218944	0.0883	-2.48	0.0422	0.41514
	Variables	Quorum sensing (ko02024)
		β	SE	t	P	Relative importance
	Intercept	-0.12231	0.60266	-0.203	0.845
	Glucocorticoid	0.03316	0.10925	0.304	0.77	0.0411908
	Cortisol	-0.04773	0.19743	-0.242	0.816	0.0499524
	T3	-0.09801	0.15977	-0.613	0.559	0.0409749
	T4	0.23704	0.24601	0.964	0.367	0.0731192
	Variables	Two-component system (ko02020)
		β	SE	t	P	Relative importance
	Intercept	-0.1836	0.7982	-0.23	0.825
	Glucocorticoid	-0.01791	0.1447	-0.124	0.905	0.0364222
	Cortisol	-0.30856	0.26149	-1.18	0.277	0.101644
	T3	0.30144	0.21161	1.425	0.197	0.224908
	T4	0.17807	0.32583	0.547	0.602	0.135302
	Variables	Aminoacyl-tRNA biosynthesis (ko00970)
		β	SE	t	P	Relative importance
	Intercept	-0.62987	1.65025	-0.382	0.714
	Glucocorticoid	-0.05898	0.29915	-0.197	0.849	0.0510484
	Cortisol	0.59041	0.54061	1.092	0.311	0.125156
	T3	-0.78432	0.43749	-1.793	0.116	0.170849
	T4	0.80789	0.67364	1.199	0.269	0.0642035
	Variables	Purine metabolism (ko00230)
		β	SE	t	P	Relative importance
	Intercept	-0.03538	0.41245	-0.086	0.934
	Glucocorticoid	-0.04705	0.07477	-0.629	0.5491	0.0820257
	Cortisol	0.10572	0.13512	0.782	0.4596	0.0813713
	T3	-0.24581	0.10934	-2.248	0.0594	0.206264
	T4	0.28642	0.16836	1.701	0.1327	0.134443
	Variables	Amino sugar and nucleotide sugar metabolism (ko00520)
		β	SE	t	P	Relative importance
	Intercept	0.3716	0.883	0.421	0.687
	Glucocorticoid	-0.1632	0.1601	-1.02	0.342	0.139769
	Cortisol	0.1551	0.2893	0.536	0.609	0.0994988
	T3	-0.4289	0.2341	-1.832	0.11	0.163958
	T4	0.2789	0.3605	0.774	0.464	0.0342085
	Variables	Peptidoglycan biosynthesis (ko00550)
		β	SE	t	P	Relative importance
	Intercept	-0.68051	1.60434	-0.424	0.684
	Glucocorticoid	-0.06755	0.29083	-0.232	0.823	0.0560822
	Cortisol	0.54734	0.52557	1.041	0.332	0.120341
	T3	-0.73953	0.42532	-1.739	0.126	0.153157
	T4	0.83476	0.6549	1.275	0.243	0.0788475
	Variables	Nucleotide metabolism (ko01232)
		β	SE	t	P	Relative importance
	Intercept	-0.13207	0.8332	-0.159	0.8785
	Glucocorticoid	-0.04675	0.15104	-0.31	0.7659	0.0524387
	Cortisol	0.28694	0.27295	1.051	0.3281	0.115348
	T3	-0.44546	0.22089	-2.017	0.0835	0.219746
	T4	0.38765	0.34012	1.14	0.2919	0.0525882
	Variables	Homologous recombination (ko03440)
		β	SE	t	P	Relative importance
	Intercept	-0.78747	1.33935	-0.588	0.575
	Glucocorticoid	-0.03633	0.24279	-0.15	0.885	0.0585335
	Cortisol	0.515	0.43876	1.174	0.279	0.137834
	T3	-0.61967	0.35507	-1.745	0.124	0.140812
	T4	0.78709	0.54673	1.44	0.193	0.10018
	Variables	Glycolysis / Gluconeogenesis (ko00010)
		β	SE	t	P	Relative importance
	Intercept	0.18566	0.62007	0.299	0.773
	Glucocorticoid	-0.04997	0.11241	-0.445	0.67	0.0687775
	Cortisol	0.20956	0.20313	1.032	0.337	0.14847
	T3	-0.26748	0.16438	-1.627	0.148	0.172566
	T4	0.09332	0.25312	0.369	0.723	0.0166312
	Variables	Biosynthesis of nucleotide sugars (ko01250)
		β	SE	t	P	Relative importance
	Intercept	0.064	0.68383	0.094	0.928
	Glucocorticoid	-0.09254	0.12396	-0.746	0.48	0.104164
	Cortisol	0.13866	0.22402	0.619	0.556	0.0886326
	T3	-0.32199	0.18129	-1.776	0.119	0.151002
	T4	0.31131	0.27914	1.115	0.302	0.0707153
	Variables	Pyruvate metabolism (ko00620)
		β	SE	t	P	Relative importance
	Intercept	0.27429	0.30466	0.9	0.3979
	Glucocorticoid	0.02163	0.05523	0.392	0.7069	0.04191
	Cortisol	-0.05472	0.09981	-0.548	0.6006	0.0332434
	T3	0.1673	0.08077	2.071	0.0771	0.190155
	T4	-0.23623	0.12437	-1.9	0.0993	0.191392
	Variables	Ribosome (ko03010)
		β	SE	t	P	Relative importance
	Intercept	-0.36259	1.2829	-0.283	0.786
	Glucocorticoid	-0.08782	0.23256	-0.378	0.717	0.0708325
	Cortisol	0.44095	0.42027	1.049	0.329	0.130907
	T3	-0.63583	0.3401	-1.87	0.104	0.170991
	T4	0.63502	0.52369	1.213	0.265	0.0664929
	Variables	Mismatch repair (ko03430)
		β	SE	t	P	Relative importance
	Intercept	-0.69118	1.29567	-0.533	0.61
	Glucocorticoid	-0.04626	0.23488	-0.197	0.849	0.0593248
	Cortisol	0.46655	0.42446	1.099	0.308	0.128054
	T3	-0.59328	0.34349	-1.727	0.128	0.140418
	T4	0.7431	0.5289	1.405	0.203	0.0983948
	Variables	Pyrimidine metabolism (ko00240)
		β	SE	t	P	Relative importance
	Intercept	0.10427	0.70107	0.149	0.886
	Glucocorticoid	-0.08645	0.12709	-0.68	0.5182	0.0739398
	Cortisol	0.17669	0.22967	0.769	0.4669	0.0834272
	T3	-0.4267	0.18586	-2.296	0.0553	0.263681
	T4	0.33571	0.28618	1.173	0.2791	0.0566981

## Sheet: CAZy genes
The correlations between hormones and the gut microbiome CAZy genes in different alpha male periods based on the GLM
Class level	Variables	Glycoside Hydrolases
		β	SE	t	P	Relative importance
	Intercept	9.01141	6.20893	1.451	0.19
	Glucocorticoid	-2.18938	1.12554	-1.945	0.0928	0.265667
	Cortisol	0.04431	2.03402	0.022	0.9832	0.0971819
	T3	-3.13875	1.64602	-1.907	0.0982	0.160914
	T4	-0.13006	2.53452	-0.051	0.9605	0.0180692
	Variables	Glycosyl Transferases
		β	SE	t	P	Relative importance
	Intercept	-7.4473	2.9708	-2.507	0.0406
	Glucocorticoid	1.4165	0.5385	2.63	0.0339	0.30156
	Cortisol	1.5125	0.9732	1.554	0.1641	0.0730963
	T3	0.1354	0.7876	0.172	0.8683	0.0240721
	T4	2.3531	1.2127	1.94	0.0935	0.157347
	Variables	Carbohydrate Esterases
		β	SE	t	P	Relative importance
	Intercept	0.1822	4.9752	0.037	0.972
	Glucocorticoid	0.691	0.9019	0.766	0.469	0.108916
	Cortisol	-0.8192	1.6299	-0.503	0.631	0.0823982
	T3	1.9855	1.319	1.505	0.176	0.117001
	T4	-1.7744	2.0309	-0.874	0.411	0.0507394
	Variables	Auxiliary Activities
		β	SE	t	P	Relative importance
	Intercept	-1.59	6.358	-0.25	0.8097
	Glucocorticoid	1.193	1.152	1.035	0.3352	0.134768
	Cortisol	-1.307	2.083	-0.628	0.5502	0.104434
	T3	3.515	1.685	2.085	0.0755	0.202434
	T4	-2.304	2.595	-0.888	0.4041	0.0385582
	Variables	Carbohydrate-Binding Modules
		β	SE	t	P	Relative importance
	Intercept	0.9087	1.6481	0.551	0.599
	Glucocorticoid	-0.3133	0.2988	-1.049	0.329	0.139943
	Cortisol	0.2814	0.5399	0.521	0.618	0.102896
	T3	-0.7659	0.4369	-1.753	0.123	0.164128
	T4	0.3322	0.6728	0.494	0.637	0.0180144
	Variables	Polysaccharide Lyases
		β	SE	t	P	Relative importance
	Intercept	2.18531	1.39887	1.562	0.1622
	Glucocorticoid	-0.54465	0.25358	-2.148	0.0688	0.303465
	Cortisol	-0.69385	0.45826	-1.514	0.1738	0.0918423
	T3	-0.03258	0.37085	-0.088	0.9325	0.036122
	T4	-0.20892	0.57103	-0.366	0.7253	0.0261384
	Variables	Cellulosome Modules
		β	SE	t	P	Relative importance
	Intercept	0.833767	0.867653	0.961	0.3686
	Glucocorticoid	-0.329978	0.157286	-2.098	0.0741	0.302324
	Cortisol	-0.007339	0.284239	-0.026	0.9801	0.0952424
	T3	-0.515943	0.23002	-2.243	0.0598	0.155439
	T4	0.316423	0.35418	0.893	0.4013	0.0533707
Family level (relative abundance > 1%)	Variables	GT2_Glycos_transf_2
		β	SE	t	P	Relative importance
	Intercept	-2.9496	2.8958	-1.019	0.342
	Glucocorticoid	0.3391	0.525	0.646	0.539	0.0270376
	Cortisol	1.1394	0.9487	1.201	0.269	0.084725
	T3	-0.9843	0.7677	-1.282	0.241	0.104094
	T4	1.7475	1.1821	1.478	0.183	0.112894
	Variables	GT4
		β	SE	t	P	Relative importance
	Intercept	-4.9079	2.2371	-2.194	0.0643
	Glucocorticoid	1.0092	0.4055	2.489	0.0417	0.312922
	Cortisol	0.5081	0.7329	0.693	0.5105	0.0705724
	T3	0.7425	0.5931	1.252	0.2508	0.0906055
	T4	1.1455	0.9132	1.254	0.25	0.0965608
	Variables	CE10
		β	SE	t	P	Relative importance
	Intercept	-0.2338	4.7456	-0.049	0.962
	Glucocorticoid	0.6242	0.8603	0.726	0.492	0.0979432
	Cortisol	-0.6649	1.5546	-0.428	0.682	0.0703694
	T3	1.722	1.2581	1.369	0.213	0.104774
	T4	-1.4542	1.9372	-0.751	0.477	0.040199
	Variables	GH2
		β	SE	t	P	Relative importance
	Intercept	4.1247	3.0685	1.344	0.221
	Glucocorticoid	-0.9527	0.5562	-1.713	0.13	0.224549
	Cortisol	0.1138	1.0052	0.113	0.913	0.0944441
	T3	-1.4047	0.8135	-1.727	0.128	0.155702
	T4	-0.2896	1.2526	-0.231	0.824	0.026137
	Variables	CE1
		β	SE	t	P	Relative importance
	Intercept	0.2604	4.8957	0.053	0.9591
	Glucocorticoid	0.7127	0.8875	0.803	0.4484	0.105251
	Cortisol	-1.2707	1.6038	-0.792	0.4542	0.106056
	T3	2.8286	1.2979	2.179	0.0657	0.213868
	T4	-2.3923	1.9985	-1.197	0.2702	0.0633868
	Variables	CE4
		β	SE	t	P	Relative importance
	Intercept	0.2619	1.841	0.142	0.891
	Glucocorticoid	-0.2817	0.3337	-0.844	0.426	0.122633
	Cortisol	0.6792	0.6031	1.126	0.297	0.164565
	T3	-1.1539	0.488	-2.364	0.05	0.229328
	T4	0.7856	0.7515	1.045	0.331	0.0399236
	Variables	GT28
		β	SE	t	P	Relative importance
	Intercept	-1.4735	1.8636	-0.791	0.455
	Glucocorticoid	0.2024	0.3378	0.599	0.568	0.0387875
	Cortisol	1.0477	0.6105	1.716	0.13	0.169901
	T3	-0.9284	0.4941	-1.879	0.102	0.221164
	T4	0.8781	0.7607	1.154	0.286	0.0427165
	Variables	GH3
		β	SE	t	P	Relative importance
	Intercept	0.75422	1.70097	0.443	0.671
	Glucocorticoid	0.13485	0.30835	0.437	0.675	0.0898384
	Cortisol	0.02732	0.55723	0.049	0.962	0.0275424
	T3	-0.12455	0.45094	-0.276	0.79	0.0843301
	T4	-0.46252	0.69435	-0.666	0.527	0.119173
	Variables	GT35
		β	SE	t	P	Relative importance
	Intercept	1.51291	2.40183	0.63	0.5488
	Glucocorticoid	-0.25666	0.4354	-0.589	0.5741	0.0536023
	Cortisol	0.68937	0.78683	0.876	0.41	0.0945281
	T3	-1.31647	0.63674	-2.068	0.0775	0.294684
	T4	0.06876	0.98044	0.07	0.946	0.0501691
	Variables	GH78
		β	SE	t	P	Relative importance
	Intercept	4.3267	2.9386	1.472	0.184
	Glucocorticoid	-0.7745	0.5327	-1.454	0.189	0.181067
	Cortisol	0.499	0.9627	0.518	0.62	0.144539
	T3	-0.9543	0.779	-1.225	0.26	0.104783
	T4	-1.2814	1.1995	-1.068	0.321	0.11198
	Variables	GH109
		β	SE	t	P	Relative importance
	Intercept	2.87878	1.39762	2.06	0.0784
	Glucocorticoid	-0.32838	0.25336	-1.296	0.236	0.111785
	Cortisol	0.1313	0.45785	0.287	0.7826	0.0941293
	T3	-0.02625	0.37052	-0.071	0.9455	0.0429033
	T4	-1.41366	0.57051	-2.478	0.0423	0.352456
	Variables	GT5
		β	SE	t	P	Relative importance
	Intercept	1.24159	1.69257	0.734	0.4871
	Glucocorticoid	-0.17726	0.30683	-0.578	0.5816	0.0560866
	Cortisol	0.56985	0.55448	1.028	0.3383	0.114668
	T3	-0.94275	0.44871	-2.101	0.0738	0.295744
	T4	-0.08734	0.69092	-0.126	0.903	0.0701117
	Variables	GH94
		β	SE	t	P	Relative importance
	Intercept	0.6711	3.3086	0.203	0.845
	Glucocorticoid	-0.2308	0.5998	-0.385	0.712	0.0498297
	Cortisol	1.0168	1.0839	0.938	0.379	0.113791
	T3	-1.5013	0.8771	-1.712	0.131	0.209147
	T4	0.5038	1.3506	0.373	0.72	0.0213774
	Variables	GT41
		β	SE	t	P	Relative importance
	Intercept	-2.4922	1.8077	-1.379	0.21
	Glucocorticoid	0.241	0.3277	0.736	0.486	0.0479359
	Cortisol	-0.4117	0.5922	-0.695	0.509	0.0513134
	T3	1.0579	0.4792	2.208	0.063	0.346133
	T4	0.7809	0.7379	1.058	0.325	0.208552
	Variables	AA3
		β	SE	t	P	Relative importance
	Intercept	-0.5636	2.7898	-0.202	0.846
	Glucocorticoid	0.5883	0.5057	1.163	0.283	0.189831
	Cortisol	-0.6461	0.9139	-0.707	0.502	0.146987
	T3	1.3519	0.7396	1.828	0.11	0.132809
	T4	-0.9502	1.1388	-0.834	0.432	0.0401669
	Variables	CE3
		β	SE	t	P	Relative importance
	Intercept	-1.59575	1.29131	-1.236	0.2564
	Glucocorticoid	0.20369	0.23409	0.87	0.4131	0.0863951
	Cortisol	0.08251	0.42303	0.195	0.8509	0.0457785
	T3	-0.52447	0.34233	-1.532	0.1694	0.131966
	T4	1.22857	0.52712	2.331	0.0526	0.247415
	Variables	GT2_Glyco_tranf_2_3
		β	SE	t	P	Relative importance
	Intercept	-0.7952	0.6561	-1.212	0.2648
	Glucocorticoid	0.3142	0.1189	2.642	0.0333	0.301488
	Cortisol	0.5311	0.2149	2.471	0.0428	0.1481
	T3	-0.1149	0.1739	-0.66	0.5301	0.133178
	T4	-0.0364	0.2678	-0.136	0.8957	0.108255
	Variables	GH25
		β	SE	t	P	Relative importance
	Intercept	-0.35378	1.36528	-0.259	0.803
	Glucocorticoid	0.07013	0.2475	0.283	0.785	0.0399472
	Cortisol	0.1885	0.44726	0.421	0.686	0.0149861
	T3	-0.64245	0.36194	-1.775	0.119	0.265731
	T4	0.6232	0.55731	1.118	0.3	0.0565177
	Variables	AA6
		β	SE	t	P	Relative importance
	Intercept	-0.197	1.5981	-0.123	0.905
	Glucocorticoid	0.2003	0.2897	0.692	0.511	0.0519396
	Cortisol	0.3457	0.5235	0.66	0.53	0.0337336
	T3	0.1178	0.4237	0.278	0.789	0.0131159
	T4	-0.3555	0.6523	-0.545	0.603	0.0671505
	Variables	CE9
		β	SE	t	P	Relative importance
	Intercept	1.37454	0.651297	2.11	0.0727
	Glucocorticoid	-0.0581	0.118066	-0.492	0.6377	0.0336857
	Cortisol	-0.005306	0.213362	-0.025	0.9809	0.0108628
	T3	-0.012409	0.172663	-0.072	0.9447	0.0972633
	T4	-0.718736	0.265863	-2.703	0.0305	0.487602
	Variables	GH77
		β	SE	t	P	Relative importance
	Intercept	1.5782	1.853	0.852	0.4226
	Glucocorticoid	-0.2052	0.3359	-0.611	0.5606	0.0450046
	Cortisol	0.4297	0.6071	0.708	0.5019	0.0621789
	T3	-1.0337	0.4913	-2.104	0.0734	0.328097
	T4	-0.1201	0.7564	-0.159	0.8784	0.079806
	Variables	GH106
		β	SE	t	P	Relative importance
	Intercept	2.42542	2.216	1.095	0.31
	Glucocorticoid	-0.47311	0.40171	-1.178	0.277	0.0764582
	Cortisol	0.06143	0.72595	0.085	0.935	0.0235168
	T3	-1.43154	0.58747	-2.437	0.045	0.368596
	T4	0.22058	0.90458	0.244	0.814	0.0403293
	Variables	GH31
		β	SE	t	P	Relative importance
	Intercept	0.2858	2.0449	0.14	0.893
	Glucocorticoid	-0.2102	0.3707	-0.567	0.588	0.094482
	Cortisol	0.7693	0.6699	1.148	0.289	0.179117
	T3	-0.9747	0.5421	-1.798	0.115	0.175077
	T4	0.4392	0.8347	0.526	0.615	0.0169494
	Variables	GH36
		β	SE	t	P	Relative importance
	Intercept	1.77844	1.81938	0.977	0.361
	Glucocorticoid	-0.44208	0.32981	-1.34	0.222	0.169127
	Cortisol	0.46961	0.59602	0.788	0.457	0.155186
	T3	-1.01236	0.48233	-2.099	0.074	0.210856
	T4	-0.01473	0.74268	-0.02	0.985	0.0291951
