# Supplementary material for: The adaptation of the gut microbiome to social environmental changes in an Asian langur
Source: iScience. 2026 Jul 21;29(8):116779. doi: 10.1016/j.isci.2026.116779 (PMC13392869; doi:10.1016/j.isci.2026.116779)
Supplement: Table S11. Sampling information for study groups of the white-headed langurs (M1: the period dominated by alpha male 1, M2: the period dominated by alpha male 2, M3: the period dominated by alpha male 3) [file mmc12.xlsx]

## Sheet:  16S rRNA sequencing
Sampling information for 16S rRNA sequencing of study groups of the white-headed langurs
Group	Sampling group	Sampling time	Sampling season	Number of samples	Sample number
The mixed-sex group	NS	2021.4	spring	14	BL183-BL197
		2021.5	spring	14	BL262-BL275
		2021.7	summer	14	BL359-BL372
		2021.8	summer	14	BL433-BL447
		2021.11	autumn	14	NS001-NS015
	SKS	2021.5	spring	14	BL235-BL249
		2021.7	summer	14	BL373-BL387
		2021.8	summer	14	BL418-BL432
		2021.11	autumn	14	SKS001-SKS014
The all-male group	HS	2021.4	spring	11	BL211-BL221
		2021.5	spring	12	BL250-BL261
		2021.7	summer	12	BL347-BL358
		2021.8	summer	13	BL403-BL417
		2021.11	autumn	12	HS001-HS012
M1	ZWY	2023.3	spring	10	ZWY16-ZWY25
		2023.4	spring	15	ZWY04-ZWY15
		2023.5	spring	18	ZWY26-ZWY43
M2		2023.6	summer	13	ZWY44-ZWY56
		2023.7	summer	12	ZWY57-ZWY68
M3		2023.8	summer	14	ZWY_69-ZWY_82
		2023.9	autumn	10	ZWY_901-ZWY_910
		2023.10	autumn	11	ZWY_83-ZWY_93
		2023.11	autumn	11	ZWY_94-ZWY_104
		2023.12	winter	12	ZWY_105-ZWY_116
		2024.1	winter	9	ZWY_117-ZWY_125
		2024.2	winter	13	ZWY_126-ZWY_138

## Sheet: metagenomic sequencing samples
Sampling information for metagenomic sequencing of study groups of the white-headed langurs
Group	Sampling group	Sampling time	Sampling season	Sample number
The mixed-sex group	NS	2021.4	spring	BL183、BL190、BL193
		2021.5	spring	BL264、BL267、BL272
		2021.7	summer	BL363、BL368、BL369
		2021.8	summer	BL434、BL441、BL442
		2021.11	autumn	NS001、NS012、NS015
	SKS	2021.5	spring	BL235、BL244、BL249
		2021.7	summer	BL378、BL383、BL387
		2021.8	summer	BL422、BL425、BL432
		2021.11	autumn	SKS003、SKS007、SKS013
The all-male group	HS	2021.4	spring	BL213、BL214、BL221
		2021.5	spring	BL253、BL259、BL260
		2021.7	summer	BL347、BL355、BL357
		2021.8	summer	BL410、BL415、BL416
		2021.11	autumn	HS006、HS007、HS009
M1	ZWY	2023.3	spring	ZWY17、ZWY23、ZWY24
		2023.4	spring	ZWY06、ZWY12、ZWY13
		2023.5	spring	ZWY39、ZWY41、ZWY42
M2		2023.6	summer	ZWY48、ZWY51、ZWY52
		2023.7	summer	ZWY58、ZWY62、ZWY64
M3		2023.8	summer	ZWY_69、ZWY_79、ZWY_82
		2023.9	autumn	ZWY_901、ZWY_905、ZWY_910
		2023.10	autumn	ZWY_83、ZWY_86、ZWY_89
		2023.11	autumn	ZWY_102、ZWY_104、ZWY_95
		2023.12	winter	ZWY_106、ZWY_112、ZWY_113
		2024.1	winter	ZWY_118、ZWY_120、ZWY_121
		2024.2	winter	ZWY_128、ZWY_133、ZWY_138

## Sheet: hormone fecal samples
Sampling information for hormone determination of study groups of the white-headed langurs
Group	Sampling group	Sampling time	Sampling season	Number of samples
The mixed-sex group	NS	2021.7	summer	14
		2021.8	summer	14
		2021.11	autumn	14
	SKS	2021.7	summer	14
		2021.8	summer	14
		2021.11	autumn	14
The all-male group	HS	2021.7	summer	12
		2021.8	summer	13
		2021.11	autumn	12
M1	ZWY	2023.3	spring	12
		2023.4	spring	13
		2023.5	spring	8
M2		2023.6	summer	12
		2023.7	summer	9
M3		2023.8	summer	12
		2023.9	autumn	6
		2023.10	autumn	9
		2023.11	autumn	7
		2023.12	winter	10
		2024.1	winter	6
		2024.2	winter	12
