# Supplementary material for: The adaptation of the gut microbiome to social environmental changes in an Asian langur
Source: iScience. 2026 Jul 21;29(8):116779. doi: 10.1016/j.isci.2026.116779 (PMC13392869; doi:10.1016/j.isci.2026.116779)
Supplement: Data S1. Main code and related information [file mmc13.zip]

Archive with 1 entries (1 files):
- Data_S1-Main_code_and_related_information.txt
