# Supplementary material for: The adaptation of the gut microbiome to social environmental changes in an Asian langur
Source: iScience. 2026 Jul 21;29(8):116779. doi: 10.1016/j.isci.2026.116779 (PMC13392869; doi:10.1016/j.isci.2026.116779)
Supplement: Data S1. Main code and related information [file mmc13.zip › Data_S1-Main_code_and_related_information.txt]

GLMM:
rm(list=ls())
d<-read.csv(file.choose()) #Pop up a file selection window to manually choose a CSV data file, then import the data and assign it to the data frame d
library(lme4)
library(Matrix)
result<-lmer(y~ x+(1|random factor), data=d) # y = response variable (dependent variable), x = fixed effect independent variable, (1|random factor) = random intercept by grouping factor. The random factor to be controlled can be filled in the position of random factor, which is season in this study. The model is built based on dataset d, and the model output is assigned to result.
summary(result)
result0<-lmer(y~+(1| random factor), data=d) # Fit a null model without the fixed effect x, only containing random factor; serve as a control model and assign it to result0.
anova(result, result0)

GLM:
rm(list=ls())
mydata<-read.csv(file.choose()) # Open a file selection window, manually choose a CSV file, import the data, and assign it to the data frame mydata
install.packages("relaimpo") # Install the relaimpo package (for calculating relative importance of predictors), only run this line for the first use
library(relaimpo)
#1
gm<-glm(y~x,data=mydata,family=gaussian,na.action="na.fail") # Fit a Gaussian generalized linear model: y is the dependent variable, x is the independent variable, data from mydata.
summary(gm)
result<-calc.relimp (gm, type = "lmg") # Calculate the relative importance of independent variable x using the LMG method, and store the result in "result".
result


Random forest:
rm(list=ls())
setwd("") # Set working directory (need to fill in the file path manually)
asv <- read.table('.txt', sep = '\t', row.names = 1, header = TRUE, fill = TRUE) # Read ASV abundance table: tab-separated
group <- read.table('.txt', sep = '\t', row.names = 1, header = TRUE, fill = TRUE) # Read grouping information: tab-separated
asv <- data.frame(t(asv)) # Transpose ASV table: rows = samples, columns = ASVs
asv_group <- cbind(asv, group) # Combine ASV abundance data and grouping information
set.seed(123) # Set random seed for result reproducibility
select_train <- sample(nrow(asv_group), nrow(asv_group)*0.7) # Split dataset into training set (70%) and test set (30%) randomly
asv_train <- asv_group[select_train, ] # Extract training set
asv_test <- asv_group[-select_train, ] # Extract test set
library(randomForest)
set.seed(123)
asv_train.forest <- randomForest(as.factor(group) ~ ., data = asv_train, ntree=500, importance = TRUE) # Build random forest model: group as classification variable, all ASVs as features, 500 trees, calculate feature importance
asv_train.forest # Print model results
plot(asv_train.forest,main = "randomforest origion")
test_predict <- predict(asv_train.forest, asv_test) # Predict test set using the trained model # Evaluate using the test set to further assess the performance of the classifier
compare_test<-caret::confusionMatrix(as.factor(test_predict),as.factor(asv_test$group)) # Generate confusion matrix to evaluate classification accuracy
compare_test
importance_asv <- asv_train.forest$importance # Extract feature (ASV) importance
importance_asv <- as.data.frame(importance_asv)
head(importance_asv)
importance_asv <- importance_asv[order(importance_asv$MeanDecreaseGini, decreasing = TRUE), ] # Sort ASVs by Mean Decrease Gini in descending order
head(importance_asv)
write.csv(importance_asv,"importancefamily.csv",quote = FALSE) # Save all ASV importance results as csv file
imp = importance_asv[1:5,] # Extract top 5 important ASVs
imp
library(ggplot2)
p1= ggplot(imp,aes(x=MeanDecreaseGini,y=reorder(rownames(imp),MeanDecreaseGini)))+
  geom_bar(position = position_dodge(),
           width = 0.7,
           stat = "identity",
           fill="steelblue")+ 
  theme_minimal() +
  xlab("Mean Decrease in Gini Index")+
  scale_y_discrete(expand=c(0,0))+
  scale_x_continuous(expand=c(0,0))+
  theme(axis.text.y = element_text(size = 16,colour = "black"),
        axis.text.x = element_text(size=14,color="black"),
        axis.title.x.bottom = element_text(size=16,color="black"),
        axis.ticks.x = element_line(size=1,length(2) ,color="black"),
        axis.title.y = element_blank(),
        panel.grid = element_blank()
  )+theme( panel.border = element_rect(colour = "black", fill = NA, size = 2)) # Plot top 5 ASV importance bar chart
p1
set.seed(123)
asv_train.cv <- replicate(5, rfcv(asv_train[-ncol(asv_train)], as.factor(asv_train$group), cv.fold = 10,step = 1.5), simplify = FALSE) # 5 replicates of 10-fold cross-validation to select optimal number of features
asv_train.cv
asv_train.cv <- data.frame(sapply(asv_train.cv, '[[', 'error.cv'))
asv_train.cv$asvs <- rownames(asv_train.cv)
asv_train.cv <- reshape2::melt(asv_train.cv, id = 'asvs')
asv_train.cv$asvs <- as.numeric(as.character(asv_train.cv$asvs)) # Organize cross-validation error data
asv_train.cv.mean <- aggregate(asv_train.cv$value, by = list(asv_train.cv$asvs), FUN = mean) # Calculate mean cross-validation error for different numbers of ASVs
head(asv_train.cv.mean, 20)
library(ggplot2)
library(splines) 
geom_smooth() 
p <- ggplot(asv_train.cv, aes(asvs, value)) +
  geom_smooth(se = FALSE, method = 'glm', formula = y~ns(x, 6)) +
  theme(panel.grid = element_blank(), panel.background = element_rect(color = 'black', fill = 'transparent')) +
  labs(title = '',x = 'Number of ASVs', y = 'Cross-validation error') # Plot cross-validation error curve (Number of ASVs vs Error)
p
p + geom_vline(xintercept = x) # Add vertical line for optimal ASV number (need to fill x value manually)
write.table(importance_asv[1:  , ], 'importance_asv_top8.txt', sep = '\t', col.names = NA, quote = FALSE) # Save top important ASVs (number can be customized)
asv_select <- rownames(importance_asv)[1:  ] # Extract names of top important ASVs (number can be customized)
asv_train_top8 <- asv_train[ ,c(asv_select, 'group')] # Build training set with only top ASVs
asv_test_top8 <- asv_test[ ,c(asv_select, 'group')] # Build test set with only top ASVs
set.seed(123)
asv_train.forest_8 <- randomForest(as.factor(group) ~ ., data = asv_train_top8, ntree=500, importance = TRUE) # Rebuild random forest model using top important ASVs
asv_train.forest_8
train_predict1 <- predict(asv_train.forest_8, asv_train_top8) # Self-testing of the training set
compare_train1 <- table(train_predict1, asv_train_top8$group) # Self-testing of the training set
compare_train1
test_predict1 <- predict(asv_train.forest_8, asv_test_top8) # Evaluate using the test set
compare_test1<-caret::confusionMatrix(as.factor(test_predict1),as.factor(asv_test_top8$group)) # Evaluate using the test set
compare_test1
# Plot ROC curve:
library(pROC)
rf.test2<- predict(asv_train.forest_8,newdata=asv_test_top8,type="prob")
head(rf.test2)
roc.rf<-multiclass.roc(asv_test_top8$group,rf.test2)
roc.rf
roc1 <- multiclass.roc(asv_test_top8$group,rf.test2[,1])
plot(roc1$rocs[[1]],col='blue')
auc(roc1)


All the above code is implemented in R (version: 4.4.0). The packages used and their respective versions are listed below:
lme4: 1.1-35.3
Matrix: 1.7-0
relaimpo: 2.2-7
randomForest: 4.7-1.1
ggplot2: 3.5.1
splines: 4.4.0
pROC: 1.18.5
